# Supplementary material for: The draft genome of Primula veris yields insights into the molecular basis of heterostyly
Source: Genome Biol. 2015 Jan 24;16(1):12. doi: 10.1186/s13059-014-0567-z (PMC4305239; doi:10.1186/s13059-014-0567-z)
Supplement: Additional file 4: — All putatively single copy orthologous genes identified between P. veris , P. vulgaris , P. [file 13059_2014_567_MOESM4_ESM.txt]

OG1_3461: Pve|m.55130 Pob|m.4139 Ppo|m.8229 Pvu|m.30437 Pwi|m.8102
OG1_3542: Pob|m.10000 Ppo|m.2390 Pve|m.15470 Pvu|m.52713 Pwi|m.5904
OG1_3543: Pob|m.10007 Ppo|m.11136 Pve|m.7069 Pvu|m.8834 Pwi|m.12315
OG1_3544: Pob|m.10012 Ppo|m.611 Pve|m.11842 Pvu|m.6795 Pwi|m.3021
OG1_3545: Pob|m.10013 Ppo|m.7099 Pve|m.1837 Pvu|m.8781 Pwi|m.4170
OG1_3546: Pob|m.10016 Ppo|m.6390 Pve|m.45813 Pvu|m.32638 Pwi|m.4973
OG1_3547: Pob|m.10019 Ppo|m.8513 Pve|m.37794 Pvu|m.8743 Pwi|m.5676
OG1_3548: Pob|m.1003 Ppo|m.2985 Pve|m.57541 Pvu|m.2648 Pwi|m.13248
OG1_3549: Pob|m.10033 Ppo|m.385 Pve|m.47699 Pvu|m.48249 Pwi|m.5138
OG1_3550: Pob|m.10070 Ppo|m.8342 Pve|m.2779 Pvu|m.4877 Pwi|m.11178
OG1_3552: Pob|m.10077 Ppo|m.5888 Pve|m.24073 Pvu|m.17122 Pwi|m.4440
OG1_3553: Pob|m.10083 Ppo|m.10417 Pve|m.34766 Pvu|m.28818 Pwi|m.12695
OG1_3554: Pob|m.10106 Ppo|m.2801 Pve|m.14555 Pvu|m.13072 Pwi|m.1950
OG1_3555: Pob|m.10122 Ppo|m.11202 Pve|m.49542 Pvu|m.29364 Pwi|m.6751
OG1_3556: Pob|m.10126 Ppo|m.3711 Pve|m.28613 Pvu|m.13156 Pwi|m.7406
OG1_3557: Pob|m.10131 Ppo|m.4630 Pve|m.15736 Pvu|m.4066 Pwi|m.1937
OG1_3558: Pob|m.10135 Ppo|m.9797 Pve|m.35048 Pvu|m.9703 Pwi|m.5561
OG1_3559: Pob|m.10140 Ppo|m.6036 Pve|m.29526 Pvu|m.13867 Pwi|m.3318
OG1_3560: Pob|m.10153 Ppo|m.5527 Pve|m.82647 Pvu|m.3055 Pwi|m.3316
OG1_3561: Pob|m.10168 Ppo|m.6066 Pve|m.2335 Pvu|m.20473 Pwi|m.7881
OG1_3562: Pob|m.10178 Ppo|m.4007 Pve|m.2252 Pvu|m.1944 Pwi|m.7122
OG1_3563: Pob|m.1019 Ppo|m.509 Pve|m.5916 Pvu|m.30524 Pwi|m.15082
OG1_3564: Pob|m.10193 Ppo|m.4564 Pve|m.5108 Pvu|m.7657 Pwi|m.1701
OG1_3565: Pob|m.10206 Ppo|m.9976 Pve|m.20397 Pvu|m.1598 Pwi|m.9840
OG1_3566: Pob|m.10220 Ppo|m.8812 Pve|m.82565 Pvu|m.41318 Pwi|m.6853
OG1_3567: Pob|m.1023 Ppo|m.912 Pve|m.44986 Pvu|m.43859 Pwi|m.10622
OG1_3568: Pob|m.10240 Ppo|m.5791 Pve|m.13667 Pvu|m.9892 Pwi|m.4106
OG1_3569: Pob|m.10251 Ppo|m.11846 Pve|m.16770 Pvu|m.3237 Pwi|m.1716
OG1_3570: Pob|m.10262 Ppo|m.4428 Pve|m.17290 Pvu|m.1261 Pwi|m.5802
OG1_3571: Pob|m.10263 Ppo|m.4622 Pve|m.2567 Pvu|m.5220 Pwi|m.4044
OG1_3574: Pob|m.10281 Ppo|m.10017 Pve|m.62119 Pvu|m.48105 Pwi|m.9194
OG1_3575: Pob|m.10284 Ppo|m.7441 Pve|m.22970 Pvu|m.27621 Pwi|m.4154
OG1_3578: Pob|m.10324 Ppo|m.4712 Pve|m.35735 Pvu|m.33355 Pwi|m.9146
OG1_3579: Pob|m.10325 Ppo|m.14760 Pve|m.39150 Pvu|m.35968 Pwi|m.15139
OG1_3580: Pob|m.1036 Ppo|m.565 Pve|m.8626 Pvu|m.17925 Pwi|m.9294
OG1_3581: Pob|m.10377 Ppo|m.3670 Pve|m.37615 Pvu|m.34792 Pwi|m.6632
OG1_3582: Pob|m.10378 Ppo|m.2525 Pve|m.63715 Pvu|m.34308 Pwi|m.6300
OG1_3583: Pob|m.1038 Ppo|m.2452 Pve|m.22145 Pvu|m.15635 Pwi|m.7450
OG1_3584: Pob|m.10385 Ppo|m.9191 Pve|m.36879 Pvu|m.3831 Pwi|m.10320
OG1_3587: Pob|m.10404 Pve|m.1356 Pvu|m.2414 Pwi|m.7082 Ppo|m.7448
OG1_3588: Pob|m.10422 Ppo|m.496 Pve|m.58857 Pvu|m.41562 Pwi|m.15440
OG1_3591: Pob|m.10455 Ppo|m.13548 Pve|m.40920 Pvu|m.20595 Pwi|m.13527
OG1_3592: Pob|m.10456 Ppo|m.2321 Pve|m.52847 Pvu|m.28872 Pwi|m.525
OG1_3593: Pob|m.10460 Ppo|m.349 Pve|m.64558 Pvu|m.28583 Pwi|m.2687
OG1_3594: Pob|m.10466 Ppo|m.3778 Pve|m.60299 Pvu|m.15292 Pwi|m.6855
OG1_3595: Pob|m.1047 Ppo|m.1346 Pve|m.47782 Pvu|m.6466 Pwi|m.15743
OG1_3596: Pob|m.10475 Ppo|m.13093 Pve|m.25722 Pvu|m.34110 Pwi|m.13886
OG1_3597: Pob|m.10480 Ppo|m.2046 Pwi|m.423 Pve|m.66187 Pvu|m.43650
OG1_3598: Pob|m.10486 Ppo|m.2338 Pve|m.28603 Pvu|m.4343 Pwi|m.1923
OG1_3599: Pob|m.10502 Ppo|m.8018 Pve|m.8806 Pvu|m.15495 Pwi|m.8818
OG1_3600: Pob|m.10518 Pve|m.15960 Pvu|m.14151 Ppo|m.3050 Pwi|m.4416
OG1_3601: Pob|m.10519 Ppo|m.13704 Pve|m.5049 Pvu|m.14487 Pwi|m.9693
OG1_3602: Pob|m.10530 Ppo|m.8129 Pve|m.42162 Pvu|m.48292 Pwi|m.10782
OG1_3603: Pob|m.10543 Ppo|m.3693 Pve|m.9148 Pvu|m.20155 Pwi|m.7368
OG1_3604: Pob|m.10546 Ppo|m.11392 Pve|m.8906 Pvu|m.10285 Pwi|m.6693
OG1_3605: Pob|m.1055 Pve|m.16335 Pvu|m.30481 Ppo|m.4661 Pwi|m.6810
OG1_3606: Pob|m.10556 Ppo|m.13864 Pve|m.25339 Pvu|m.37749 Pwi|m.6113
OG1_3607: Pob|m.10562 Ppo|m.3661 Pvu|m.14294 Pwi|m.3182 Pve|m.27556
OG1_3608: Pob|m.10577 Ppo|m.7701 Pve|m.82668 Pvu|m.2580 Pwi|m.3187
OG1_3609: Pob|m.10579 Ppo|m.1743 Pve|m.1272 Pvu|m.28982 Pwi|m.735
OG1_3610: Pob|m.10582 Ppo|m.8591 Pve|m.32521 Pvu|m.12062 Pwi|m.10560
OG1_3611: Pob|m.10585 Ppo|m.2650 Pve|m.16823 Pvu|m.9844 Pwi|m.13026
OG1_3612: Pob|m.10586 Ppo|m.10578 Pve|m.44727 Pvu|m.8686 Pwi|m.7617
OG1_3613: Pob|m.10587 Ppo|m.4702 Pve|m.10548 Pvu|m.12055 Pwi|m.10879
OG1_3615: Pob|m.10616 Ppo|m.445 Pve|m.76188 Pvu|m.30925 Pwi|m.4820
OG1_3616: Pob|m.10623 Pve|m.21920 Pvu|m.4565 Pwi|m.5622 Ppo|m.12483
OG1_3617: Pob|m.10640 Ppo|m.13481 Pve|m.18049 Pvu|m.7980 Pwi|m.13238
OG1_3618: Pob|m.10647 Ppo|m.3183 Pve|m.6468 Pvu|m.11342 Pwi|m.14199
OG1_3619: Pob|m.10660 Ppo|m.5378 Pve|m.8278 Pvu|m.2387 Pwi|m.3999
OG1_3620: Pob|m.10668 Ppo|m.14143 Pve|m.25911 Pvu|m.42916 Pwi|m.1441
OG1_3622: Pob|m.10688 Ppo|m.9260 Pve|m.82697 Pvu|m.2451 Pwi|m.7057
OG1_3625: Pob|m.10712 Ppo|m.9001 Pve|m.11363 Pvu|m.28559 Pwi|m.6314
OG1_3626: Pob|m.10731 Pve|m.20002 Pvu|m.18951 Pwi|m.4717 Ppo|m.12326
OG1_3627: Pob|m.10738 Ppo|m.4972 Pve|m.4990 Pvu|m.5351 Pwi|m.4909
OG1_3628: Pob|m.10754 Ppo|m.2066 Pve|m.32105 Pvu|m.32877 Pwi|m.2018
OG1_3629: Pob|m.10769 Ppo|m.4568 Pve|m.17054 Pvu|m.7042 Pwi|m.7969
OG1_3630: Pob|m.10780 Ppo|m.3238 Pve|m.32027 Pvu|m.14532 Pwi|m.3435
OG1_3631: Pob|m.10803 Ppo|m.3124 Pve|m.54936 Pvu|m.48159 Pwi|m.6661
OG1_3632: Pob|m.10824 Ppo|m.12602 Pve|m.31800 Pvu|m.7252 Pwi|m.1364
OG1_3633: Pob|m.10845 Ppo|m.4790 Pve|m.47103 Pvu|m.13542 Pwi|m.6115
OG1_3634: Pob|m.10889 Ppo|m.1600 Pve|m.31609 Pvu|m.32107 Pwi|m.4332
OG1_3635: Pob|m.10896 Pve|m.75599 Pvu|m.21247 Pwi|m.6296 Ppo|m.1953
OG1_3636: Pob|m.1090 Pve|m.3029 Pvu|m.38141 Pwi|m.14194 Ppo|m.6948
OG1_3637: Pob|m.10903 Ppo|m.2212 Pve|m.58479 Pvu|m.24353 Pwi|m.1149
OG1_3638: Pob|m.1091 Ppo|m.5230 Pve|m.2766 Pvu|m.19532 Pwi|m.8036
OG1_3639: Pob|m.10910 Ppo|m.12442 Pve|m.5297 Pvu|m.4567 Pwi|m.13559
OG1_3640: Pob|m.10916 Ppo|m.1994 Pve|m.35552 Pvu|m.12120 Pwi|m.546
OG1_3641: Pob|m.10973 Ppo|m.5469 Pve|m.19794 Pvu|m.27395 Pwi|m.6348
OG1_3642: Pob|m.10994 Ppo|m.5170 Pve|m.11466 Pvu|m.6371 Pwi|m.5956
OG1_3643: Pob|m.10999 Ppo|m.13950 Pve|m.15397 Pvu|m.26504 Pwi|m.14306
OG1_3644: Pob|m.11003 Ppo|m.9596 Pve|m.34557 Pvu|m.15599 Pwi|m.9944
OG1_3645: Pob|m.11010 Ppo|m.8388 Pve|m.44351 Pvu|m.5649 Pwi|m.10196
OG1_3647: Pob|m.11043 Ppo|m.2879 Pve|m.20820 Pvu|m.13500 Pwi|m.2711
OG1_3648: Pob|m.11058 Ppo|m.6229 Pve|m.20291 Pvu|m.10801 Pwi|m.6077
OG1_3649: Pob|m.1106 Ppo|m.1775 Pve|m.27452 Pvu|m.24753 Pwi|m.3937
OG1_3650: Pob|m.11074 Ppo|m.8346 Pve|m.31437 Pvu|m.10170 Pwi|m.10755
OG1_3651: Pob|m.11079 Ppo|m.3091 Pve|m.9024 Pvu|m.4952 Pwi|m.4324
OG1_3653: Pob|m.11157 Ppo|m.671 Pve|m.2934 Pvu|m.7959 Pwi|m.9597
OG1_3655: Pob|m.11159 Ppo|m.13909 Pve|m.1832 Pvu|m.39059 Pwi|m.15616
OG1_3656: Pob|m.1119 Ppo|m.9176 Pvu|m.2033 Pwi|m.13163 Pve|m.39082
OG1_3657: Pob|m.11190 Ppo|m.2441 Pve|m.46488 Pvu|m.21507 Pwi|m.480
OG1_3658: Pob|m.11197 Ppo|m.4558 Pve|m.10178 Pvu|m.28926 Pwi|m.7282
OG1_3659: Pob|m.11198 Ppo|m.12749 Pve|m.31168 Pvu|m.23887 Pwi|m.14193
OG1_3660: Pob|m.11203 Ppo|m.1688 Pve|m.11569 Pvu|m.25312 Pwi|m.7104
OG1_3661: Pob|m.11210 Ppo|m.4247 Pve|m.23647 Pvu|m.25974 Pwi|m.7652
OG1_3662: Pob|m.11218 Ppo|m.8102 Pwi|m.13067 Pve|m.31230 Pvu|m.10619
OG1_3663: Pob|m.1123 Ppo|m.13927 Pve|m.33876 Pvu|m.5020 Pwi|m.855
OG1_3665: Pob|m.11245 Ppo|m.302 Pve|m.9476 Pvu|m.26196 Pwi|m.15620
OG1_3666: Pob|m.11308 Pve|m.14675 Pvu|m.16407 Ppo|m.6399 Pwi|m.2043
OG1_3667: Pob|m.11310 Pve|m.65153 Pvu|m.34489 Pwi|m.7359 Ppo|m.7110
OG1_3669: Pob|m.11315 Pve|m.24387 Pvu|m.26486 Pwi|m.15201 Ppo|m.14453
OG1_3670: Pob|m.11317 Ppo|m.754 Pve|m.47974 Pvu|m.6187 Pwi|m.13576
OG1_3671: Pob|m.11343 Ppo|m.1236 Pve|m.55462 Pvu|m.26169 Pwi|m.9727
OG1_3672: Pob|m.11355 Ppo|m.3823 Pve|m.44378 Pvu|m.42195 Pwi|m.14838
OG1_3673: Pob|m.11388 Pve|m.48755 Pvu|m.35204 Pwi|m.5907 Ppo|m.10924
OG1_3675: Pob|m.11417 Ppo|m.14079 Pve|m.9906 Pvu|m.42648 Pwi|m.14808
OG1_3676: Pob|m.11428 Ppo|m.4746 Pve|m.9826 Pvu|m.29113 Pwi|m.7011
OG1_3678: Pob|m.11450 Ppo|m.155 Pve|m.24982 Pvu|m.23744 Pwi|m.125
OG1_3679: Pob|m.11451 Ppo|m.5818 Pve|m.2120 Pvu|m.17978 Pwi|m.12882
OG1_3681: Pob|m.11505 Ppo|m.14309 Pve|m.33992 Pvu|m.33411 Pwi|m.3063
OG1_3682: Pob|m.11509 Ppo|m.11152 Pve|m.1673 Pvu|m.26548 Pwi|m.9208
OG1_3683: Pob|m.11517 Ppo|m.9570 Pve|m.2594 Pvu|m.37106 Pwi|m.10850
OG1_3684: Pob|m.11518 Ppo|m.1520 Pve|m.27492 Pvu|m.19936 Pwi|m.11244
OG1_3685: Pob|m.11533 Ppo|m.13407 Pve|m.41272 Pvu|m.22969 Pwi|m.5829
OG1_3686: Pob|m.11535 Ppo|m.5965 Pve|m.2104 Pvu|m.5942 Pwi|m.5072
OG1_3687: Pob|m.11564 Ppo|m.13252 Pve|m.43954 Pvu|m.11823 Pwi|m.13641
OG1_3688: Pob|m.11568 Ppo|m.8392 Pve|m.64977 Pvu|m.51346 Pwi|m.8923
OG1_3689: Pob|m.11579 Ppo|m.1596 Pve|m.5695 Pvu|m.3277 Pwi|m.14512
OG1_3690: Pob|m.11588 Ppo|m.10844 Pve|m.52912 Pvu|m.5266 Pwi|m.14049
OG1_3691: Pob|m.11604 Ppo|m.5662 Pve|m.5819 Pvu|m.27881 Pwi|m.1815
OG1_3692: Pob|m.11605 Ppo|m.2620 Pve|m.23874 Pvu|m.42898 Pwi|m.8003
OG1_3693: Pob|m.11621 Ppo|m.5759 Pve|m.1715 Pvu|m.33787 Pwi|m.9603
OG1_3694: Pob|m.1164 Ppo|m.3160 Pve|m.20741 Pvu|m.6328 Pwi|m.2581
OG1_3695: Pob|m.11647 Ppo|m.8801 Pve|m.34638 Pvu|m.32148 Pwi|m.5113
OG1_3696: Pob|m.1169 Pwi|m.4282 Ppo|m.6328 Pve|m.24779 Pvu|m.18091
OG1_3697: Pob|m.11698 Ppo|m.2430 Pve|m.24109 Pvu|m.14846 Pwi|m.13308
OG1_3698: Pob|m.1173 Ppo|m.7436 Pve|m.56448 Pvu|m.16979 Pwi|m.4249
OG1_3699: Pob|m.1174 Ppo|m.8664 Pve|m.63795 Pvu|m.44463 Pwi|m.10726
OG1_3701: Pob|m.11793 Ppo|m.614 Pve|m.1460 Pvu|m.12121 Pwi|m.12815
OG1_3702: Pob|m.11803 Pve|m.42426 Pvu|m.20383 Ppo|m.14368 Pwi|m.14893
OG1_3703: Pob|m.1181 Ppo|m.13274 Pve|m.34177 Pvu|m.26586 Pwi|m.4377
OG1_3704: Pob|m.11855 Ppo|m.615 Pve|m.19082 Pvu|m.4734 Pwi|m.12862
OG1_3705: Pob|m.11867 Ppo|m.6590 Pve|m.52019 Pvu|m.21700 Pwi|m.4569
OG1_3706: Pob|m.11924 Ppo|m.8550 Pve|m.39716 Pvu|m.24049 Pwi|m.4335
OG1_3707: Pob|m.11948 Ppo|m.1778 Pve|m.4685 Pvu|m.10005 Pwi|m.2769
OG1_3708: Pob|m.11953 Ppo|m.6268 Pve|m.41423 Pvu|m.1210 Pwi|m.8241
OG1_3711: Pob|m.11959 Ppo|m.653 Pve|m.1645 Pvu|m.1508 Pwi|m.12899
OG1_3712: Pob|m.1196 Ppo|m.13939 Pve|m.37659 Pvu|m.43375 Pwi|m.10375
OG1_3713: Pob|m.11962 Ppo|m.9050 Pve|m.38393 Pvu|m.8925 Pwi|m.7901
OG1_3714: Pob|m.11972 Ppo|m.1768 Pve|m.75683 Pvu|m.41160 Pwi|m.13072
OG1_3715: Pob|m.11976 Ppo|m.11778 Pve|m.11894 Pvu|m.4762 Pwi|m.12997
OG1_3716: Pob|m.11980 Ppo|m.6218 Pve|m.7629 Pvu|m.7133 Pwi|m.719
OG1_3717: Pob|m.11982 Ppo|m.12964 Pwi|m.13985 Pve|m.15144 Pvu|m.8411
OG1_3719: Pob|m.12010 Pve|m.17244 Pvu|m.10440 Pwi|m.4788 Ppo|m.244
OG1_3721: Pob|m.12029 Ppo|m.8407 Pve|m.33667 Pvu|m.14623 Pwi|m.12286
OG1_3722: Pob|m.12030 Ppo|m.1534 Pve|m.1463 Pvu|m.19386 Pwi|m.12991
OG1_3723: Pob|m.12033 Ppo|m.4850 Pve|m.13778 Pvu|m.36111 Pwi|m.7199
OG1_3724: Pob|m.12090 Ppo|m.5301 Pve|m.15318 Pvu|m.13222 Pwi|m.14431
OG1_3726: Pob|m.12108 Ppo|m.9017 Pve|m.37295 Pvu|m.8803 Pwi|m.2209
OG1_3727: Pob|m.12140 Ppo|m.6117 Pve|m.65071 Pvu|m.42433 Pwi|m.10302
OG1_3728: Pob|m.12172 Ppo|m.2646 Pve|m.1628 Pvu|m.14209 Pwi|m.1788
OG1_3729: Pob|m.12173 Ppo|m.13613 Pve|m.13473 Pvu|m.12716 Pwi|m.512
OG1_3730: Pob|m.12176 Ppo|m.5942 Pve|m.10333 Pvu|m.12791 Pwi|m.2838
OG1_3731: Pob|m.1221 Ppo|m.5173 Pve|m.19265 Pvu|m.3982 Pwi|m.40
OG1_3735: Pob|m.12231 Ppo|m.14280 Pve|m.11741 Pvu|m.13383 Pwi|m.920
OG1_3736: Pob|m.12233 Ppo|m.9329 Pve|m.7670 Pvu|m.9205 Pwi|m.9879
OG1_3738: Pob|m.12351 Ppo|m.3956 Pve|m.24339 Pvu|m.36886 Pwi|m.8541
OG1_3739: Pob|m.12353 Ppo|m.9449 Pve|m.63038 Pvu|m.30511 Pwi|m.6290
OG1_3741: Pob|m.12389 Ppo|m.14057 Pve|m.13400 Pvu|m.53162 Pwi|m.14157
OG1_3742: Pob|m.12424 Ppo|m.2630 Pve|m.41008 Pvu|m.19768 Pwi|m.4775
OG1_3743: Pob|m.12430 Ppo|m.2426 Pve|m.25664 Pvu|m.13389 Pwi|m.1905
OG1_3744: Pob|m.12437 Ppo|m.540 Pve|m.8101 Pvu|m.6846 Pwi|m.10148
OG1_3745: Pob|m.12446 Ppo|m.2501 Pve|m.12797 Pvu|m.10105 Pwi|m.5448
OG1_3746: Pob|m.12473 Ppo|m.1905 Pve|m.46301 Pvu|m.27344 Pwi|m.8753
OG1_3747: Pob|m.12498 Ppo|m.5588 Pve|m.3026 Pvu|m.16942 Pwi|m.8623
OG1_3748: Pob|m.12502 Ppo|m.4782 Pve|m.12226 Pvu|m.17810 Pwi|m.6965
OG1_3750: Pob|m.12505 Ppo|m.7333 Pve|m.2116 Pvu|m.7900 Pwi|m.8842
OG1_3752: Pob|m.12509 Ppo|m.791 Pve|m.20695 Pvu|m.17251 Pwi|m.1576
OG1_3753: Pob|m.12514 Ppo|m.6023 Pve|m.23048 Pvu|m.23755 Pwi|m.1630
OG1_3754: Pob|m.12540 Ppo|m.6453 Pve|m.16135 Pvu|m.12677 Pwi|m.4663
OG1_3755: Ppo|m.1458 Pob|m.371 Pwi|m.1361 Pve|m.26028 Pvu|m.53262
OG1_3756: Pob|m.12552 Ppo|m.1114 Pve|m.6485 Pvu|m.52859 Pwi|m.9036
OG1_3758: Pob|m.12580 Ppo|m.14735 Pve|m.76479 Pvu|m.32220 Pwi|m.14514
OG1_3759: Pob|m.12592 Ppo|m.4260 Pve|m.37621 Pvu|m.14834 Pwi|m.6861
OG1_3760: Pob|m.12596 Ppo|m.3846 Pve|m.12670 Pvu|m.27889 Pwi|m.9292
OG1_3761: Pob|m.12604 Ppo|m.2606 Pve|m.65242 Pvu|m.8856 Pwi|m.12972
OG1_3762: Pob|m.1261 Ppo|m.1575 Pve|m.2414 Pvu|m.52992 Pwi|m.485
OG1_3763: Pob|m.12616 Ppo|m.11713 Pve|m.56062 Pvu|m.35349 Pwi|m.4549
OG1_3764: Pob|m.12641 Ppo|m.7742 Pve|m.1559 Pvu|m.11285 Pwi|m.8784
OG1_3765: Pob|m.12656 Pve|m.5203 Pvu|m.9354 Pwi|m.10508 Ppo|m.10442
OG1_3766: Pob|m.12663 Ppo|m.6708 Pve|m.54783 Pvu|m.37819 Pwi|m.5779
OG1_3767: Pob|m.12665 Ppo|m.466 Pve|m.61972 Pvu|m.45579 Pwi|m.13161
OG1_3768: Pob|m.12667 Ppo|m.14442 Pve|m.19177 Pvu|m.17048 Pwi|m.2364
OG1_3769: Pob|m.12675 Ppo|m.2127 Pve|m.49553 Pvu|m.22125 Pwi|m.6335
OG1_3770: Pob|m.1268 Ppo|m.13676 Pve|m.41115 Pvu|m.21718 Pwi|m.9196
OG1_3771: Pob|m.12695 Ppo|m.11373 Pve|m.1718 Pvu|m.1595 Pwi|m.6405
OG1_3772: Pob|m.12702 Ppo|m.2098 Pve|m.1062 Pvu|m.22160 Pwi|m.14279
OG1_3774: Pob|m.12727 Ppo|m.13736 Pve|m.3605 Pvu|m.2402 Pwi|m.15002
OG1_3775: Pob|m.12728 Ppo|m.4637 Pve|m.9517 Pvu|m.1186 Pwi|m.13923
OG1_3778: Pob|m.12761 Ppo|m.67 Pve|m.1788 Pvu|m.36910 Pwi|m.9468
OG1_3779: Pob|m.12775 Ppo|m.5189 Pve|m.16773 Pvu|m.1969 Pwi|m.9098
OG1_3780: Pob|m.12783 Ppo|m.7132 Pve|m.17824 Pvu|m.16759 Pwi|m.7125
OG1_3781: Pob|m.12784 Ppo|m.3654 Pve|m.22577 Pvu|m.106 Pwi|m.2822
OG1_3782: Pob|m.12794 Ppo|m.6731 Pve|m.39169 Pvu|m.4635 Pwi|m.7742
OG1_3783: Pob|m.12797 Ppo|m.5393 Pve|m.4042 Pvu|m.14350 Pwi|m.5481
OG1_3785: Pob|m.12806 Ppo|m.3072 Pve|m.18204 Pvu|m.35813 Pwi|m.5390
OG1_3787: Pob|m.12822 Ppo|m.2981 Pve|m.59964 Pvu|m.24863 Pwi|m.6522
OG1_3788: Pob|m.12828 Ppo|m.8075 Pve|m.39697 Pvu|m.32450 Pwi|m.7525
OG1_3789: Pob|m.12840 Ppo|m.7582 Pve|m.19875 Pvu|m.16100 Pwi|m.2804
OG1_3790: Pob|m.12841 Ppo|m.13083 Pve|m.6649 Pvu|m.13465 Pwi|m.11862
OG1_3791: Pob|m.12859 Ppo|m.929 Pve|m.36582 Pvu|m.13515 Pwi|m.3782
OG1_3792: Pwi|m.4311 Pob|m.40464 Ppo|m.8830 Pve|m.9802 Pvu|m.19765
OG1_3793: Pob|m.1294 Ppo|m.6536 Pve|m.8165 Pvu|m.18338 Pwi|m.14875
OG1_3794: Pob|m.12945 Ppo|m.3829 Pve|m.9341 Pvu|m.19165 Pwi|m.533
OG1_3795: Pob|m.12966 Ppo|m.3455 Pve|m.49426 Pvu|m.6610 Pwi|m.3506
OG1_3796: Pob|m.1298 Ppo|m.13835 Pve|m.74803 Pvu|m.21861 Pwi|m.2287
OG1_3797: Pob|m.13011 Ppo|m.5927 Pve|m.26826 Pvu|m.10551 Pwi|m.4114
OG1_3798: Pob|m.13014 Ppo|m.4189 Pve|m.4549 Pvu|m.41921 Pwi|m.590
OG1_3799: Pob|m.13032 Ppo|m.5758 Pve|m.13111 Pvu|m.33806 Pwi|m.9846
OG1_3800: Pob|m.13059 Ppo|m.13173 Pve|m.67239 Pvu|m.49131 Pwi|m.9117
OG1_3801: Pob|m.1307 Ppo|m.838 Pve|m.14065 Pvu|m.5720 Pwi|m.15156
OG1_3802: Pob|m.13075 Ppo|m.7788 Pve|m.14344 Pvu|m.29029 Pwi|m.3895
OG1_3803: Pob|m.13079 Ppo|m.8373 Pve|m.8420 Pvu|m.35011 Pwi|m.3919
OG1_3804: Pob|m.13088 Pve|m.54351 Pvu|m.10166 Pwi|m.238 Ppo|m.2962
OG1_3806: Pob|m.1309 Pve|m.7399 Pvu|m.2171 Pwi|m.8594 Ppo|m.3586
OG1_3807: Pob|m.13118 Ppo|m.4711 Pve|m.32662 Pvu|m.34611 Pwi|m.3455
OG1_3809: Pob|m.13144 Ppo|m.13482 Pve|m.9949 Pvu|m.54143 Pwi|m.46
OG1_3810: Pob|m.13145 Ppo|m.6627 Pve|m.23903 Pvu|m.24202 Pwi|m.9236
OG1_3811: Pob|m.13162 Ppo|m.8955 Pve|m.1307 Pvu|m.13582 Pwi|m.7605
OG1_3812: Pob|m.13163 Ppo|m.13211 Pve|m.58038 Pvu|m.33363 Pwi|m.11713
OG1_3813: Pob|m.13169 Ppo|m.5568 Pve|m.41946 Pvu|m.7521 Pwi|m.9464
OG1_3814: Pob|m.132 Ppo|m.13689 Pve|m.57065 Pwi|m.5299 Pvu|m.10978
OG1_3815: Pob|m.13211 Ppo|m.10068 Pve|m.50493 Pvu|m.16670 Pwi|m.5197
OG1_3816: Pob|m.13225 Ppo|m.5490 Pve|m.6024 Pvu|m.9139 Pwi|m.9469
OG1_3817: Pob|m.13259 Ppo|m.4532 Pve|m.2165 Pvu|m.3676 Pwi|m.5204
OG1_3818: Pob|m.13315 Ppo|m.3133 Pve|m.73348 Pvu|m.28029 Pwi|m.7223
OG1_3819: Pob|m.13324 Ppo|m.3789 Pve|m.51290 Pvu|m.28655 Pwi|m.15180
OG1_3820: Pob|m.13351 Ppo|m.7652 Pve|m.1696 Pvu|m.52923 Pwi|m.6712
OG1_3821: Pob|m.13385 Ppo|m.13825 Pve|m.18833 Pvu|m.15416 Pwi|m.4109
OG1_3824: Pob|m.1342 Pvu|m.20991 Pwi|m.2337 Ppo|m.780 Pve|m.25042
OG1_3825: Pob|m.13424 Ppo|m.13503 Pve|m.10191 Pvu|m.54518 Pwi|m.15468
OG1_3826: Pob|m.13425 Ppo|m.9016 Pve|m.49398 Pvu|m.11187 Pwi|m.4725
OG1_3827: Pob|m.13465 Pwi|m.6858 Ppo|m.13266 Pve|m.7249 Pvu|m.7063
OG1_3828: Pob|m.13489 Ppo|m.555 Pve|m.10764 Pvu|m.1212 Pwi|m.5627
OG1_3829: Pob|m.13493 Ppo|m.449 Pve|m.3415 Pvu|m.15492 Pwi|m.3652
OG1_3832: Pob|m.13505 Ppo|m.8273 Pve|m.19028 Pvu|m.9745 Pwi|m.12992
OG1_3833: Pob|m.13506 Ppo|m.6035 Pve|m.53621 Pvu|m.27834 Pwi|m.5506
OG1_3834: Pob|m.13528 Ppo|m.7037 Pve|m.27123 Pvu|m.6754 Pwi|m.6153
OG1_3836: Pob|m.13538 Pve|m.32948 Pvu|m.11349 Ppo|m.9251 Pwi|m.5924
OG1_3837: Pob|m.13552 Ppo|m.5840 Pve|m.13730 Pvu|m.13479 Pwi|m.1158
OG1_3838: Pob|m.13578 Ppo|m.9526 Pve|m.2139 Pvu|m.6069 Pwi|m.6650
OG1_3839: Pob|m.1358 Ppo|m.8380 Pve|m.29522 Pvu|m.24649 Pwi|m.3265
OG1_3840: Pob|m.13588 Ppo|m.13003 Pve|m.41408 Pvu|m.18493 Pwi|m.15204
OG1_3841: Pob|m.13592 Ppo|m.11102 Pve|m.14047 Pvu|m.16266 Pwi|m.12400
OG1_3843: Pob|m.13606 Ppo|m.14278 Pve|m.32423 Pvu|m.36673 Pwi|m.5954
OG1_3844: Pob|m.13634 Ppo|m.9070 Pve|m.1879 Pvu|m.14093 Pwi|m.12012
OG1_3846: Pob|m.1368 Ppo|m.2104 Pve|m.73932 Pvu|m.19754 Pwi|m.5285
OG1_3847: Pob|m.13683 Ppo|m.3260 Pve|m.41943 Pvu|m.16755 Pwi|m.6127
OG1_3848: Pob|m.13691 Ppo|m.1424 Pve|m.11245 Pvu|m.17996 Pwi|m.759
OG1_3849: Pob|m.13693 Ppo|m.4259 Pve|m.32078 Pvu|m.28255 Pwi|m.4448
OG1_3850: Pob|m.13712 Pve|m.21542 Pvu|m.13931 Pwi|m.7258 Ppo|m.6714
OG1_3851: Pob|m.13751 Pve|m.4045 Pvu|m.1347 Ppo|m.5593 Pwi|m.3560
OG1_3852: Pob|m.13768 Ppo|m.11957 Pve|m.20227 Pvu|m.32637 Pwi|m.4810
OG1_3853: Pob|m.13778 Ppo|m.8004 Pve|m.41558 Pvu|m.8502 Pwi|m.5576
OG1_3854: Pob|m.13779 Ppo|m.7758 Pve|m.53908 Pvu|m.40317 Pwi|m.4799
OG1_3855: Pob|m.1378 Ppo|m.14017 Pve|m.44877 Pvu|m.41730 Pwi|m.13948
OG1_3856: Pob|m.13818 Ppo|m.2799 Pve|m.1986 Pvu|m.15983 Pwi|m.2023
OG1_3857: Pob|m.13840 Pve|m.4505 Pvu|m.38000 Ppo|m.12608 Pwi|m.289
OG1_3858: Pob|m.13892 Ppo|m.7516 Pve|m.45132 Pwi|m.1359 Pvu|m.32155
OG1_3859: Pob|m.13898 Pve|m.7068 Pvu|m.41403 Ppo|m.6600 Pwi|m.10731
OG1_3860: Pob|m.13899 Ppo|m.8721 Pve|m.7176 Pvu|m.32525 Pwi|m.10713
OG1_3861: Pob|m.13940 Pve|m.37358 Pvu|m.11453 Pwi|m.6246 Ppo|m.10337
OG1_3862: Pob|m.13941 Pve|m.7321 Pvu|m.2661 Pwi|m.4766 Ppo|m.7568
OG1_3863: Pob|m.13943 Ppo|m.11517 Pve|m.31303 Pvu|m.21829 Pwi|m.8513
OG1_3864: Pob|m.13966 Ppo|m.5831 Pve|m.2858 Pvu|m.21737 Pwi|m.5809
OG1_3865: Pob|m.13968 Ppo|m.3783 Pve|m.15639 Pvu|m.14346 Pwi|m.5995
OG1_3866: Pob|m.13974 Ppo|m.6647 Pve|m.17520 Pvu|m.12562 Pwi|m.7459
OG1_3867: Pob|m.13975 Ppo|m.4024 Pve|m.7493 Pvu|m.18896 Pwi|m.4078
OG1_3868: Pob|m.13985 Pve|m.24043 Pvu|m.20264 Pwi|m.14432 Ppo|m.13558
OG1_3869: Pob|m.13995 Ppo|m.5907 Pve|m.39615 Pvu|m.34850 Pwi|m.6974
OG1_3870: Pob|m.13998 Ppo|m.2760 Pve|m.5767 Pvu|m.18195 Pwi|m.12942
OG1_3872: Pob|m.14009 Ppo|m.4279 Pve|m.9849 Pvu|m.3017 Pwi|m.12980
OG1_3873: Pob|m.14015 Ppo|m.2601 Pve|m.10482 Pvu|m.14160 Pwi|m.10154
OG1_3874: Pob|m.14018 Ppo|m.2754 Pve|m.45193 Pvu|m.17567 Pwi|m.7194
OG1_3875: Pob|m.14030 Ppo|m.4084 Pve|m.70486 Pvu|m.10778 Pwi|m.8161
OG1_3876: Pob|m.1404 Ppo|m.159 Pve|m.15954 Pvu|m.30731 Pwi|m.5550
OG1_3877: Pob|m.14060 Ppo|m.8136 Pve|m.21715 Pvu|m.24444 Pwi|m.5718
OG1_3878: Pob|m.14061 Ppo|m.5214 Pve|m.1494 Pvu|m.6840 Pwi|m.2064
OG1_3879: Pob|m.1408 Ppo|m.533 Pve|m.4018 Pvu|m.16200 Pwi|m.1820
OG1_3881: Pob|m.14162 Ppo|m.11561 Pve|m.33453 Pvu|m.24457 Pwi|m.10749
OG1_3882: Pob|m.1417 Ppo|m.3700 Pve|m.9547 Pvu|m.16543 Pwi|m.3087
OG1_3883: Pob|m.14176 Ppo|m.2859 Pve|m.14836 Pvu|m.9759 Pwi|m.9952
OG1_3884: Pob|m.14180 Ppo|m.8993 Pve|m.7457 Pvu|m.16179 Pwi|m.4700
OG1_3885: Pob|m.1419 Pve|m.43295 Pwi|m.3554 Ppo|m.12661 Pvu|m.13305
OG1_3886: Pob|m.14201 Ppo|m.10896 Pve|m.10177 Pvu|m.13474 Pwi|m.6671
OG1_3887: Pob|m.14213 Ppo|m.5002 Pve|m.39931 Pvu|m.30989 Pwi|m.2918
OG1_3888: Pob|m.14221 Ppo|m.12873 Pve|m.68430 Pvu|m.9451 Pwi|m.14513
OG1_3891: Pob|m.14243 Ppo|m.1678 Pve|m.24957 Pvu|m.38105 Pwi|m.184
OG1_3892: Pob|m.14246 Ppo|m.808 Pve|m.82721 Pvu|m.14025 Pwi|m.5148
OG1_3893: Pob|m.14269 Ppo|m.12394 Pve|m.19238 Pvu|m.33706 Pwi|m.2705
OG1_3894: Pob|m.14281 Ppo|m.10315 Pve|m.30904 Pvu|m.26051 Pwi|m.5302
OG1_3896: Pob|m.14316 Ppo|m.4228 Pve|m.6886 Pvu|m.8162 Pwi|m.2490
OG1_3897: Pob|m.14322 Ppo|m.9270 Pve|m.5033 Pvu|m.11647 Pwi|m.11545
OG1_3898: Pob|m.14338 Ppo|m.4174 Pve|m.49345 Pvu|m.14859 Pwi|m.9980
OG1_3899: Pob|m.14357 Ppo|m.5003 Pve|m.27843 Pvu|m.45022 Pwi|m.7710
OG1_3900: Pob|m.14358 Pve|m.22680 Pvu|m.26787 Pwi|m.5740 Ppo|m.4402
OG1_3901: Pob|m.14361 Ppo|m.10608 Pve|m.33652 Pvu|m.6278 Pwi|m.11807
OG1_3902: Pob|m.14362 Ppo|m.6175 Pve|m.59193 Pvu|m.19056 Pwi|m.5787
OG1_3903: Pob|m.14366 Ppo|m.7098 Pve|m.5727 Pvu|m.18230 Pwi|m.3698
OG1_3904: Pob|m.14372 Pve|m.6094 Pvu|m.7010 Pwi|m.6093 Ppo|m.3370
OG1_3905: Pob|m.14374 Ppo|m.10335 Pve|m.14864 Pvu|m.26635 Pwi|m.9591
OG1_3906: Pob|m.14413 Pve|m.21553 Pvu|m.22905 Ppo|m.12734 Pwi|m.14844
OG1_3909: Pob|m.14450 Ppo|m.3841 Pve|m.1357 Pvu|m.25718 Pwi|m.13567
OG1_3910: Pob|m.14510 Ppo|m.1861 Pve|m.9067 Pvu|m.21780 Pwi|m.4850
OG1_3912: Pob|m.14517 Pve|m.54704 Pvu|m.13966 Ppo|m.14312 Pwi|m.4582
OG1_3913: Pob|m.14526 Ppo|m.4246 Pve|m.3094 Pvu|m.1801 Pwi|m.3058
OG1_3914: Pob|m.14538 Pvu|m.53249 Ppo|m.2270 Pve|m.4980 Pwi|m.8406
OG1_3915: Pob|m.14584 Ppo|m.12068 Pve|m.8423 Pvu|m.23869 Pwi|m.6785
OG1_3916: Pob|m.14604 Ppo|m.14696 Pve|m.10467 Pvu|m.5968 Pwi|m.1557
OG1_3917: Pob|m.14612 Pve|m.14584 Pvu|m.53307 Ppo|m.13658 Pwi|m.3315
OG1_3918: Pob|m.14616 Ppo|m.1252 Pve|m.47817 Pvu|m.33660 Pwi|m.9224
OG1_3919: Pob|m.14628 Ppo|m.1844 Pve|m.9598 Pvu|m.35817 Pwi|m.5244
OG1_3920: Pob|m.14646 Ppo|m.3033 Pve|m.47714 Pvu|m.41621 Pwi|m.2526
OG1_3921: Pob|m.14667 Ppo|m.8124 Pve|m.19699 Pvu|m.8992 Pwi|m.8628
OG1_3922: Pob|m.14668 Ppo|m.763 Pve|m.12396 Pvu|m.28704 Pwi|m.774
OG1_3923: Pob|m.14675 Pve|m.18233 Pvu|m.53836 Pwi|m.4861 Ppo|m.1284
OG1_3924: Pob|m.1469 Pve|m.77530 Pvu|m.13017 Ppo|m.2870 Pwi|m.15057
OG1_3925: Pob|m.14700 Ppo|m.9078 Pve|m.26528 Pvu|m.31838 Pwi|m.7513
OG1_3926: Pob|m.14704 Ppo|m.3576 Pve|m.51459 Pvu|m.36434 Pwi|m.385
OG1_3927: Pob|m.14728 Ppo|m.337 Pve|m.14112 Pvu|m.36265 Pwi|m.2599
OG1_3929: Pob|m.14743 Ppo|m.8487 Pve|m.13653 Pvu|m.11306 Pwi|m.11335
OG1_3932: Pob|m.14811 Ppo|m.3359 Pve|m.6211 Pvu|m.5287 Pwi|m.4732
OG1_3933: Pob|m.14818 Ppo|m.10536 Pve|m.13125 Pvu|m.3454 Pwi|m.6254
OG1_3936: Pob|m.14839 Ppo|m.5789 Pve|m.43712 Pvu|m.17075 Pwi|m.8332
OG1_3937: Pob|m.14841 Ppo|m.2479 Pve|m.8153 Pvu|m.19311 Pwi|m.7626
OG1_3938: Pob|m.14849 Ppo|m.8850 Pve|m.15530 Pvu|m.26301 Pwi|m.10820
OG1_3939: Pob|m.14855 Ppo|m.14 Pve|m.58235 Pvu|m.7473 Pwi|m.2607
OG1_3941: Pob|m.1490 Ppo|m.2386 Pve|m.2427 Pvu|m.26064 Pwi|m.5098
OG1_3942: Pob|m.14920 Ppo|m.5689 Pve|m.31275 Pvu|m.21081 Pwi|m.5533
OG1_3943: Pob|m.14965 Ppo|m.8898 Pve|m.14216 Pvu|m.2889 Pwi|m.7988
OG1_3944: Pob|m.14980 Ppo|m.12659 Pve|m.1113 Pvu|m.7282 Pwi|m.1025
OG1_3945: Pob|m.1501 Ppo|m.11490 Pve|m.53635 Pvu|m.14558 Pwi|m.12200
OG1_3946: Pob|m.15057 Ppo|m.331 Pve|m.50003 Pvu|m.47510 Pwi|m.14277
OG1_3947: Pob|m.15069 Ppo|m.3388 Pve|m.58855 Pvu|m.27934 Pwi|m.3431
OG1_3948: Pob|m.15076 Ppo|m.4035 Pve|m.2064 Pvu|m.30689 Pwi|m.2071
OG1_3950: Pob|m.15178 Ppo|m.4472 Pve|m.20188 Pvu|m.53036 Pwi|m.4579
OG1_3951: Ppo|m.9416 Pob|m.16955 Pve|m.25939 Pvu|m.20126 Pwi|m.11907
OG1_3952: Pob|m.15251 Ppo|m.9939 Pve|m.38970 Pvu|m.5601 Pwi|m.10545
OG1_3953: Pob|m.15266 Ppo|m.3265 Pve|m.40999 Pvu|m.12693 Pwi|m.1200
OG1_3954: Pob|m.15269 Ppo|m.12783 Pve|m.51344 Pvu|m.25525 Pwi|m.8242
OG1_3955: Pob|m.15285 Pve|m.77572 Pvu|m.12619 Ppo|m.15057 Pwi|m.1567
OG1_3956: Pob|m.15286 Pve|m.3454 Pvu|m.10591 Pwi|m.15715 Ppo|m.14941
OG1_3957: Pob|m.15292 Ppo|m.11948 Pve|m.76233 Pvu|m.22854 Pwi|m.2643
OG1_3958: Pob|m.15361 Ppo|m.2607 Pve|m.2275 Pvu|m.12739 Pwi|m.2954
OG1_3959: Pob|m.15398 Pve|m.30017 Pvu|m.39540 Pwi|m.10520 Ppo|m.14261
OG1_3960: Pob|m.15407 Ppo|m.1206 Pve|m.1250 Pvu|m.3966 Pwi|m.3029
OG1_3962: Pob|m.15487 Ppo|m.492 Pve|m.41948 Pvu|m.15064 Pwi|m.1045
OG1_3963: Pob|m.15504 Ppo|m.4415 Pve|m.14022 Pvu|m.12437 Pwi|m.4410
OG1_3965: Pob|m.15553 Ppo|m.6560 Pve|m.10006 Pvu|m.52931 Pwi|m.4237
OG1_3966: Pob|m.15597 Ppo|m.2722 Pve|m.50471 Pvu|m.28210 Pwi|m.7745
OG1_3967: Pob|m.15598 Ppo|m.8484 Pve|m.15784 Pvu|m.30131 Pwi|m.4666
OG1_3968: Pob|m.15604 Ppo|m.11551 Pve|m.8484 Pvu|m.3180 Pwi|m.10618
OG1_3970: Pob|m.15625 Ppo|m.6894 Pve|m.7448 Pvu|m.8891 Pwi|m.7636
OG1_3971: Pob|m.1566 Ppo|m.3781 Pve|m.82767 Pvu|m.11882 Pwi|m.9804
OG1_3972: Pob|m.15670 Ppo|m.11493 Pve|m.49826 Pvu|m.16245 Pwi|m.10655
OG1_3973: Pob|m.15671 Ppo|m.2629 Pve|m.52653 Pvu|m.6847 Pwi|m.646
OG1_3974: Pob|m.15672 Ppo|m.7471 Pve|m.31458 Pvu|m.33458 Pwi|m.3428
OG1_3975: Pob|m.15684 Ppo|m.10451 Pve|m.2452 Pvu|m.9207 Pwi|m.8447
OG1_3976: Pob|m.15686 Ppo|m.8094 Pve|m.62436 Pvu|m.17713 Pwi|m.6464
OG1_3977: Pob|m.15688 Ppo|m.13636 Pve|m.42905 Pvu|m.37930 Pwi|m.13266
OG1_3978: Pob|m.15693 Ppo|m.11743 Pve|m.5631 Pvu|m.52772 Pwi|m.6515
OG1_3980: Pob|m.15704 Ppo|m.4681 Pve|m.6175 Pvu|m.45629 Pwi|m.11149
OG1_3981: Pob|m.1571 Ppo|m.5596 Pve|m.8885 Pvu|m.53052 Pwi|m.9453
OG1_3983: Pob|m.1573 Pve|m.38824 Pvu|m.53221 Pwi|m.13141 Ppo|m.13852
OG1_3984: Pob|m.15739 Ppo|m.1658 Pve|m.34208 Pvu|m.41759 Pwi|m.10832
OG1_3985: Pob|m.15740 Ppo|m.7295 Pve|m.1212 Pvu|m.8333 Pwi|m.10642
OG1_3986: Pob|m.15752 Ppo|m.2515 Pve|m.6068 Pvu|m.17021 Pwi|m.12013
OG1_3987: Pob|m.15757 Ppo|m.2770 Pve|m.15950 Pvu|m.8778 Pwi|m.12995
OG1_3988: Pob|m.15791 Ppo|m.7155 Pve|m.5797 Pvu|m.14486 Pwi|m.4250
OG1_3989: Pob|m.15795 Ppo|m.3431 Pve|m.74639 Pvu|m.41836 Pwi|m.11833
OG1_3991: Pob|m.15811 Ppo|m.11013 Pve|m.6047 Pvu|m.24417 Pwi|m.6921
OG1_3992: Pob|m.15845 Ppo|m.14743 Pve|m.58818 Pvu|m.39530 Pwi|m.4900
OG1_3993: Pob|m.15878 Ppo|m.2177 Pve|m.65157 Pvu|m.7973 Pwi|m.1734
OG1_3994: Pob|m.15880 Ppo|m.10854 Pve|m.5076 Pvu|m.16226 Pwi|m.11933
OG1_3995: Pob|m.15883 Ppo|m.10950 Pve|m.69903 Pvu|m.4685 Pwi|m.7608
OG1_3996: Pob|m.15905 Ppo|m.2634 Pve|m.25684 Pvu|m.17061 Pwi|m.618
OG1_3997: Pob|m.1592 Ppo|m.7192 Pve|m.12016 Pvu|m.24372 Pwi|m.5898
OG1_3998: Pob|m.15924 Ppo|m.2893 Pve|m.29258 Pvu|m.6065 Pwi|m.1806
OG1_3999: Pob|m.15952 Ppo|m.8159 Pve|m.29382 Pvu|m.22786 Pwi|m.773
OG1_4000: Pob|m.15961 Ppo|m.3092 Pve|m.22381 Pvu|m.5346 Pwi|m.10571
OG1_4001: Pob|m.15967 Ppo|m.4698 Pve|m.5243 Pvu|m.29948 Pwi|m.5316
OG1_4002: Pob|m.15985 Ppo|m.2643 Pve|m.7792 Pvu|m.28268 Pwi|m.1998
OG1_4003: Pob|m.1602 Ppo|m.3590 Pve|m.19976 Pvu|m.29631 Pwi|m.9563
OG1_4004: Pob|m.16029 Ppo|m.2175 Pve|m.25694 Pvu|m.9592 Pwi|m.14744
OG1_4005: Pob|m.16033 Ppo|m.8865 Pve|m.35148 Pvu|m.17942 Pwi|m.6438
OG1_4006: Pob|m.1604 Ppo|m.11358 Pve|m.15936 Pvu|m.1185 Pwi|m.80
OG1_4007: Pob|m.16050 Pve|m.21714 Pvu|m.8194 Pwi|m.3092 Ppo|m.8107
OG1_4008: Pob|m.16052 Ppo|m.11736 Pve|m.2235 Pvu|m.52706 Pwi|m.12826
OG1_4009: Pob|m.16060 Ppo|m.3985 Pve|m.27632 Pvu|m.11210 Pwi|m.2363
OG1_4010: Pob|m.1607 Pve|m.6962 Pvu|m.10249 Pwi|m.7363 Ppo|m.12186
OG1_4011: Pob|m.16074 Ppo|m.12242 Pve|m.16180 Pvu|m.24443 Pwi|m.7253
OG1_4012: Pob|m.16086 Ppo|m.8466 Pve|m.41037 Pvu|m.24103 Pwi|m.10064
OG1_4013: Pob|m.16093 Ppo|m.9544 Pve|m.16333 Pvu|m.17986 Pwi|m.7992
OG1_4014: Pob|m.16105 Ppo|m.7538 Pve|m.11847 Pvu|m.3942 Pwi|m.10552
OG1_4015: Pwi|m.11173 Pob|m.16107 Ppo|m.13010 Pve|m.12232 Pvu|m.17115
OG1_4016: Pob|m.16127 Ppo|m.2250 Pve|m.57016 Pvu|m.18 Pwi|m.2622
OG1_4019: Pob|m.16192 Ppo|m.2662 Pve|m.52495 Pvu|m.6020 Pwi|m.6591
OG1_4020: Pob|m.16205 Ppo|m.7686 Pve|m.12111 Pvu|m.17301 Pwi|m.12085
OG1_4021: Pob|m.16208 Ppo|m.13000 Pve|m.7207 Pvu|m.13045 Pwi|m.2088
OG1_4022: Pob|m.1621 Ppo|m.10161 Pve|m.11574 Pvu|m.15104 Pwi|m.7163
OG1_4023: Pob|m.16225 Ppo|m.9708 Pve|m.35910 Pvu|m.22647 Pwi|m.10867
OG1_4024: Pob|m.16234 Ppo|m.13908 Pve|m.19219 Pvu|m.39105 Pwi|m.10767
OG1_4026: Pob|m.16252 Ppo|m.1443 Pve|m.19630 Pvu|m.15025 Pwi|m.4604
OG1_4027: Pob|m.16262 Ppo|m.11905 Pve|m.24069 Pvu|m.14463 Pwi|m.3245
OG1_4028: Pob|m.16282 Ppo|m.7942 Pve|m.2815 Pvu|m.24358 Pwi|m.9750
OG1_4029: Pob|m.16311 Ppo|m.3811 Pve|m.13171 Pvu|m.8271 Pwi|m.1809
OG1_4030: Pob|m.16323 Ppo|m.2354 Pve|m.33312 Pvu|m.33506 Pwi|m.6238
OG1_4031: Pob|m.16330 Ppo|m.3697 Pve|m.23723 Pvu|m.8928 Pwi|m.5010
OG1_4034: Pob|m.16388 Ppo|m.2626 Pve|m.53164 Pvu|m.35080 Pwi|m.2974
OG1_4035: Pob|m.16417 Ppo|m.1287 Pve|m.28300 Pvu|m.52975 Pwi|m.5151
OG1_4036: Pob|m.16460 Ppo|m.4616 Pve|m.13091 Pvu|m.7734 Pwi|m.3334
OG1_4037: Pob|m.16476 Ppo|m.1447 Pve|m.58345 Pvu|m.42906 Pwi|m.7128
OG1_4039: Pob|m.16529 Ppo|m.7442 Pve|m.2065 Pvu|m.52769 Pwi|m.7148
OG1_4040: Pob|m.1654 Ppo|m.3336 Pve|m.13831 Pvu|m.21866 Pwi|m.175
OG1_4041: Pob|m.16540 Ppo|m.9965 Pve|m.1635 Pvu|m.25195 Pwi|m.6125
OG1_4042: Pob|m.16543 Ppo|m.1770 Pve|m.80245 Pvu|m.9772 Pwi|m.9812
OG1_4043: Pob|m.16547 Ppo|m.8985 Pve|m.22724 Pvu|m.46978 Pwi|m.941
OG1_4044: Pob|m.16550 Pve|m.29864 Pvu|m.39563 Pwi|m.6605 Ppo|m.5487
OG1_4045: Pob|m.16561 Ppo|m.4651 Pve|m.38138 Pvu|m.46762 Pwi|m.12741
OG1_4046: Pob|m.16598 Ppo|m.6999 Pve|m.7824 Pvu|m.9504 Pwi|m.693
OG1_4047: Pob|m.16605 Ppo|m.4587 Pve|m.18739 Pvu|m.17646 Pwi|m.1039
OG1_4048: Pob|m.16616 Ppo|m.4950 Pve|m.6352 Pvu|m.29197 Pwi|m.6792
OG1_4049: Pob|m.16618 Ppo|m.4553 Pve|m.21712 Pvu|m.14805 Pwi|m.2093
OG1_4050: Pob|m.16630 Ppo|m.7607 Pve|m.69443 Pvu|m.12089 Pwi|m.11224
OG1_4051: Pob|m.16640 Ppo|m.5974 Pve|m.1538 Pvu|m.9138 Pwi|m.12953
OG1_4052: Pob|m.16716 Ppo|m.10245 Pve|m.10081 Pvu|m.3445 Pwi|m.10681
OG1_4053: Pob|m.16727 Ppo|m.9533 Pve|m.65414 Pvu|m.19739 Pwi|m.7520
OG1_4054: Pob|m.16736 Pve|m.6668 Pvu|m.27840 Pwi|m.13844 Ppo|m.1221
OG1_4055: Pob|m.16767 Ppo|m.3718 Pve|m.23476 Pvu|m.3785 Pwi|m.1823
OG1_4056: Pob|m.16773 Ppo|m.7754 Pve|m.31824 Pvu|m.52747 Pwi|m.4340
OG1_4057: Pob|m.16797 Ppo|m.1975 Pve|m.2287 Pvu|m.4329 Pwi|m.12816
OG1_4058: Pob|m.16806 Pve|m.7310 Pvu|m.8509 Pwi|m.5734 Ppo|m.13330
OG1_4059: Pob|m.16815 Ppo|m.10819 Pve|m.34227 Pvu|m.23272 Pwi|m.3018
OG1_4061: Pob|m.16836 Ppo|m.5739 Pve|m.1385 Pvu|m.13367 Pwi|m.1077
OG1_4062: Pob|m.16839 Ppo|m.8811 Pve|m.43128 Pvu|m.26450 Pwi|m.10827
OG1_4063: Pob|m.16843 Ppo|m.5815 Pve|m.21373 Pvu|m.1494 Pwi|m.3289
OG1_4064: Pob|m.16848 Ppo|m.2808 Pve|m.45871 Pvu|m.6407 Pwi|m.3369
OG1_4067: Pob|m.16860 Ppo|m.5787 Pve|m.4991 Pvu|m.2936 Pwi|m.2676
OG1_4069: Pob|m.16876 Ppo|m.6899 Pve|m.11740 Pvu|m.7995 Pwi|m.4907
OG1_4070: Pob|m.1699 Ppo|m.14993 Pve|m.73858 Pvu|m.50228 Pwi|m.13338
OG1_4071: Pob|m.17024 Ppo|m.13771 Pve|m.17910 Pvu|m.29672 Pwi|m.171
OG1_4072: Pob|m.17028 Ppo|m.2567 Pve|m.48220 Pvu|m.27909 Pwi|m.16204
OG1_4075: Pob|m.17063 Ppo|m.14389 Pve|m.45533 Pvu|m.16426 Pwi|m.11281
OG1_4076: Pob|m.17077 Ppo|m.12090 Pve|m.74108 Pwi|m.13340 Pvu|m.25767
OG1_4077: Pob|m.17112 Ppo|m.6372 Pve|m.8079 Pvu|m.5132 Pwi|m.9716
OG1_4078: Pob|m.17168 Ppo|m.10809 Pve|m.19336 Pvu|m.9035 Pwi|m.5653
OG1_4079: Pob|m.17172 Ppo|m.4897 Pve|m.1380 Pvu|m.22387 Pwi|m.11287
OG1_4080: Pob|m.17178 Ppo|m.8900 Pve|m.7253 Pvu|m.11129 Pwi|m.9486
OG1_4081: Pob|m.17183 Pve|m.34621 Pvu|m.7948 Pwi|m.2620 Ppo|m.977
OG1_4082: Pob|m.17184 Ppo|m.9471 Pve|m.39875 Pvu|m.16396 Pwi|m.5602
OG1_4083: Pob|m.17245 Ppo|m.951 Pve|m.43711 Pvu|m.12361 Pwi|m.2764
OG1_4084: Pob|m.17251 Ppo|m.6697 Pve|m.82646 Pvu|m.9185 Pwi|m.9215
OG1_4086: Pob|m.17255 Ppo|m.738 Pve|m.47209 Pvu|m.7395 Pwi|m.13817
OG1_4087: Pob|m.17263 Pve|m.32170 Pvu|m.33732 Pwi|m.14102 Ppo|m.10878
OG1_4088: Pwi|m.11117 Pob|m.2562 Ppo|m.6798 Pve|m.40390 Pvu|m.34763
OG1_4089: Pob|m.17295 Ppo|m.10710 Pve|m.2612 Pvu|m.52778 Pwi|m.9024
OG1_4090: Pob|m.1730 Ppo|m.1925 Pve|m.16769 Pvu|m.27688 Pwi|m.5389
OG1_4091: Pob|m.17319 Ppo|m.11494 Pve|m.49828 Pvu|m.659 Pwi|m.10656
OG1_4092: Pob|m.17322 Ppo|m.10254 Pve|m.42345 Pvu|m.52928 Pwi|m.8288
OG1_4094: Pob|m.17387 Pve|m.31978 Pvu|m.32734 Pwi|m.13775 Ppo|m.12429
OG1_4095: Ppo|m.3006 Pob|m.23691 Pve|m.9066 Pvu|m.1883 Pwi|m.6741
OG1_4096: Pob|m.17449 Ppo|m.8169 Pve|m.69906 Pvu|m.9728 Pwi|m.7509
OG1_4097: Pob|m.17456 Ppo|m.9378 Pve|m.10928 Pvu|m.8069 Pwi|m.5436
OG1_4098: Pob|m.17463 Ppo|m.8681 Pve|m.77093 Pvu|m.33284 Pwi|m.11345
OG1_4099: Pob|m.17465 Ppo|m.14773 Pve|m.36591 Pvu|m.15244 Pwi|m.15368
OG1_4100: Pob|m.17469 Ppo|m.6996 Pve|m.11275 Pvu|m.14927 Pwi|m.5185
OG1_4102: Pob|m.17483 Ppo|m.4632 Pve|m.15588 Pvu|m.1533 Pwi|m.12832
OG1_4103: Pob|m.17485 Ppo|m.5421 Pve|m.10009 Pvu|m.3946 Pwi|m.6723
OG1_4104: Pob|m.17507 Ppo|m.5374 Pve|m.62097 Pvu|m.42001 Pwi|m.2225
OG1_4105: Pob|m.17513 Ppo|m.10271 Pve|m.20812 Pvu|m.17020 Pwi|m.6223
OG1_4106: Pob|m.17516 Ppo|m.1840 Pve|m.3016 Pvu|m.9620 Pwi|m.3152
OG1_4107: Pob|m.17521 Ppo|m.13070 Pve|m.19983 Pvu|m.3040 Pwi|m.10490
OG1_4108: Pob|m.1755 Ppo|m.8191 Pve|m.28611 Pvu|m.38087 Pwi|m.8996
OG1_4109: Pob|m.17559 Ppo|m.9239 Pve|m.41159 Pvu|m.16735 Pwi|m.11435
OG1_4110: Pob|m.17565 Ppo|m.10116 Pve|m.25538 Pvu|m.22785 Pwi|m.2651
OG1_4111: Pob|m.1757 Pwi|m.15970 Ppo|m.1000 Pve|m.20619 Pvu|m.5921
OG1_4112: Pob|m.17598 Ppo|m.9630 Pve|m.37446 Pvu|m.41034 Pwi|m.7064
OG1_4113: Pob|m.17609 Ppo|m.8356 Pve|m.7248 Pvu|m.15379 Pwi|m.8988
OG1_4114: Pob|m.17625 Ppo|m.2832 Pve|m.1658 Pvu|m.24368 Pwi|m.627
OG1_4115: Pob|m.17635 Pve|m.39544 Pvu|m.7978 Pwi|m.15149 Ppo|m.15047
OG1_4116: Pob|m.17656 Ppo|m.4103 Pve|m.25035 Pvu|m.16961 Pwi|m.7390
OG1_4117: Pob|m.17664 Ppo|m.905 Pve|m.55108 Pvu|m.5617 Pwi|m.15921
OG1_4118: Pob|m.1771 Ppo|m.3312 Pwi|m.14452 Pve|m.35393 Pvu|m.11528
OG1_4120: Pob|m.17748 Ppo|m.10199 Pve|m.28894 Pvu|m.28455 Pwi|m.11024
OG1_4121: Pob|m.17758 Ppo|m.7470 Pve|m.6345 Pvu|m.19483 Pwi|m.11144
OG1_4122: Pob|m.17767 Ppo|m.6476 Pve|m.44353 Pvu|m.4915 Pwi|m.3144
OG1_4123: Pob|m.17772 Ppo|m.12544 Pve|m.31467 Pvu|m.43176 Pwi|m.15387
OG1_4124: Pob|m.17784 Ppo|m.11503 Pve|m.43153 Pvu|m.20694 Pwi|m.7829
OG1_4125: Pob|m.17785 Ppo|m.4960 Pve|m.6408 Pvu|m.25749 Pwi|m.11932
OG1_4126: Pob|m.17786 Ppo|m.4393 Pve|m.2483 Pvu|m.29648 Pwi|m.9735
OG1_4127: Pob|m.17807 Ppo|m.7493 Pve|m.29717 Pvu|m.25302 Pwi|m.7123
OG1_4128: Pob|m.17826 Ppo|m.8675 Pve|m.9480 Pvu|m.28661 Pwi|m.7645
OG1_4129: Pob|m.17831 Ppo|m.3677 Pve|m.15216 Pvu|m.15353 Pwi|m.9774
OG1_4130: Pob|m.17835 Ppo|m.13631 Pve|m.30098 Pvu|m.32530 Pwi|m.2486
OG1_4131: Pob|m.17839 Ppo|m.10146 Pve|m.26822 Pvu|m.18718 Pwi|m.3276
OG1_4132: Pob|m.17879 Ppo|m.9423 Pve|m.1695 Pvu|m.8927 Pwi|m.11054
OG1_4133: Pob|m.17889 Pve|m.2417 Pvu|m.26412 Pwi|m.12915 Ppo|m.2693
OG1_4135: Pob|m.17920 Ppo|m.3016 Pve|m.22512 Pvu|m.7731 Pwi|m.5045
OG1_4136: Pob|m.17939 Ppo|m.5989 Pve|m.13800 Pvu|m.1377 Pwi|m.4938
OG1_4137: Pob|m.17981 Ppo|m.13119 Pve|m.49592 Pvu|m.2035 Pwi|m.13715
OG1_4138: Pob|m.17985 Ppo|m.11193 Pve|m.1795 Pvu|m.6398 Pwi|m.6586
OG1_4139: Pob|m.17987 Ppo|m.13855 Pve|m.27190 Pvu|m.10806 Pwi|m.4279
OG1_4140: Pob|m.17990 Pve|m.18324 Pvu|m.13639 Ppo|m.12780 Pwi|m.11465
OG1_4141: Pob|m.17996 Ppo|m.3445 Pve|m.22141 Pvu|m.18326 Pwi|m.14701
OG1_4142: Pob|m.1803 Ppo|m.3838 Pve|m.16442 Pvu|m.5395 Pwi|m.5284
OG1_4143: Pob|m.18038 Ppo|m.6471 Pve|m.51806 Pvu|m.16096 Pwi|m.9497
OG1_4144: Pob|m.18049 Ppo|m.2084 Pve|m.16434 Pvu|m.22676 Pwi|m.7604
OG1_4145: Pob|m.18050 Ppo|m.10811 Pve|m.44861 Pvu|m.49262 Pwi|m.11300
OG1_4146: Pob|m.1806 Ppo|m.11515 Pve|m.8375 Pvu|m.8299 Pwi|m.5591
OG1_4147: Pob|m.18063 Pwi|m.6481 Ppo|m.7242 Pve|m.31209 Pvu|m.4671
OG1_4148: Pob|m.18102 Ppo|m.7974 Pve|m.11161 Pvu|m.32775 Pwi|m.5925
OG1_4149: Pob|m.18106 Ppo|m.3311 Pve|m.6534 Pvu|m.25282 Pwi|m.5348
OG1_4150: Pob|m.18126 Ppo|m.116 Pve|m.39601 Pvu|m.4145 Pwi|m.5251
OG1_4152: Pob|m.18175 Ppo|m.6674 Pve|m.37272 Pvu|m.3684 Pwi|m.4013
OG1_4153: Pob|m.18179 Ppo|m.7548 Pve|m.42950 Pvu|m.50235 Pwi|m.6947
OG1_4154: Pob|m.1819 Ppo|m.6411 Pvu|m.44802 Pwi|m.6121 Pve|m.22418
OG1_4155: Pob|m.18191 Ppo|m.8589 Pve|m.35024 Pvu|m.35577 Pwi|m.4198
OG1_4156: Pob|m.1820 Ppo|m.5340 Pve|m.34536 Pvu|m.15527 Pwi|m.822
OG1_4157: Pob|m.1822 Ppo|m.4029 Pve|m.10045 Pvu|m.9007 Pwi|m.7677
OG1_4158: Pob|m.18245 Ppo|m.7137 Pve|m.12876 Pvu|m.18595 Pwi|m.10311
OG1_4159: Pob|m.1831 Ppo|m.11853 Pve|m.8259 Pvu|m.10756 Pwi|m.3819
OG1_4160: Pob|m.1833 Ppo|m.7393 Pve|m.4581 Pvu|m.5377 Pwi|m.8526
OG1_4161: Pob|m.1834 Ppo|m.5392 Pve|m.12924 Pvu|m.9442 Pwi|m.2992
OG1_4162: Pob|m.18341 Ppo|m.14299 Pve|m.53193 Pvu|m.30904 Pwi|m.14022
OG1_4163: Pob|m.18347 Pwi|m.10653 Ppo|m.10312 Pve|m.35553 Pvu|m.2650
OG1_4164: Pob|m.18356 Ppo|m.6555 Pve|m.7514 Pvu|m.4652 Pwi|m.8847
OG1_4165: Pob|m.18357 Ppo|m.7679 Pve|m.54892 Pvu|m.5432 Pwi|m.3300
OG1_4167: Pob|m.18411 Ppo|m.13498 Pve|m.49706 Pvu|m.17998 Pwi|m.2368
OG1_4169: Pob|m.1843 Ppo|m.10606 Pve|m.24679 Pvu|m.5189 Pwi|m.5756
OG1_4170: Pob|m.18433 Ppo|m.12061 Pve|m.37614 Pvu|m.3006 Pwi|m.13069
OG1_4173: Pob|m.18438 Ppo|m.7520 Pve|m.11621 Pvu|m.5833 Pwi|m.2936
OG1_4174: Pob|m.18441 Ppo|m.14860 Pve|m.30433 Pvu|m.37251 Pwi|m.6519
OG1_4175: Pob|m.18461 Ppo|m.14927 Pve|m.19131 Pvu|m.13417 Pwi|m.11581
OG1_4176: Pob|m.18462 Ppo|m.5567 Pve|m.69705 Pvu|m.25286 Pwi|m.8934
OG1_4177: Pob|m.18463 Ppo|m.12182 Pve|m.54212 Pvu|m.49068 Pwi|m.10178
OG1_4178: Pob|m.18467 Ppo|m.6844 Pve|m.11024 Pvu|m.17632 Pwi|m.10544
OG1_4179: Pob|m.18475 Ppo|m.12444 Pve|m.62939 Pvu|m.17600 Pwi|m.511
OG1_4180: Pob|m.18531 Ppo|m.4805 Pve|m.46483 Pvu|m.36203 Pwi|m.9843
OG1_4181: Pob|m.18615 Ppo|m.4833 Pve|m.13214 Pvu|m.36404 Pwi|m.4779
OG1_4182: Pob|m.18647 Ppo|m.10897 Pve|m.33965 Pvu|m.6093 Pwi|m.6392
OG1_4183: Pob|m.18658 Ppo|m.9861 Pve|m.6751 Pvu|m.9726 Pwi|m.6342
OG1_4184: Pob|m.1868 Ppo|m.7694 Pve|m.8223 Pvu|m.1971 Pwi|m.1877
OG1_4185: Pob|m.1869 Ppo|m.6317 Pve|m.27318 Pvu|m.11967 Pwi|m.4004
OG1_4186: Pob|m.18719 Ppo|m.2047 Pve|m.12995 Pvu|m.20149 Pwi|m.9739
OG1_4187: Pob|m.18764 Ppo|m.1277 Pve|m.35319 Pvu|m.26414 Pwi|m.3471
OG1_4190: Pob|m.18882 Ppo|m.3103 Pve|m.7687 Pvu|m.4028 Pwi|m.10823
OG1_4191: Pob|m.18897 Ppo|m.5160 Pve|m.31717 Pvu|m.3287 Pwi|m.5235
OG1_4192: Pob|m.18901 Ppo|m.8416 Pve|m.15190 Pvu|m.8750 Pwi|m.3859
OG1_4194: Pob|m.18912 Ppo|m.3164 Pve|m.53226 Pvu|m.11122 Pwi|m.11659
OG1_4195: Pob|m.19012 Ppo|m.221 Pve|m.8751 Pvu|m.37833 Pwi|m.4057
OG1_4196: Pob|m.19053 Ppo|m.4091 Pve|m.20744 Pvu|m.9999 Pwi|m.5701
OG1_4197: Pob|m.1906 Ppo|m.9706 Pve|m.29568 Pvu|m.27249 Pwi|m.12078
OG1_4199: Pob|m.19082 Ppo|m.741 Pve|m.33969 Pvu|m.42537 Pwi|m.206
OG1_4201: Pob|m.19086 Ppo|m.443 Pve|m.1260 Pvu|m.21012 Pwi|m.13343
OG1_4202: Pob|m.19093 Ppo|m.7699 Pve|m.60105 Pvu|m.3427 Pwi|m.3164
OG1_4203: Pob|m.19099 Ppo|m.2517 Pve|m.31268 Pvu|m.7941 Pwi|m.147
OG1_4204: Pob|m.19148 Ppo|m.7837 Pve|m.37451 Pvu|m.22358 Pwi|m.10275
OG1_4205: Pob|m.19150 Ppo|m.13730 Pve|m.6494 Pvu|m.16772 Pwi|m.865
OG1_4206: Pob|m.19156 Ppo|m.9575 Pve|m.22914 Pvu|m.24184 Pwi|m.8295
OG1_4207: Pob|m.19177 Pve|m.1791 Pvu|m.17031 Pwi|m.10061 Ppo|m.7264
OG1_4208: Pob|m.19185 Ppo|m.1635 Pve|m.28767 Pvu|m.30245 Pwi|m.3661
OG1_4209: Pob|m.19221 Ppo|m.12008 Pve|m.58154 Pvu|m.10375 Pwi|m.845
OG1_4210: Pob|m.19230 Ppo|m.8038 Pve|m.17732 Pvu|m.4113 Pwi|m.4145
OG1_4211: Pob|m.19237 Ppo|m.5014 Pve|m.68355 Pvu|m.10943 Pwi|m.7824
OG1_4212: Pob|m.19249 Ppo|m.4662 Pve|m.26433 Pvu|m.11486 Pwi|m.1712
OG1_4213: Pob|m.1925 Ppo|m.10323 Pve|m.54001 Pvu|m.16808 Pwi|m.9134
OG1_4214: Pob|m.19325 Ppo|m.7358 Pve|m.5707 Pvu|m.42424 Pwi|m.6639
OG1_4215: Pob|m.19330 Ppo|m.5768 Pve|m.59644 Pvu|m.45093 Pwi|m.1649
OG1_4216: Pob|m.1934 Ppo|m.4802 Pve|m.7472 Pvu|m.6818 Pwi|m.1790
OG1_4217: Pob|m.19342 Ppo|m.5498 Pve|m.1517 Pvu|m.1995 Pwi|m.9656
OG1_4218: Pob|m.19351 Ppo|m.1930 Pve|m.2863 Pvu|m.25076 Pwi|m.12913
OG1_4219: Pob|m.19352 Ppo|m.1947 Pve|m.10829 Pvu|m.3992 Pwi|m.5025
OG1_4220: Pob|m.1938 Ppo|m.7789 Pve|m.54923 Pvu|m.40173 Pwi|m.12155
OG1_4221: Pob|m.1944 Ppo|m.11180 Pve|m.19644 Pvu|m.1715 Pwi|m.9331
OG1_4222: Pob|m.1947 Ppo|m.10730 Pve|m.25872 Pvu|m.22213 Pwi|m.6865
OG1_4223: Pob|m.19471 Ppo|m.5120 Pve|m.1570 Pvu|m.13501 Pwi|m.7598
OG1_4226: Pwi|m.13229 Pob|m.36556 Ppo|m.10713 Pve|m.10491 Pvu|m.18248
OG1_4227: Pob|m.19490 Ppo|m.6469 Pve|m.21156 Pvu|m.6827 Pwi|m.12928
OG1_4228: Pob|m.19493 Ppo|m.13201 Pve|m.45798 Pvu|m.32538 Pwi|m.9302
OG1_4229: Pob|m.19497 Ppo|m.2530 Pve|m.6640 Pvu|m.8771 Pwi|m.7210
OG1_4231: Pob|m.1952 Ppo|m.9496 Pve|m.9126 Pvu|m.16019 Pwi|m.7135
OG1_4232: Pob|m.19559 Ppo|m.11596 Pve|m.2291 Pvu|m.38206 Pwi|m.12703
OG1_4233: Pob|m.19563 Ppo|m.1294 Pve|m.63672 Pvu|m.23403 Pwi|m.13451
OG1_4234: Pob|m.19601 Ppo|m.2080 Pve|m.11244 Pvu|m.17994 Pwi|m.3865
OG1_4235: Pob|m.19662 Ppo|m.2257 Pve|m.25359 Pvu|m.15321 Pwi|m.116
OG1_4236: Pob|m.19667 Pve|m.66172 Pvu|m.46970 Ppo|m.3457 Pwi|m.3218
OG1_4237: Pob|m.19668 Ppo|m.5323 Pve|m.36902 Pvu|m.21779 Pwi|m.5473
OG1_4238: Pob|m.19712 Ppo|m.10102 Pve|m.38265 Pvu|m.32139 Pwi|m.7065
OG1_4239: Pob|m.19716 Ppo|m.6122 Pve|m.50449 Pvu|m.23936 Pwi|m.2955
OG1_4240: Pob|m.19723 Ppo|m.10359 Pve|m.9614 Pvu|m.32257 Pwi|m.15324
OG1_4241: Pwi|m.4856 Pob|m.9869 Ppo|m.7107 Pve|m.66622 Pvu|m.4874
OG1_4242: Pob|m.19749 Ppo|m.1734 Pve|m.50818 Pvu|m.29331 Pwi|m.2328
OG1_4243: Pob|m.19762 Ppo|m.4167 Pve|m.10348 Pvu|m.5385 Pwi|m.4809
OG1_4244: Pob|m.1977 Ppo|m.5650 Pve|m.2853 Pvu|m.14329 Pwi|m.2074
OG1_4245: Pob|m.19777 Ppo|m.7423 Pve|m.1849 Pvu|m.15941 Pwi|m.4894
OG1_4246: Pob|m.19797 Ppo|m.3685 Pve|m.54072 Pvu|m.20450 Pwi|m.13462
OG1_4247: Pob|m.19801 Ppo|m.3076 Pve|m.31957 Pvu|m.20336 Pwi|m.7029
OG1_4249: Pob|m.19805 Ppo|m.7309 Pve|m.11843 Pvu|m.33574 Pwi|m.7553
OG1_4250: Pob|m.1981 Ppo|m.6288 Pve|m.7324 Pvu|m.18916 Pwi|m.11978
OG1_4251: Pob|m.19810 Ppo|m.9072 Pve|m.53496 Pvu|m.11566 Pwi|m.8370
OG1_4252: Pob|m.19814 Ppo|m.4253 Pve|m.20362 Pvu|m.17454 Pwi|m.13035
OG1_4253: Pob|m.19827 Pve|m.6852 Pvu|m.8226 Pwi|m.6598 Ppo|m.11158
OG1_4254: Pob|m.19833 Ppo|m.8265 Pve|m.21750 Pvu|m.18430 Pwi|m.11918
OG1_4255: Pob|m.19856 Ppo|m.9756 Pve|m.49982 Pvu|m.1889 Pwi|m.4714
OG1_4256: Pob|m.19857 Ppo|m.2942 Pve|m.19762 Pvu|m.15496 Pwi|m.6845
OG1_4257: Pob|m.19865 Ppo|m.938 Pve|m.23974 Pvu|m.22055 Pwi|m.7508
OG1_4258: Pob|m.1988 Ppo|m.5053 Pve|m.16556 Pvu|m.3007 Pwi|m.8959
OG1_4259: Pob|m.19882 Ppo|m.1910 Pve|m.76663 Pvu|m.27387 Pwi|m.3631
OG1_4260: Pob|m.19887 Ppo|m.8168 Pve|m.29268 Pvu|m.5986 Pwi|m.6816
OG1_4262: Pob|m.1990 Ppo|m.6400 Pve|m.20203 Pvu|m.24070 Pwi|m.5909
OG1_4263: Pob|m.19947 Ppo|m.6568 Pve|m.82561 Pvu|m.13397 Pwi|m.5214
OG1_4264: Pob|m.1996 Ppo|m.10650 Pve|m.17593 Pvu|m.6895 Pwi|m.8841
OG1_4266: Pob|m.20029 Pve|m.13480 Pvu|m.53022 Pwi|m.7396 Ppo|m.8341
OG1_4267: Pob|m.20035 Ppo|m.4258 Pve|m.42851 Pvu|m.29782 Pwi|m.2358
OG1_4268: Pob|m.2004 Ppo|m.5276 Pve|m.2153 Pvu|m.5937 Pwi|m.1281
OG1_4269: Pob|m.2018 Pve|m.22121 Pvu|m.14190 Pwi|m.5702 Ppo|m.10076
OG1_4270: Pob|m.20198 Ppo|m.4926 Pve|m.62110 Pvu|m.33799 Pwi|m.14252
OG1_4271: Pob|m.20215 Ppo|m.501 Pve|m.45846 Pvu|m.25023 Pwi|m.2292
OG1_4272: Pob|m.2022 Ppo|m.7663 Pve|m.1767 Pvu|m.5152 Pwi|m.7197
OG1_4273: Pob|m.20221 Ppo|m.9158 Pve|m.6424 Pvu|m.14627 Pwi|m.7664
OG1_4274: Pob|m.20223 Ppo|m.7674 Pve|m.13364 Pvu|m.16262 Pwi|m.5269
OG1_4275: Pob|m.20243 Ppo|m.9777 Pve|m.21293 Pvu|m.40001 Pwi|m.5365
OG1_4276: Pob|m.2027 Ppo|m.6434 Pve|m.24193 Pvu|m.17877 Pwi|m.8303
OG1_4277: Pob|m.2028 Ppo|m.12675 Pve|m.12979 Pvu|m.43538 Pwi|m.15965
OG1_4278: Pob|m.20281 Ppo|m.11865 Pve|m.18012 Pvu|m.1350 Pwi|m.1139
OG1_4280: Pob|m.2036 Pve|m.69609 Pvu|m.41412 Pwi|m.10012 Ppo|m.10270
OG1_4282: Pob|m.20373 Ppo|m.9310 Pve|m.1561 Pvu|m.20239 Pwi|m.10315
OG1_4284: Pob|m.2038 Ppo|m.11430 Pve|m.36850 Pvu|m.20708 Pwi|m.4289
OG1_4285: Ppo|m.9935 Pob|m.2316 Pve|m.28016 Pvu|m.41900 Pwi|m.10476
OG1_4286: Pob|m.20394 Ppo|m.7485 Pve|m.25753 Pvu|m.20262 Pwi|m.11401
OG1_4287: Pob|m.20395 Ppo|m.518 Pve|m.67971 Pvu|m.30171 Pwi|m.12244
OG1_4288: Pob|m.20401 Ppo|m.5346 Pve|m.52093 Pvu|m.24347 Pwi|m.699
OG1_4289: Pob|m.20417 Ppo|m.4767 Pve|m.11555 Pvu|m.13068 Pwi|m.12852
OG1_4290: Pob|m.20426 Ppo|m.9430 Pve|m.37163 Pvu|m.29112 Pwi|m.7506
OG1_4291: Pob|m.20427 Pve|m.35653 Pvu|m.33185 Ppo|m.13197 Pwi|m.112
OG1_4292: Pob|m.20438 Ppo|m.104 Pve|m.46936 Pvu|m.17825 Pwi|m.13773
OG1_4293: Pob|m.20446 Ppo|m.5290 Pve|m.7609 Pvu|m.29889 Pwi|m.317
OG1_4294: Pob|m.20485 Ppo|m.6011 Pve|m.1806 Pvu|m.7250 Pwi|m.10120
OG1_4295: Pob|m.2049 Ppo|m.7214 Pve|m.43386 Pvu|m.1868 Pwi|m.7607
OG1_4296: Pob|m.20500 Ppo|m.9254 Pve|m.36217 Pvu|m.17835 Pwi|m.8828
OG1_4297: Pob|m.20502 Ppo|m.8462 Pve|m.50074 Pvu|m.48388 Pwi|m.9198
OG1_4298: Pob|m.20504 Ppo|m.3375 Pve|m.26206 Pvu|m.27504 Pwi|m.1469
OG1_4299: Pob|m.20510 Ppo|m.13111 Pve|m.13622 Pvu|m.8607 Pwi|m.15174
OG1_4300: Pob|m.2053 Ppo|m.11253 Pve|m.49737 Pvu|m.48285 Pwi|m.12289
OG1_4301: Pob|m.20535 Ppo|m.6304 Pve|m.43539 Pvu|m.13169 Pwi|m.2972
OG1_4302: Pob|m.20540 Ppo|m.14597 Pve|m.65070 Pvu|m.42461 Pwi|m.14668
OG1_4303: Pob|m.20546 Ppo|m.5015 Pve|m.26190 Pvu|m.33351 Pwi|m.7663
OG1_4304: Pob|m.20551 Ppo|m.8279 Pve|m.2590 Pvu|m.8706 Pwi|m.12266
OG1_4305: Pob|m.20552 Ppo|m.4237 Pve|m.1725 Pvu|m.8841 Pwi|m.6546
OG1_4306: Pob|m.20556 Ppo|m.3566 Pve|m.60057 Pvu|m.6710 Pwi|m.13849
OG1_4307: Pob|m.2056 Pve|m.17512 Pvu|m.17774 Pwi|m.7892 Ppo|m.7350
OG1_4308: Pob|m.2061 Ppo|m.2273 Pve|m.54661 Pvu|m.6104 Pwi|m.12193
OG1_4309: Pob|m.2064 Ppo|m.4939 Pve|m.59787 Pvu|m.42969 Pwi|m.13142
OG1_4310: Pob|m.2067 Ppo|m.6941 Pve|m.42340 Pvu|m.37958 Pwi|m.12186
OG1_4312: Pob|m.20685 Ppo|m.3332 Pve|m.31518 Pvu|m.27576 Pwi|m.1021
OG1_4313: Pob|m.2070 Ppo|m.10096 Pve|m.67378 Pvu|m.15341 Pwi|m.6381
OG1_4315: Pob|m.20721 Ppo|m.4230 Pve|m.28790 Pvu|m.24488 Pwi|m.17
OG1_4316: Pob|m.20730 Ppo|m.1997 Pve|m.23745 Pvu|m.21106 Pwi|m.7949
OG1_4317: Pob|m.20741 Ppo|m.11326 Pve|m.71995 Pvu|m.28042 Pwi|m.11194
OG1_4319: Pob|m.20780 Ppo|m.11252 Pve|m.4982 Pvu|m.41041 Pwi|m.828
OG1_4320: Pob|m.2079 Ppo|m.8291 Pve|m.35387 Pvu|m.15139 Pwi|m.8291
OG1_4321: Pob|m.20795 Ppo|m.8777 Pve|m.30764 Pvu|m.18760 Pwi|m.9921
OG1_4323: Pob|m.20825 Ppo|m.13579 Pve|m.77408 Pvu|m.46839 Pwi|m.13702
OG1_4324: Pob|m.20827 Ppo|m.2989 Pve|m.32280 Pvu|m.17078 Pwi|m.5472
OG1_4325: Pob|m.20858 Ppo|m.3837 Pve|m.43713 Pvu|m.44137 Pwi|m.14312
OG1_4326: Pwi|m.5090 Pob|m.23542 Ppo|m.4941 Pve|m.49382 Pvu|m.13232
OG1_4327: Pob|m.20874 Ppo|m.6987 Pve|m.28508 Pvu|m.29077 Pwi|m.4992
OG1_4328: Pob|m.20879 Ppo|m.5805 Pve|m.25945 Pvu|m.7579 Pwi|m.7681
OG1_4329: Pob|m.20883 Ppo|m.7818 Pve|m.50450 Pvu|m.1561 Pwi|m.1882
OG1_4330: Pob|m.20885 Ppo|m.11501 Pve|m.11080 Pvu|m.42235 Pwi|m.12101
OG1_4331: Pob|m.2090 Ppo|m.10308 Pve|m.6305 Pvu|m.23822 Pwi|m.11013
OG1_4332: Pob|m.20908 Ppo|m.6904 Pve|m.16854 Pvu|m.3362 Pwi|m.5678
OG1_4333: Pob|m.20914 Ppo|m.1138 Pve|m.46313 Pvu|m.26415 Pwi|m.15364
OG1_4334: Pob|m.20918 Ppo|m.8137 Pve|m.65359 Pvu|m.27033 Pwi|m.8084
OG1_4335: Pob|m.20920 Ppo|m.9945 Pve|m.59512 Pvu|m.47896 Pwi|m.8750
OG1_4336: Pob|m.20962 Ppo|m.13146 Pve|m.71262 Pvu|m.24959 Pwi|m.4135
OG1_4337: Pob|m.2104 Pve|m.55666 Pvu|m.49457 Pwi|m.7418 Ppo|m.13475
OG1_4338: Pob|m.21094 Ppo|m.9752 Pve|m.18469 Pvu|m.28785 Pwi|m.9165
OG1_4341: Pob|m.21160 Pve|m.11273 Pvu|m.7915 Ppo|m.8703 Pwi|m.11480
OG1_4342: Pob|m.21173 Ppo|m.3022 Pve|m.18456 Pvu|m.6129 Pwi|m.3033
OG1_4343: Pob|m.21273 Ppo|m.4509 Pve|m.60904 Pvu|m.31336 Pwi|m.5512
OG1_4345: Pob|m.21287 Ppo|m.7574 Pve|m.16142 Pvu|m.37818 Pwi|m.6525
OG1_4347: Pob|m.2136 Ppo|m.2897 Pve|m.21226 Pvu|m.42407 Pwi|m.2700
OG1_4349: Pob|m.21454 Ppo|m.6594 Pve|m.37602 Pvu|m.41716 Pwi|m.5261
OG1_4350: Pob|m.21478 Ppo|m.10225 Pve|m.48145 Pvu|m.19325 Pwi|m.4169
OG1_4351: Pob|m.21494 Ppo|m.8666 Pve|m.29440 Pvu|m.22574 Pwi|m.3625
OG1_4352: Pob|m.21510 Ppo|m.7071 Pve|m.2645 Pvu|m.17429 Pwi|m.7827
OG1_4353: Pob|m.2158 Pve|m.55956 Pvu|m.18487 Pwi|m.5588 Ppo|m.7804
OG1_4354: Pob|m.21611 Ppo|m.3631 Pve|m.1441 Pvu|m.4321 Pwi|m.2965
OG1_4355: Pob|m.21615 Ppo|m.13390 Pve|m.58354 Pvu|m.36227 Pwi|m.13602
OG1_4356: Pob|m.21622 Ppo|m.2367 Pve|m.16503 Pvu|m.17685 Pwi|m.5049
OG1_4357: Pob|m.21624 Pve|m.6013 Pvu|m.9699 Ppo|m.9586 Pwi|m.10990
OG1_4358: Pob|m.21637 Pve|m.10360 Pvu|m.13435 Pwi|m.11365 Ppo|m.12130
OG1_4359: Pob|m.21648 Pve|m.55093 Pvu|m.18834 Ppo|m.4775 Pwi|m.7802
OG1_4360: Pob|m.21651 Ppo|m.4841 Pve|m.29256 Pvu|m.15980 Pwi|m.10310
OG1_4362: Pob|m.21661 Ppo|m.10018 Pve|m.10196 Pvu|m.37319 Pwi|m.12364
OG1_4363: Pob|m.21676 Ppo|m.8915 Pve|m.78006 Pvu|m.49358 Pwi|m.11611
OG1_4364: Pob|m.21679 Ppo|m.9262 Pve|m.28731 Pvu|m.22023 Pwi|m.6492
OG1_4365: Pob|m.21708 Ppo|m.8288 Pve|m.15536 Pvu|m.15961 Pwi|m.6556
OG1_4366: Pob|m.21775 Ppo|m.3750 Pve|m.8381 Pvu|m.10162 Pwi|m.7884
OG1_4367: Pob|m.2179 Ppo|m.669 Pve|m.9053 Pvu|m.11426 Pwi|m.6005
OG1_4368: Pob|m.2180 Ppo|m.1797 Pve|m.26907 Pvu|m.28753 Pwi|m.13062
OG1_4369: Pob|m.21839 Ppo|m.15022 Pve|m.57006 Pvu|m.28216 Pwi|m.15292
OG1_4371: Pob|m.21857 Pve|m.56402 Pvu|m.41560 Pwi|m.3977 Ppo|m.6148
OG1_4372: Pob|m.21872 Ppo|m.4123 Pve|m.10622 Pvu|m.34806 Pwi|m.5475
OG1_4373: Pob|m.21884 Ppo|m.11542 Pve|m.20420 Pvu|m.9701 Pwi|m.2519
OG1_4374: Pob|m.2189 Ppo|m.7051 Pve|m.7840 Pvu|m.11033 Pwi|m.8704
OG1_4375: Pob|m.21897 Ppo|m.7293 Pve|m.30643 Pvu|m.4040 Pwi|m.6574
OG1_4376: Pob|m.21898 Ppo|m.2996 Pve|m.17056 Pvu|m.16829 Pwi|m.3616
OG1_4377: Pob|m.21907 Ppo|m.4855 Pve|m.35782 Pvu|m.34485 Pwi|m.11231
OG1_4378: Pob|m.21914 Ppo|m.6059 Pve|m.15361 Pvu|m.3044 Pwi|m.5767
OG1_4379: Pob|m.21918 Ppo|m.8318 Pve|m.6889 Pvu|m.27348 Pwi|m.8020
OG1_4380: Pob|m.21942 Ppo|m.6658 Pve|m.25780 Pvu|m.27258 Pwi|m.6327
OG1_4381: Pob|m.2196 Ppo|m.6672 Pve|m.37154 Pvu|m.30856 Pwi|m.10795
OG1_4382: Pob|m.220 Ppo|m.2750 Pve|m.82560 Pvu|m.7988 Pwi|m.8693
OG1_4383: Pob|m.22021 Ppo|m.9170 Pve|m.28090 Pvu|m.43816 Pwi|m.8625
OG1_4384: Pob|m.22026 Ppo|m.8531 Pve|m.74565 Pvu|m.3113 Pwi|m.11101
OG1_4385: Pob|m.22027 Ppo|m.7318 Pve|m.43258 Pvu|m.27281 Pwi|m.11544
OG1_4386: Pob|m.22041 Ppo|m.10535 Pve|m.15020 Pvu|m.20976 Pwi|m.11185
OG1_4387: Pob|m.22051 Ppo|m.11433 Pve|m.7293 Pvu|m.48720 Pwi|m.10637
OG1_4388: Pob|m.22057 Ppo|m.8625 Pve|m.65618 Pvu|m.46974 Pwi|m.10837
OG1_4389: Pob|m.2207 Ppo|m.10025 Pve|m.10468 Pvu|m.14749 Pwi|m.11133
OG1_4390: Pob|m.2208 Ppo|m.416 Pve|m.55887 Pvu|m.3019 Pwi|m.12079
OG1_4392: Pob|m.22117 Ppo|m.8995 Pve|m.45522 Pvu|m.42152 Pwi|m.10778
OG1_4394: Pob|m.22129 Ppo|m.8822 Pve|m.41043 Pvu|m.25164 Pwi|m.3161
OG1_4395: Pob|m.22141 Ppo|m.5324 Pve|m.7571 Pvu|m.8444 Pwi|m.647
OG1_4396: Pob|m.22152 Ppo|m.8048 Pve|m.2404 Pvu|m.15195 Pwi|m.9965
OG1_4397: Pob|m.22156 Ppo|m.8553 Pve|m.7707 Pvu|m.6193 Pwi|m.9919
OG1_4398: Pob|m.22164 Ppo|m.10117 Pve|m.77089 Pvu|m.16762 Pwi|m.10441
OG1_4399: Pob|m.22185 Ppo|m.10761 Pve|m.5065 Pvu|m.1934 Pwi|m.6473
OG1_4400: Pob|m.22189 Ppo|m.1973 Pve|m.54456 Pvu|m.32443 Pwi|m.13005
OG1_4401: Pob|m.2219 Ppo|m.12314 Pve|m.46317 Pvu|m.41555 Pwi|m.393
OG1_4402: Pob|m.22198 Ppo|m.1634 Pve|m.51617 Pvu|m.29389 Pwi|m.2445
OG1_4403: Pob|m.22215 Ppo|m.10226 Pve|m.14202 Pvu|m.30063 Pwi|m.3981
OG1_4404: Pob|m.2222 Ppo|m.6330 Pve|m.17350 Pvu|m.29838 Pwi|m.11629
OG1_4405: Pob|m.22222 Ppo|m.5810 Pve|m.9680 Pvu|m.18102 Pwi|m.12672
OG1_4406: Pob|m.22228 Ppo|m.7320 Pve|m.52648 Pvu|m.30486 Pwi|m.6952
OG1_4407: Pob|m.22231 Ppo|m.2091 Pve|m.37192 Pvu|m.17718 Pwi|m.1063
OG1_4408: Pob|m.22251 Ppo|m.3587 Pve|m.6769 Pvu|m.3399 Pwi|m.6631
OG1_4409: Pob|m.22253 Ppo|m.4876 Pve|m.41598 Pvu|m.33613 Pwi|m.1957
OG1_4410: Pob|m.22263 Ppo|m.4919 Pve|m.16519 Pvu|m.11704 Pwi|m.299
OG1_4411: Pob|m.22270 Ppo|m.9971 Pve|m.62185 Pvu|m.1800 Pwi|m.7879
OG1_4414: Pob|m.22351 Ppo|m.2814 Pve|m.42137 Pvu|m.4125 Pwi|m.658
OG1_4415: Pob|m.22372 Ppo|m.4751 Pve|m.15737 Pvu|m.14625 Pwi|m.10935
OG1_4418: Pob|m.22407 Ppo|m.7379 Pve|m.2385 Pvu|m.29565 Pwi|m.8853
OG1_4419: Pob|m.22415 Ppo|m.10775 Pve|m.22902 Pvu|m.36898 Pwi|m.4093
OG1_4421: Pob|m.22460 Ppo|m.4721 Pve|m.29929 Pvu|m.17520 Pwi|m.5863
OG1_4424: Pob|m.22484 Ppo|m.2382 Pve|m.5822 Pvu|m.17823 Pwi|m.7171
OG1_4425: Pob|m.22486 Ppo|m.10969 Pve|m.39101 Pvu|m.22964 Pwi|m.11964
OG1_4426: Pob|m.2250 Ppo|m.8840 Pve|m.4212 Pvu|m.3038 Pwi|m.9262
OG1_4427: Pob|m.22509 Ppo|m.1545 Pve|m.44054 Pvu|m.4217 Pwi|m.3862
OG1_4428: Pob|m.2252 Ppo|m.7082 Pve|m.26031 Pvu|m.14820 Pwi|m.9424
OG1_4429: Pob|m.22545 Ppo|m.1690 Pve|m.33217 Pvu|m.3036 Pwi|m.13263
OG1_4430: Pob|m.22602 Ppo|m.4444 Pve|m.7664 Pvu|m.5712 Pwi|m.1847
OG1_4431: Pob|m.22632 Ppo|m.8676 Pve|m.81577 Pvu|m.24754 Pwi|m.6385
OG1_4432: Ppo|m.2121 Pob|m.38606 Pve|m.18634 Pvu|m.5011 Pwi|m.6036
OG1_4433: Pob|m.2264 Ppo|m.6339 Pve|m.24141 Pvu|m.14718 Pwi|m.4542
OG1_4434: Pob|m.22652 Ppo|m.6529 Pve|m.82563 Pvu|m.2842 Pwi|m.7198
OG1_4435: Pob|m.22673 Pve|m.25028 Pvu|m.43216 Ppo|m.6586 Pwi|m.9425
OG1_4436: Pob|m.22674 Ppo|m.5163 Pve|m.36246 Pvu|m.1986 Pwi|m.4696
OG1_4437: Pob|m.2268 Ppo|m.12517 Pve|m.22860 Pvu|m.45399 Pwi|m.8314
OG1_4438: Pob|m.22682 Ppo|m.10434 Pve|m.4593 Pvu|m.29363 Pwi|m.9780
OG1_4439: Pob|m.2270 Ppo|m.13729 Pve|m.15110 Pvu|m.30029 Pwi|m.11971
OG1_4442: Pob|m.22765 Ppo|m.8467 Pve|m.6250 Pvu|m.24455 Pwi|m.12652
OG1_4443: Pob|m.22795 Ppo|m.6325 Pve|m.37695 Pvu|m.31443 Pwi|m.9251
OG1_4447: Pob|m.22853 Ppo|m.8330 Pve|m.38128 Pvu|m.44167 Pwi|m.10649
OG1_4449: Pob|m.22881 Ppo|m.10291 Pve|m.30093 Pvu|m.21602 Pwi|m.12114
OG1_4450: Pob|m.22892 Ppo|m.2135 Pve|m.3065 Pvu|m.6544 Pwi|m.3464
OG1_4452: Pob|m.22937 Ppo|m.9572 Pve|m.5610 Pvu|m.20366 Pwi|m.11456
OG1_4453: Pob|m.2295 Ppo|m.9431 Pve|m.33791 Pvu|m.26556 Pwi|m.11279
OG1_4454: Pob|m.22980 Ppo|m.4041 Pve|m.57113 Pvu|m.31067 Pwi|m.4240
OG1_4455: Pob|m.2299 Ppo|m.1648 Pve|m.29196 Pvu|m.1663 Pwi|m.10688
OG1_4456: Pob|m.2305 Ppo|m.8655 Pve|m.21301 Pvu|m.36194 Pwi|m.9231
OG1_4457: Pob|m.23075 Ppo|m.14273 Pve|m.20395 Pvu|m.2694 Pwi|m.13689
OG1_4458: Pob|m.23081 Ppo|m.3067 Pve|m.4353 Pvu|m.18454 Pwi|m.7346
OG1_4459: Pob|m.23091 Ppo|m.4758 Pve|m.36624 Pvu|m.36448 Pwi|m.8025
OG1_4462: Pob|m.23137 Pve|m.24491 Pvu|m.34777 Ppo|m.2201 Pwi|m.9233
OG1_4464: Pob|m.23163 Ppo|m.6337 Pve|m.20091 Pvu|m.7720 Pwi|m.9313
OG1_4465: Pob|m.23168 Ppo|m.5884 Pve|m.34229 Pvu|m.34386 Pwi|m.5582
OG1_4466: Pob|m.23183 Ppo|m.13843 Pve|m.30081 Pvu|m.13316 Pwi|m.14880
OG1_4467: Pob|m.23187 Ppo|m.14911 Pve|m.22393 Pvu|m.30758 Pwi|m.1467
OG1_4468: Pob|m.2319 Ppo|m.10327 Pve|m.50597 Pvu|m.25346 Pwi|m.10215
OG1_4469: Pob|m.23202 Ppo|m.14489 Pve|m.39714 Pvu|m.38125 Pwi|m.11566
OG1_4471: Pob|m.23242 Ppo|m.12703 Pve|m.12504 Pvu|m.42127 Pwi|m.1561
OG1_4472: Pob|m.2325 Ppo|m.256 Pve|m.5824 Pvu|m.10793 Pwi|m.5992
OG1_4473: Pob|m.23297 Ppo|m.11730 Pve|m.7449 Pvu|m.5719 Pwi|m.3008
OG1_4475: Pob|m.23325 Ppo|m.1929 Pve|m.13013 Pvu|m.34446 Pwi|m.1546
OG1_4476: Pob|m.23388 Ppo|m.11385 Pve|m.48688 Pvu|m.19274 Pwi|m.3423
OG1_4477: Pwi|m.13309 Pob|m.23401 Ppo|m.3279 Pve|m.22982 Pvu|m.10975
OG1_4478: Pob|m.23423 Ppo|m.1630 Pve|m.61405 Pvu|m.33337 Pwi|m.3793
OG1_4480: Pob|m.23467 Ppo|m.2132 Pve|m.76682 Pvu|m.43936 Pwi|m.814
OG1_4482: Pob|m.23498 Ppo|m.10883 Pve|m.65932 Pvu|m.34530 Pwi|m.11126
OG1_4483: Pob|m.23503 Ppo|m.3159 Pve|m.39207 Pvu|m.19100 Pwi|m.440
OG1_4484: Pob|m.23523 Ppo|m.10319 Pve|m.33120 Pvu|m.18365 Pwi|m.10445
OG1_4485: Pob|m.23547 Ppo|m.5783 Pve|m.9471 Pvu|m.19866 Pwi|m.9419
OG1_4486: Pob|m.23553 Ppo|m.10123 Pve|m.47654 Pvu|m.34441 Pwi|m.9689
OG1_4487: Pob|m.2356 Ppo|m.10671 Pve|m.38434 Pvu|m.38055 Pwi|m.9482
OG1_4488: Pob|m.23569 Ppo|m.9609 Pve|m.26614 Pvu|m.29837 Pwi|m.11363
OG1_4489: Pob|m.23595 Ppo|m.9450 Pve|m.10483 Pvu|m.33357 Pwi|m.9870
OG1_4490: Pob|m.23658 Ppo|m.11966 Pve|m.39632 Pvu|m.21827 Pwi|m.3744
OG1_4491: Pob|m.2367 Ppo|m.6022 Pve|m.4731 Pvu|m.44739 Pwi|m.6942
OG1_4492: Pob|m.23676 Ppo|m.7610 Pve|m.2700 Pvu|m.3773 Pwi|m.2078
OG1_4493: Pob|m.23705 Ppo|m.10473 Pve|m.32577 Pvu|m.12818 Pwi|m.5154
OG1_4494: Pob|m.23726 Ppo|m.6727 Pve|m.40752 Pvu|m.15046 Pwi|m.12820
OG1_4495: Pob|m.23730 Ppo|m.7421 Pve|m.6855 Pvu|m.20047 Pwi|m.12640
OG1_4496: Pob|m.2374 Ppo|m.5737 Pve|m.13586 Pvu|m.10515 Pwi|m.3866
OG1_4497: Pob|m.23768 Ppo|m.5109 Pve|m.78045 Pvu|m.45007 Pwi|m.5784
OG1_4498: Pob|m.23769 Ppo|m.5009 Pve|m.46279 Pvu|m.6356 Pwi|m.7759
OG1_4499: Pob|m.2380 Ppo|m.11837 Pve|m.35771 Pvu|m.3334 Pwi|m.4505
OG1_4500: Pob|m.23813 Ppo|m.5221 Pve|m.6095 Pvu|m.16540 Pwi|m.7265
OG1_4501: Pob|m.2386 Ppo|m.11766 Pve|m.2642 Pvu|m.1430 Pwi|m.1779
OG1_4502: Pob|m.2388 Ppo|m.7457 Pve|m.5400 Pvu|m.13932 Pwi|m.5164
OG1_4503: Pob|m.23881 Ppo|m.11590 Pve|m.16097 Pvu|m.1693 Pwi|m.7903
OG1_4504: Pob|m.23885 Ppo|m.9842 Pve|m.23525 Pvu|m.38496 Pwi|m.11823
OG1_4505: Pob|m.23972 Ppo|m.10923 Pve|m.78630 Pvu|m.29367 Pwi|m.9757
OG1_4506: Pob|m.23976 Ppo|m.4709 Pve|m.64744 Pvu|m.15316 Pwi|m.8382
OG1_4507: Pob|m.23980 Ppo|m.3567 Pve|m.44883 Pvu|m.26308 Pwi|m.14523
OG1_4508: Pob|m.23989 Ppo|m.11107 Pve|m.20620 Pvu|m.18301 Pwi|m.10438
OG1_4509: Pob|m.24010 Ppo|m.8474 Pve|m.8584 Pvu|m.48828 Pwi|m.10144
OG1_4510: Pob|m.2406 Ppo|m.2360 Pve|m.1408 Pvu|m.3200 Pwi|m.3042
OG1_4511: Pob|m.24063 Ppo|m.12195 Pve|m.11093 Pvu|m.30694 Pwi|m.11637
OG1_4512: Pob|m.24065 Ppo|m.4385 Pve|m.12669 Pvu|m.32419 Pwi|m.5122
OG1_4513: Pob|m.24083 Ppo|m.6432 Pve|m.82745 Pvu|m.10559 Pwi|m.4398
OG1_4514: Pob|m.24122 Ppo|m.6474 Pve|m.24424 Pvu|m.14763 Pwi|m.9599
OG1_4515: Pob|m.2414 Ppo|m.10012 Pve|m.27285 Pvu|m.21857 Pwi|m.12570
OG1_4516: Pob|m.24142 Ppo|m.7785 Pve|m.5313 Pvu|m.10757 Pwi|m.6162
OG1_4517: Pob|m.24144 Ppo|m.7118 Pve|m.3137 Pvu|m.15463 Pwi|m.7050
OG1_4518: Pob|m.24146 Ppo|m.3627 Pve|m.17310 Pvu|m.16269 Pwi|m.5553
OG1_4519: Pob|m.2418 Ppo|m.8135 Pve|m.5946 Pvu|m.7494 Pwi|m.5502
OG1_4520: Pob|m.24234 Ppo|m.1593 Pve|m.25444 Pvu|m.19375 Pwi|m.13206
OG1_4521: Pob|m.24290 Ppo|m.5592 Pve|m.7696 Pvu|m.45296 Pwi|m.12906
OG1_4522: Pob|m.24291 Ppo|m.9442 Pve|m.23231 Pvu|m.26304 Pwi|m.7634
OG1_4523: Pob|m.24302 Pve|m.5385 Pvu|m.42091 Pwi|m.11610 Ppo|m.3191
OG1_4527: Pob|m.24325 Ppo|m.4843 Pve|m.51975 Pvu|m.18145 Pwi|m.2466
OG1_4528: Pob|m.24333 Ppo|m.974 Pve|m.15015 Pvu|m.45111 Pwi|m.4475
OG1_4530: Pob|m.24359 Ppo|m.9200 Pve|m.19877 Pvu|m.15420 Pwi|m.5566
OG1_4532: Pob|m.24374 Ppo|m.13987 Pve|m.73423 Pvu|m.48460 Pwi|m.13779
OG1_4533: Pob|m.24394 Ppo|m.5304 Pve|m.19368 Pvu|m.25791 Pwi|m.1871
OG1_4534: Pob|m.2444 Ppo|m.4539 Pve|m.10377 Pwi|m.704 Pvu|m.36083
OG1_4535: Pob|m.24482 Ppo|m.5250 Pve|m.34467 Pvu|m.28339 Pwi|m.10511
OG1_4536: Pob|m.24514 Ppo|m.3408 Pve|m.46867 Pvu|m.24542 Pwi|m.1315
OG1_4537: Pob|m.24550 Ppo|m.11599 Pve|m.18466 Pvu|m.29350 Pwi|m.6963
OG1_4538: Pob|m.2458 Ppo|m.11145 Pve|m.10774 Pvu|m.32639 Pwi|m.11569
OG1_4539: Pob|m.2459 Ppo|m.4400 Pve|m.6850 Pvu|m.32232 Pwi|m.1770
OG1_4541: Pob|m.24605 Ppo|m.8739 Pve|m.21770 Pvu|m.19392 Pwi|m.8096
OG1_4542: Pob|m.24667 Ppo|m.7937 Pve|m.15327 Pvu|m.31960 Pwi|m.8074
OG1_4543: Pob|m.24671 Ppo|m.7175 Pve|m.70632 Pvu|m.24945 Pwi|m.3599
OG1_4544: Pob|m.24693 Ppo|m.9907 Pve|m.5167 Pvu|m.11607 Pwi|m.11478
OG1_4545: Pob|m.2471 Ppo|m.8316 Pve|m.30256 Pvu|m.19717 Pwi|m.9467
OG1_4546: Pob|m.24726 Ppo|m.4298 Pve|m.23040 Pvu|m.19076 Pwi|m.6883
OG1_4547: Pob|m.24737 Ppo|m.12524 Pve|m.52708 Pvu|m.38047 Pwi|m.5693
OG1_4548: Pob|m.2476 Ppo|m.9029 Pve|m.60277 Pvu|m.21552 Pwi|m.2914
OG1_4549: Pob|m.24762 Ppo|m.1835 Pve|m.69863 Pvu|m.47519 Pwi|m.5490
OG1_4552: Pob|m.24823 Ppo|m.4172 Pve|m.5251 Pvu|m.37244 Pwi|m.701
OG1_4554: Pob|m.24834 Ppo|m.5946 Pve|m.25864 Pvu|m.8058 Pwi|m.4985
OG1_4555: Pob|m.24858 Ppo|m.12480 Pve|m.17368 Pvu|m.28880 Pwi|m.4484
OG1_4557: Pob|m.24897 Ppo|m.12899 Pve|m.39227 Pvu|m.1989 Pwi|m.15086
OG1_4558: Pob|m.24974 Ppo|m.7640 Pve|m.8145 Pvu|m.12338 Pwi|m.5972
OG1_4559: Pob|m.24977 Ppo|m.8079 Pve|m.34204 Pvu|m.26360 Pwi|m.9930
OG1_4560: Pob|m.24982 Ppo|m.4329 Pve|m.41474 Pvu|m.10764 Pwi|m.9729
OG1_4562: Pob|m.25001 Pve|m.25659 Pvu|m.24623 Ppo|m.4420 Pwi|m.8292
OG1_4563: Pob|m.25005 Ppo|m.3648 Pve|m.73063 Pvu|m.16572 Pwi|m.13671
OG1_4564: Pob|m.25007 Ppo|m.12237 Pve|m.37752 Pvu|m.21954 Pwi|m.15491
OG1_4566: Pob|m.25019 Ppo|m.5917 Pve|m.6474 Pvu|m.13601 Pwi|m.5609
OG1_4567: Pob|m.25071 Ppo|m.5363 Pve|m.55086 Pvu|m.19285 Pwi|m.1497
OG1_4568: Pob|m.25072 Pve|m.58373 Pvu|m.49797 Ppo|m.3250 Pwi|m.8494
OG1_4569: Pob|m.25074 Ppo|m.3860 Pve|m.22389 Pvu|m.1876 Pwi|m.7991
OG1_4572: Pob|m.2519 Ppo|m.695 Pve|m.82597 Pvu|m.6566 Pwi|m.1959
OG1_4574: Pob|m.25253 Ppo|m.2214 Pve|m.9225 Pvu|m.12244 Pwi|m.14755
OG1_4575: Ppo|m.12473 Pob|m.4890 Pve|m.13813 Pvu|m.6542 Pwi|m.4997
OG1_4576: Pob|m.25289 Pve|m.75967 Pvu|m.3718 Ppo|m.1232 Pwi|m.15242
OG1_4578: Pob|m.25351 Pve|m.73453 Pvu|m.32707 Pwi|m.3810 Ppo|m.1237
OG1_4579: Pob|m.25369 Ppo|m.8042 Pve|m.30132 Pvu|m.29091 Pwi|m.8457
OG1_4580: Pob|m.2540 Ppo|m.7161 Pve|m.7491 Pvu|m.12435 Pwi|m.1850
OG1_4581: Pob|m.25411 Ppo|m.8592 Pve|m.16123 Pvu|m.42121 Pwi|m.11650
OG1_4582: Pob|m.25426 Ppo|m.7929 Pve|m.33809 Pvu|m.31551 Pwi|m.3045
OG1_4583: Pob|m.2548 Ppo|m.6081 Pve|m.36418 Pvu|m.7274 Pwi|m.8506
OG1_4584: Pob|m.2549 Ppo|m.3097 Pve|m.30662 Pvu|m.10089 Pwi|m.4554
OG1_4585: Pob|m.25511 Ppo|m.6085 Pve|m.66073 Pvu|m.40748 Pwi|m.9734
OG1_4586: Pob|m.25528 Ppo|m.2260 Pve|m.61347 Pvu|m.20371 Pwi|m.10020
OG1_4587: Pob|m.2559 Ppo|m.7307 Pve|m.7796 Pvu|m.5782 Pwi|m.4477
OG1_4590: Pob|m.25622 Ppo|m.3063 Pve|m.47166 Pvu|m.36071 Pwi|m.3675
OG1_4592: Pob|m.2563 Ppo|m.11510 Pve|m.67055 Pvu|m.42976 Pwi|m.12556
OG1_4593: Pob|m.25652 Ppo|m.338 Pve|m.21131 Pvu|m.34050 Pwi|m.9420
OG1_4594: Pob|m.25655 Ppo|m.2608 Pve|m.82464 Pvu|m.3553 Pwi|m.12857
OG1_4595: Pob|m.25656 Ppo|m.816 Pve|m.49260 Pvu|m.10855 Pwi|m.5306
OG1_4596: Pob|m.25675 Ppo|m.2230 Pve|m.33654 Pvu|m.3410 Pwi|m.14665
OG1_4597: Pob|m.25680 Ppo|m.4485 Pve|m.2442 Pvu|m.16966 Pwi|m.6374
OG1_4598: Pob|m.25687 Pve|m.33154 Pvu|m.13410 Pwi|m.14361 Ppo|m.529
OG1_4599: Pob|m.25688 Ppo|m.406 Pve|m.63717 Pvu|m.14669 Pwi|m.13873
OG1_4600: Pob|m.2570 Ppo|m.11708 Pve|m.65218 Pvu|m.9297 Pwi|m.12828
OG1_4601: Pob|m.25734 Ppo|m.10371 Pve|m.5940 Pvu|m.3131 Pwi|m.8244
OG1_4602: Pob|m.25812 Ppo|m.5797 Pve|m.6700 Pvu|m.5274 Pwi|m.2151
OG1_4603: Pob|m.25817 Ppo|m.7135 Pve|m.49410 Pvu|m.49946 Pwi|m.10819
OG1_4604: Pob|m.25819 Ppo|m.13247 Pve|m.54564 Pvu|m.42117 Pwi|m.7461
OG1_4606: Pob|m.2588 Ppo|m.7776 Pve|m.31019 Pvu|m.22320 Pwi|m.8414
OG1_4607: Pob|m.25910 Pve|m.30079 Pvu|m.7732 Pwi|m.6799 Ppo|m.10051
OG1_4608: Pob|m.25919 Ppo|m.12718 Pve|m.52105 Pvu|m.30177 Pwi|m.8486
OG1_4609: Pob|m.2597 Ppo|m.7339 Pve|m.14682 Pvu|m.34766 Pwi|m.6101
OG1_4610: Pob|m.25978 Ppo|m.9271 Pve|m.51894 Pvu|m.27923 Pwi|m.6701
OG1_4612: Pob|m.2601 Ppo|m.11765 Pve|m.22493 Pvu|m.17657 Pwi|m.629
OG1_4614: Pob|m.2606 Ppo|m.11242 Pve|m.47205 Pvu|m.12871 Pwi|m.9614
OG1_4615: Pob|m.2608 Ppo|m.9285 Pve|m.1596 Pvu|m.9618 Pwi|m.5744
OG1_4616: Pob|m.26090 Pve|m.70654 Pvu|m.37242 Ppo|m.65 Pwi|m.15471
OG1_4617: Pob|m.2612 Ppo|m.2024 Pve|m.33987 Pvu|m.20077 Pwi|m.11135
OG1_4618: Pob|m.26137 Ppo|m.4497 Pve|m.11306 Pvu|m.9225 Pwi|m.4223
OG1_4619: Pob|m.2615 Ppo|m.5521 Pve|m.7608 Pvu|m.22766 Pwi|m.12847
OG1_4620: Pob|m.2618 Ppo|m.6791 Pve|m.1447 Pvu|m.1807 Pwi|m.2963
OG1_4621: Pob|m.2621 Ppo|m.4931 Pve|m.9554 Pvu|m.11079 Pwi|m.2092
OG1_4622: Pob|m.26212 Ppo|m.4417 Pve|m.14280 Pvu|m.23155 Pwi|m.4665
OG1_4623: Pob|m.2623 Ppo|m.2794 Pve|m.7581 Pvu|m.4981 Pwi|m.641
OG1_4624: Pob|m.26249 Ppo|m.11707 Pve|m.2206 Pvu|m.4253 Pwi|m.10303
OG1_4625: Pob|m.2626 Ppo|m.9204 Pve|m.10193 Pvu|m.22005 Pwi|m.9653
OG1_4626: Pob|m.26287 Pve|m.54601 Pvu|m.36330 Ppo|m.12462 Pwi|m.14973
OG1_4627: Pob|m.2629 Ppo|m.12880 Pve|m.69773 Pvu|m.51945 Pwi|m.2629
OG1_4630: Pob|m.2636 Ppo|m.5566 Pve|m.11179 Pvu|m.7678 Pwi|m.2003
OG1_4631: Pob|m.2638 Ppo|m.603 Pve|m.1446 Pvu|m.6453 Pwi|m.12806
OG1_4632: Pob|m.2642 Ppo|m.5330 Pve|m.2286 Pvu|m.4205 Pwi|m.9259
OG1_4633: Pob|m.2643 Ppo|m.6718 Pve|m.5753 Pvu|m.6432 Pwi|m.4326
OG1_4634: Pob|m.26439 Ppo|m.8559 Pve|m.21436 Pvu|m.8323 Pwi|m.3792
OG1_4635: Pob|m.2645 Ppo|m.3761 Pve|m.54237 Pvu|m.9456 Pwi|m.4316
OG1_4636: Pob|m.26495 Ppo|m.12775 Pve|m.75717 Pvu|m.41260 Pwi|m.15240
OG1_4637: Pob|m.26524 Ppo|m.13035 Pwi|m.14783 Pve|m.75605 Pvu|m.42085
OG1_4638: Pob|m.26533 Ppo|m.5762 Pve|m.9251 Pvu|m.17400 Pwi|m.5877
OG1_4639: Pob|m.26534 Ppo|m.6145 Pve|m.60431 Pvu|m.20764 Pwi|m.10260
OG1_4640: Pob|m.26575 Ppo|m.5978 Pve|m.44361 Pvu|m.9157 Pwi|m.12527
OG1_4641: Pob|m.2660 Ppo|m.6396 Pve|m.7507 Pvu|m.9173 Pwi|m.7718
OG1_4643: Pob|m.2661 Ppo|m.5150 Pve|m.1230 Pvu|m.1320 Pwi|m.6457
OG1_4644: Pob|m.26625 Ppo|m.8595 Pve|m.46522 Pvu|m.7546 Pwi|m.8851
OG1_4645: Pob|m.26635 Ppo|m.3959 Pve|m.53113 Pvu|m.45449 Pwi|m.13988
OG1_4646: Pob|m.26657 Ppo|m.5833 Pve|m.9701 Pvu|m.52799 Pwi|m.2077
OG1_4647: Pob|m.26682 Ppo|m.4510 Pve|m.47570 Pvu|m.45138 Pwi|m.13571
OG1_4648: Pob|m.26698 Ppo|m.6984 Pve|m.2106 Pvu|m.12881 Pwi|m.12924
OG1_4649: Pob|m.26717 Ppo|m.6121 Pve|m.1991 Pvu|m.4986 Pwi|m.7376
OG1_4650: Pob|m.2672 Ppo|m.9038 Pve|m.14802 Pvu|m.7961 Pwi|m.11129
OG1_4651: Pob|m.26735 Ppo|m.13629 Pve|m.74856 Pvu|m.44378 Pwi|m.13950
OG1_4652: Pob|m.26753 Ppo|m.14532 Pve|m.61680 Pvu|m.31503 Pwi|m.3037
OG1_4653: Pob|m.2678 Ppo|m.7392 Pve|m.52446 Pvu|m.17678 Pwi|m.5778
OG1_4655: Pob|m.2680 Ppo|m.9768 Pve|m.12286 Pvu|m.8098 Pwi|m.9172
OG1_4658: Pob|m.2684 Ppo|m.9731 Pve|m.17825 Pvu|m.15233 Pwi|m.9446
OG1_4659: Pob|m.26840 Ppo|m.9769 Pve|m.10847 Pvu|m.30147 Pwi|m.10068
OG1_4660: Pob|m.26843 Ppo|m.6678 Pve|m.49939 Pvu|m.20704 Pwi|m.7546
OG1_4661: Pob|m.2685 Ppo|m.11536 Pve|m.50098 Pvu|m.41975 Pwi|m.11430
OG1_4662: Pob|m.26861 Ppo|m.7302 Pve|m.38107 Pvu|m.7661 Pwi|m.6983
OG1_4663: Pob|m.26868 Ppo|m.3301 Pve|m.5051 Pvu|m.8163 Pwi|m.4065
OG1_4664: Pob|m.26902 Ppo|m.3013 Pve|m.25837 Pvu|m.42930 Pwi|m.7270
OG1_4665: Pob|m.26905 Ppo|m.3488 Pve|m.7424 Pvu|m.14730 Pwi|m.14212
OG1_4666: Pob|m.26908 Ppo|m.10679 Pve|m.44841 Pvu|m.35668 Pwi|m.9860
OG1_4667: Pob|m.2692 Ppo|m.1893 Pve|m.9652 Pvu|m.52815 Pwi|m.5082
OG1_4668: Pob|m.2693 Ppo|m.3474 Pve|m.20608 Pvu|m.4899 Pwi|m.2981
OG1_4669: Pob|m.27018 Ppo|m.1239 Pwi|m.6133 Pve|m.3050 Pvu|m.33833
OG1_4670: Pob|m.2702 Ppo|m.2706 Pve|m.11065 Pvu|m.4646 Pwi|m.737
OG1_4671: Pob|m.2705 Ppo|m.5722 Pve|m.16387 Pvu|m.2238 Pwi|m.12933
OG1_4672: Pob|m.27051 Ppo|m.13064 Pve|m.36739 Pvu|m.24788 Pwi|m.13835
OG1_4675: Pob|m.27078 Ppo|m.10926 Pve|m.4434 Pvu|m.34200 Pwi|m.3179
OG1_4676: Pob|m.2712 Ppo|m.5295 Pve|m.11523 Pvu|m.4394 Pwi|m.5854
OG1_4677: Pob|m.27171 Ppo|m.2710 Pve|m.17801 Pvu|m.6579 Pwi|m.6491
OG1_4678: Pob|m.27176 Ppo|m.13856 Pve|m.44360 Pvu|m.45355 Pwi|m.5649
OG1_4679: Pob|m.2720 Ppo|m.4872 Pve|m.15277 Pvu|m.3475 Pwi|m.8985
OG1_4680: Pob|m.27207 Ppo|m.6296 Pve|m.27566 Pvu|m.29569 Pwi|m.8304
OG1_4681: Pob|m.27273 Ppo|m.9322 Pve|m.77699 Pvu|m.42798 Pwi|m.4194
OG1_4682: Pob|m.27276 Ppo|m.4316 Pve|m.12116 Pvu|m.3066 Pwi|m.7047
OG1_4683: Pob|m.27281 Ppo|m.1706 Pve|m.39866 Pvu|m.38262 Pwi|m.7514
OG1_4684: Pob|m.27284 Ppo|m.7035 Pve|m.75481 Pvu|m.28646 Pwi|m.4561
OG1_4685: Pob|m.2731 Ppo|m.8469 Pve|m.9638 Pvu|m.9220 Pwi|m.8966
OG1_4686: Pob|m.2732 Ppo|m.7609 Pve|m.5855 Pvu|m.18231 Pwi|m.7602
OG1_4688: Pob|m.2742 Ppo|m.5823 Pve|m.7723 Pvu|m.11414 Pwi|m.1745
OG1_4689: Pob|m.27429 Ppo|m.15069 Pve|m.53118 Pvu|m.28102 Pwi|m.6157
OG1_4690: Pob|m.27443 Ppo|m.13775 Pve|m.17950 Pvu|m.7805 Pwi|m.13514
OG1_4692: Pob|m.27595 Pve|m.72455 Pvu|m.38309 Pwi|m.7304 Ppo|m.10127
OG1_4694: Pob|m.27681 Ppo|m.5547 Pve|m.26192 Pvu|m.24360 Pwi|m.4782
OG1_4695: Pob|m.27696 Ppo|m.12567 Pve|m.31608 Pvu|m.37277 Pwi|m.10740
OG1_4696: Pob|m.27716 Ppo|m.10933 Pve|m.9376 Pvu|m.18438 Pwi|m.11924
OG1_4697: Pob|m.27829 Pve|m.21802 Pvu|m.30523 Ppo|m.925 Pwi|m.3708
OG1_4698: Pob|m.2783 Ppo|m.5661 Pve|m.18683 Pvu|m.3030 Pwi|m.5175
OG1_4699: Pob|m.2784 Ppo|m.10877 Pwi|m.2061 Pve|m.45834 Pvu|m.15465
OG1_4700: Pob|m.27870 Ppo|m.13510 Pve|m.49376 Pvu|m.30185 Pwi|m.15975
OG1_4701: Pob|m.27883 Ppo|m.588 Pve|m.82424 Pvu|m.3677 Pwi|m.12853
OG1_4703: Pob|m.27919 Ppo|m.7774 Pve|m.6789 Pvu|m.38447 Pwi|m.8698
OG1_4704: Pob|m.2793 Ppo|m.14416 Pve|m.9133 Pvu|m.22724 Pwi|m.82
OG1_4707: Pob|m.27957 Ppo|m.1312 Pve|m.22409 Pvu|m.18259 Pwi|m.2371
OG1_4708: Pob|m.27982 Ppo|m.13397 Pwi|m.226 Pvu|m.44677 Pve|m.42322
OG1_4709: Pob|m.28007 Ppo|m.3380 Pve|m.52482 Pvu|m.47984 Pwi|m.1172
OG1_4710: Pob|m.2804 Ppo|m.2206 Pve|m.17492 Pvu|m.3318 Pwi|m.4043
OG1_4711: Pob|m.28046 Ppo|m.9023 Pve|m.63688 Pvu|m.32976 Pwi|m.7355
OG1_4712: Pob|m.28116 Ppo|m.12083 Pve|m.35390 Pvu|m.48790 Pwi|m.8525
OG1_4713: Pob|m.28135 Ppo|m.14581 Pve|m.45678 Pvu|m.1258 Pwi|m.4395
OG1_4714: Pob|m.2814 Ppo|m.7912 Pve|m.82618 Pvu|m.6222 Pwi|m.6333
OG1_4715: Pob|m.2817 Ppo|m.12344 Pve|m.78341 Pvu|m.33694 Pwi|m.13552
OG1_4717: Pob|m.28266 Ppo|m.14769 Pve|m.32381 Pvu|m.29027 Pwi|m.7651
OG1_4718: Pob|m.28290 Ppo|m.1362 Pve|m.63149 Pvu|m.22127 Pwi|m.15342
OG1_4719: Pob|m.2831 Ppo|m.7651 Pve|m.23915 Pvu|m.13433 Pwi|m.2703
OG1_4720: Pob|m.2839 Ppo|m.10289 Pve|m.19585 Pvu|m.1950 Pwi|m.7752
OG1_4721: Pob|m.28408 Ppo|m.11584 Pve|m.16868 Pvu|m.46830 Pwi|m.11642
OG1_4722: Pob|m.28420 Ppo|m.3399 Pve|m.9534 Pvu|m.4553 Pwi|m.3623
OG1_4723: Pob|m.28457 Ppo|m.13496 Pve|m.65674 Pvu|m.19133 Pwi|m.4999
OG1_4724: Pob|m.2846 Ppo|m.5213 Pve|m.16001 Pvu|m.16483 Pwi|m.3003
OG1_4725: Pob|m.2847 Ppo|m.8752 Pve|m.10005 Pvu|m.21508 Pwi|m.8962
OG1_4726: Pob|m.28473 Ppo|m.5174 Pve|m.26688 Pvu|m.18602 Pwi|m.13352
OG1_4727: Pob|m.2851 Ppo|m.5179 Pve|m.42058 Pvu|m.36880 Pwi|m.6885
OG1_4728: Pob|m.28534 Ppo|m.11238 Pve|m.69126 Pvu|m.8894 Pwi|m.9702
OG1_4729: Pob|m.2854 Ppo|m.7404 Pve|m.7061 Pvu|m.9032 Pwi|m.6620
OG1_4732: Pob|m.2866 Ppo|m.6473 Pve|m.82524 Pvu|m.27087 Pwi|m.4126
OG1_4736: Pob|m.2876 Ppo|m.1720 Pve|m.12497 Pvu|m.25469 Pwi|m.2049
OG1_4737: Pob|m.28771 Ppo|m.2071 Pve|m.1956 Pvu|m.5823 Pwi|m.706
OG1_4738: Pob|m.28809 Ppo|m.14991 Pve|m.12006 Pvu|m.34034 Pwi|m.8521
OG1_4739: Pob|m.28820 Ppo|m.12926 Pve|m.38778 Pvu|m.18364 Pwi|m.498
OG1_4740: Pob|m.28870 Pve|m.81229 Pvu|m.441 Pwi|m.15113 Ppo|m.8765
OG1_4741: Pob|m.28921 Pve|m.74254 Pvu|m.36607 Ppo|m.4033 Pwi|m.6186
OG1_4742: Pob|m.28925 Ppo|m.11992 Pve|m.63438 Pvu|m.26671 Pwi|m.9543
OG1_4743: Pob|m.2897 Ppo|m.10581 Pve|m.2974 Pvu|m.5249 Pwi|m.10004
OG1_4745: Pob|m.29016 Ppo|m.786 Pve|m.26593 Pvu|m.27219 Pwi|m.5079
OG1_4746: Pob|m.29041 Ppo|m.8560 Pve|m.1542 Pvu|m.21975 Pwi|m.10342
OG1_4747: Pwi|m.11687 Pob|m.34511 Ppo|m.8515 Pve|m.17129 Pvu|m.10405
OG1_4749: Pob|m.2917 Ppo|m.8933 Pve|m.14062 Pvu|m.2887 Pwi|m.6236
OG1_4750: Pob|m.29170 Ppo|m.8188 Pve|m.20681 Pvu|m.30830 Pwi|m.11277
OG1_4751: Pob|m.29171 Ppo|m.5286 Pve|m.7984 Pvu|m.26449 Pwi|m.6512
OG1_4752: Pob|m.29174 Ppo|m.7498 Pve|m.23825 Pvu|m.40418 Pwi|m.7848
OG1_4754: Pob|m.29199 Pve|m.54768 Pvu|m.47558 Pwi|m.13417 Ppo|m.13187
OG1_4755: Pob|m.2921 Ppo|m.7149 Pve|m.10671 Pvu|m.12925 Pwi|m.7325
OG1_4756: Pob|m.29297 Ppo|m.6810 Pve|m.22059 Pvu|m.1202 Pwi|m.3055
OG1_4758: Pob|m.2934 Ppo|m.2815 Pve|m.5625 Pvu|m.6342 Pwi|m.12819
OG1_4759: Pob|m.29349 Ppo|m.10677 Pve|m.44617 Pvu|m.33680 Pwi|m.9866
OG1_4760: Pob|m.2937 Ppo|m.5971 Pve|m.31720 Pvu|m.14436 Pwi|m.8745
OG1_4761: Pob|m.2941 Ppo|m.7371 Pve|m.11354 Pvu|m.45742 Pwi|m.1897
OG1_4762: Pob|m.29423 Ppo|m.6316 Pve|m.46228 Pvu|m.50625 Pwi|m.2938
OG1_4764: Pob|m.29550 Ppo|m.6306 Pwi|m.4776 Pve|m.6471 Pvu|m.24906
OG1_4765: Pob|m.2961 Ppo|m.4884 Pve|m.1888 Pvu|m.5665 Pwi|m.664
OG1_4766: Pob|m.29675 Pve|m.44740 Pvu|m.16430 Pwi|m.468 Ppo|m.499
OG1_4767: Pob|m.29679 Ppo|m.5640 Pve|m.30118 Pvu|m.21019 Pwi|m.6173
OG1_4768: Pob|m.2968 Ppo|m.6506 Pve|m.17508 Pvu|m.8777 Pwi|m.8885
OG1_4771: Pob|m.2972 Ppo|m.10986 Pve|m.3032 Pvu|m.28650 Pwi|m.5988
OG1_4773: Pob|m.29724 Ppo|m.638 Pve|m.17607 Pvu|m.1673 Pwi|m.1118
OG1_4774: Pob|m.2978 Ppo|m.13643 Pve|m.14004 Pvu|m.13725 Pwi|m.475
OG1_4775: Pob|m.29796 Ppo|m.9901 Pve|m.67372 Pvu|m.42634 Pwi|m.9281
OG1_4776: Pob|m.29797 Ppo|m.10057 Pve|m.44633 Pvu|m.17927 Pwi|m.6970
OG1_4777: Pob|m.2982 Ppo|m.6001 Pve|m.2070 Pvu|m.7574 Pwi|m.8728
OG1_4778: Pob|m.2989 Ppo|m.4184 Pve|m.14544 Pvu|m.5454 Pwi|m.610
OG1_4779: Pob|m.2997 Ppo|m.12860 Pve|m.10010 Pvu|m.33853 Pwi|m.12052
OG1_4780: Pob|m.30027 Ppo|m.1753 Pve|m.82414 Pvu|m.4341 Pwi|m.7861
OG1_4781: Pob|m.3005 Ppo|m.4900 Pve|m.24697 Pvu|m.11553 Pwi|m.5914
OG1_4782: Pob|m.3015 Ppo|m.595 Pve|m.82496 Pvu|m.52754 Pwi|m.616
OG1_4784: Pob|m.3026 Ppo|m.3404 Pve|m.26610 Pvu|m.3219 Pwi|m.15087
OG1_4785: Pob|m.3030 Ppo|m.6701 Pve|m.19598 Pvu|m.22392 Pwi|m.6517
OG1_4786: Pob|m.30350 Ppo|m.1342 Pve|m.43188 Pvu|m.45314 Pwi|m.15007
OG1_4787: Pob|m.30404 Ppo|m.11595 Pve|m.56714 Pvu|m.39092 Pwi|m.12701
OG1_4788: Pob|m.30486 Ppo|m.8942 Pve|m.13061 Pvu|m.27836 Pwi|m.2312
OG1_4789: Pob|m.30511 Pwi|m.2899 Ppo|m.985 Pve|m.6368 Pvu|m.54294
OG1_4790: Pob|m.3054 Ppo|m.6438 Pve|m.39119 Pvu|m.12684 Pwi|m.3118
OG1_4791: Pob|m.3056 Ppo|m.5479 Pve|m.82499 Pvu|m.6758 Pwi|m.12932
OG1_4792: Pob|m.30580 Ppo|m.2085 Pve|m.27601 Pvu|m.22024 Pwi|m.10230
OG1_4793: Pob|m.3062 Ppo|m.7057 Pve|m.1336 Pvu|m.33678 Pwi|m.5263
OG1_4794: Pob|m.3063 Ppo|m.5106 Pve|m.35649 Pvu|m.9308 Pwi|m.3117
OG1_4795: Pob|m.30644 Ppo|m.7072 Pve|m.2989 Pvu|m.19380 Pwi|m.7329
OG1_4796: Pob|m.30648 Ppo|m.2704 Pve|m.1478 Pvu|m.4269 Pwi|m.655
OG1_4797: Pob|m.30650 Ppo|m.2669 Pve|m.12215 Pvu|m.9016 Pwi|m.642
OG1_4798: Pob|m.30664 Ppo|m.11709 Pve|m.11539 Pvu|m.8362 Pwi|m.12851
OG1_4799: Pob|m.30666 Ppo|m.11695 Pve|m.5723 Pvu|m.6860 Pwi|m.12811
OG1_4801: Pob|m.30672 Ppo|m.3592 Pve|m.2272 Pvu|m.12508 Pwi|m.1732
OG1_4802: Pob|m.30673 Ppo|m.7177 Pve|m.39886 Pvu|m.18028 Pwi|m.5959
OG1_4803: Pob|m.30675 Ppo|m.14430 Pve|m.12023 Pvu|m.15475 Pwi|m.636
OG1_4804: Pob|m.30685 Ppo|m.5201 Pve|m.11000 Pvu|m.52791 Pwi|m.5818
OG1_4805: Pob|m.30688 Ppo|m.2553 Pve|m.21557 Pvu|m.2462 Pwi|m.8629
OG1_4806: Pob|m.30689 Ppo|m.2637 Pve|m.2216 Pvu|m.9644 Pwi|m.2925
OG1_4807: Pob|m.30691 Ppo|m.5460 Pve|m.15369 Pvu|m.1581 Pwi|m.637
OG1_4808: Pob|m.30692 Ppo|m.5244 Pve|m.43286 Pvu|m.30755 Pwi|m.7914
OG1_4809: Pob|m.30695 Ppo|m.6173 Pve|m.50324 Pvu|m.43486 Pwi|m.4293
OG1_4811: Pob|m.30701 Ppo|m.12809 Pve|m.5985 Pvu|m.10996 Pwi|m.14378
OG1_4812: Pob|m.30707 Ppo|m.621 Pve|m.5706 Pvu|m.1580 Pwi|m.2051
OG1_4813: Pob|m.30717 Ppo|m.6143 Pve|m.5809 Pvu|m.16524 Pwi|m.1825
OG1_4814: Pob|m.30732 Ppo|m.11714 Pve|m.5807 Pvu|m.6389 Pwi|m.751
OG1_4815: Pob|m.30735 Ppo|m.622 Pve|m.27059 Pvu|m.30315 Pwi|m.660
OG1_4817: Pob|m.30738 Ppo|m.11701 Pve|m.12474 Pvu|m.1527 Pwi|m.12812
OG1_4818: Pob|m.30740 Ppo|m.7368 Pve|m.7690 Pvu|m.8666 Pwi|m.8387
OG1_4819: Pob|m.30744 Ppo|m.2703 Pve|m.1638 Pvu|m.4610 Pwi|m.2934
OG1_4820: Pob|m.30749 Ppo|m.5285 Pve|m.5757 Pvu|m.1782 Pwi|m.5842
OG1_4821: Pob|m.30753 Ppo|m.6960 Pve|m.26464 Pvu|m.2604 Pwi|m.4444
OG1_4822: Pob|m.30761 Ppo|m.7352 Pve|m.12753 Pvu|m.1424 Pwi|m.5119
OG1_4823: Pob|m.3077 Ppo|m.10605 Pve|m.59141 Pvu|m.17418 Pwi|m.6146
OG1_4824: Pob|m.30770 Ppo|m.11746 Pve|m.11169 Pvu|m.16873 Pwi|m.6326
OG1_4825: Pob|m.30773 Ppo|m.586 Pve|m.5938 Pvu|m.3852 Pwi|m.4825
OG1_4827: Pob|m.3078 Ppo|m.2792 Pve|m.1348 Pvu|m.1750 Pwi|m.4509
OG1_4828: Pob|m.30783 Ppo|m.10421 Pve|m.82440 Pvu|m.15615 Pwi|m.8431
OG1_4829: Pob|m.30785 Ppo|m.10890 Pve|m.49929 Pvu|m.17132 Pwi|m.6533
OG1_4830: Pob|m.30787 Ppo|m.4290 Pve|m.21610 Pvu|m.5707 Pwi|m.4471
OG1_4831: Pob|m.30792 Ppo|m.10202 Pve|m.7503 Pvu|m.10201 Pwi|m.11497
OG1_4832: Pob|m.30793 Ppo|m.635 Pve|m.10526 Pvu|m.1597 Pwi|m.1751
OG1_4833: Pob|m.30794 Ppo|m.7790 Pve|m.34084 Pvu|m.1727 Pwi|m.4923
OG1_4834: Pob|m.30799 Ppo|m.7712 Pve|m.7517 Pvu|m.1943 Pwi|m.1456
OG1_4835: Pob|m.30800 Ppo|m.2413 Pve|m.38937 Pvu|m.9715 Pwi|m.5934
OG1_4836: Pob|m.30806 Ppo|m.11705 Pve|m.44960 Pvu|m.17624 Pwi|m.12813
OG1_4837: Pob|m.30808 Ppo|m.8365 Pve|m.37273 Pvu|m.21543 Pwi|m.665
OG1_4838: Pob|m.30811 Ppo|m.5636 Pve|m.7627 Pvu|m.17853 Pwi|m.8213
OG1_4839: Pob|m.30812 Ppo|m.4296 Pve|m.5769 Pvu|m.4060 Pwi|m.4369
OG1_4840: Pob|m.30826 Ppo|m.9559 Pve|m.7648 Pvu|m.15651 Pwi|m.5407
OG1_4841: Pob|m.30831 Ppo|m.8899 Pve|m.32411 Pvu|m.33139 Pwi|m.4424
OG1_4842: Pob|m.30833 Ppo|m.624 Pve|m.16013 Pvu|m.41731 Pwi|m.5810
OG1_4843: Pob|m.30837 Ppo|m.5526 Pve|m.7465 Pvu|m.1831 Pwi|m.738
OG1_4844: Pob|m.30839 Ppo|m.6130 Pve|m.11806 Pvu|m.24877 Pwi|m.1802
OG1_4845: Pob|m.30840 Ppo|m.7662 Pve|m.34972 Pvu|m.21057 Pwi|m.5355
OG1_4846: Pob|m.30846 Ppo|m.853 Pve|m.5719 Pvu|m.52759 Pwi|m.12836
OG1_4847: Pob|m.30852 Ppo|m.5771 Pve|m.7646 Pvu|m.7677 Pwi|m.4221
OG1_4848: Pob|m.30856 Ppo|m.4056 Pve|m.12635 Pvu|m.52756 Pwi|m.6476
OG1_4849: Pob|m.30868 Ppo|m.4414 Pve|m.13967 Pvu|m.1962 Pwi|m.1781
OG1_4850: Pob|m.30871 Ppo|m.2605 Pve|m.82427 Pvu|m.12560 Pwi|m.1896
OG1_4851: Pob|m.30873 Ppo|m.5510 Pve|m.7644 Pvu|m.5741 Pwi|m.7254
OG1_4852: Pob|m.30876 Pve|m.24106 Pvu|m.4724 Pwi|m.8778 Ppo|m.7756
OG1_4853: Pob|m.30892 Ppo|m.3499 Pve|m.7657 Pvu|m.27781 Pwi|m.4899
OG1_4854: Pob|m.30895 Pve|m.38054 Pvu|m.3839 Pwi|m.7920 Ppo|m.11073
OG1_4855: Pob|m.30896 Ppo|m.6781 Pve|m.30039 Pvu|m.25157 Pwi|m.6109
OG1_4856: Pob|m.30898 Ppo|m.6126 Pve|m.26937 Pvu|m.28440 Pwi|m.5358
OG1_4857: Pob|m.30901 Ppo|m.1565 Pve|m.17204 Pvu|m.9188 Pwi|m.1171
OG1_4858: Pob|m.30905 Ppo|m.6958 Pve|m.39047 Pvu|m.45042 Pwi|m.2027
OG1_4859: Pob|m.30928 Ppo|m.208 Pve|m.21273 Pvu|m.19252 Pwi|m.3462
OG1_4860: Pob|m.30929 Ppo|m.6031 Pve|m.5766 Pvu|m.20031 Pwi|m.4211
OG1_4861: Pob|m.3093 Ppo|m.11806 Pve|m.13881 Pvu|m.9470 Pwi|m.4372
OG1_4863: Pob|m.30943 Ppo|m.8020 Pve|m.2175 Pvu|m.22753 Pwi|m.9040
OG1_4864: Pob|m.30944 Ppo|m.5548 Pve|m.11943 Pvu|m.4227 Pwi|m.9271
OG1_4865: Pob|m.30952 Ppo|m.5494 Pve|m.2846 Pvu|m.23426 Pwi|m.3391
OG1_4866: Pob|m.30953 Ppo|m.4556 Pve|m.25484 Pvu|m.4674 Pwi|m.5060
OG1_4867: Pob|m.30958 Ppo|m.3793 Pve|m.16260 Pvu|m.22476 Pwi|m.7405
OG1_4868: Pob|m.30961 Ppo|m.10528 Pve|m.1428 Pvu|m.17719 Pwi|m.10397
OG1_4869: Pob|m.30964 Ppo|m.1807 Pve|m.54459 Pvu|m.24894 Pwi|m.3377
OG1_4870: Pob|m.30965 Ppo|m.6361 Pve|m.44748 Pvu|m.13380 Pwi|m.12986
OG1_4871: Pob|m.30971 Ppo|m.9355 Pve|m.20672 Pvu|m.25748 Pwi|m.7760
OG1_4872: Pob|m.30973 Ppo|m.11693 Pve|m.5729 Pvu|m.4398 Pwi|m.645
OG1_4873: Pob|m.30975 Ppo|m.10097 Pve|m.1895 Pvu|m.18666 Pwi|m.11283
OG1_4874: Pob|m.30980 Ppo|m.2613 Pve|m.2374 Pvu|m.25624 Pwi|m.8614
OG1_4875: Pob|m.30981 Ppo|m.7388 Pve|m.36181 Pvu|m.7727 Pwi|m.5127
OG1_4876: Pob|m.30983 Ppo|m.10026 Pve|m.35850 Pvu|m.33452 Pwi|m.5930
OG1_4877: Pob|m.30988 Ppo|m.4531 Pve|m.21137 Pvu|m.32826 Pwi|m.4525
OG1_4878: Pob|m.31007 Ppo|m.7957 Pwi|m.6948 Pve|m.17712 Pvu|m.4523
OG1_4879: Pob|m.31010 Ppo|m.7616 Pve|m.1527 Pvu|m.29820 Pwi|m.8978
OG1_4880: Pob|m.31015 Ppo|m.4349 Pve|m.1454 Pvu|m.21540 Pwi|m.4271
OG1_4881: Pob|m.31019 Ppo|m.5044 Pve|m.57676 Pvu|m.8040 Pwi|m.5013
OG1_4882: Pob|m.31033 Ppo|m.827 Pve|m.1499 Pvu|m.52951 Pwi|m.695
OG1_4883: Pob|m.31044 Ppo|m.1652 Pve|m.82449 Pvu|m.1441 Pwi|m.12856
OG1_4884: Pob|m.31048 Ppo|m.820 Pve|m.7634 Pvu|m.5018 Pwi|m.1949
OG1_4885: Pob|m.3105 Ppo|m.2438 Pve|m.14687 Pvu|m.17299 Pwi|m.8398
OG1_4886: Pob|m.31052 Ppo|m.7024 Pve|m.14456 Pvu|m.37761 Pwi|m.13016
OG1_4887: Pob|m.31053 Ppo|m.11796 Pve|m.36816 Pvu|m.6348 Pwi|m.1844
OG1_4888: Pob|m.31055 Ppo|m.640 Pve|m.7623 Pvu|m.8908 Pwi|m.1012
OG1_4889: Pob|m.31064 Ppo|m.6643 Pve|m.7828 Pvu|m.7340 Pwi|m.5274
OG1_4890: Pob|m.31065 Ppo|m.1860 Pve|m.16120 Pvu|m.19222 Pwi|m.606
OG1_4891: Pob|m.31076 Ppo|m.11784 Pve|m.82495 Pvu|m.1630 Pwi|m.12863
OG1_4892: Pob|m.31082 Ppo|m.9110 Pve|m.70505 Pvu|m.44954 Pwi|m.1945
OG1_4893: Pob|m.31090 Ppo|m.7982 Pve|m.5242 Pvu|m.8769 Pwi|m.13042
OG1_4894: Pob|m.31092 Ppo|m.4107 Pve|m.11095 Pvu|m.36665 Pwi|m.6561
OG1_4895: Pob|m.31100 Ppo|m.7917 Pve|m.12173 Pvu|m.15375 Pwi|m.7738
OG1_4896: Pob|m.31104 Pve|m.18885 Pvu|m.2384 Pwi|m.5422 Ppo|m.12161
OG1_4897: Pob|m.31105 Ppo|m.4423 Pve|m.35849 Pvu|m.18613 Pwi|m.4580
OG1_4898: Pob|m.31108 Ppo|m.5154 Pve|m.5931 Pvu|m.52914 Pwi|m.12985
OG1_4899: Pob|m.31112 Ppo|m.8597 Pve|m.5840 Pvu|m.16744 Pwi|m.1805
OG1_4900: Pob|m.31131 Ppo|m.11795 Pve|m.82442 Pvu|m.1467 Pwi|m.691
OG1_4901: Pob|m.31132 Ppo|m.4515 Pve|m.20507 Pvu|m.8419 Pwi|m.4718
OG1_4902: Pob|m.31134 Ppo|m.1989 Pve|m.5749 Pvu|m.6338 Pwi|m.8127
OG1_4903: Pob|m.31135 Ppo|m.4494 Pve|m.6006 Pvu|m.5055 Pwi|m.12898
OG1_4904: Pob|m.3115 Ppo|m.5719 Pve|m.38730 Pvu|m.17259 Pwi|m.5081
OG1_4905: Pob|m.31151 Pve|m.17774 Pvu|m.29701 Pwi|m.1709 Ppo|m.7573
OG1_4906: Pob|m.31175 Ppo|m.5679 Pve|m.7734 Pvu|m.7177 Pwi|m.1924
OG1_4907: Pob|m.31176 Pve|m.5936 Pvu|m.8477 Pwi|m.9199 Ppo|m.11310
OG1_4908: Pob|m.3119 Ppo|m.7026 Pve|m.24983 Pvu|m.17452 Pwi|m.3074
OG1_4909: Pob|m.31194 Ppo|m.11797 Pve|m.2183 Pvu|m.5138 Pwi|m.3138
OG1_4910: Pob|m.31205 Ppo|m.9694 Pve|m.39022 Pvu|m.45955 Pwi|m.8287
OG1_4911: Pob|m.31206 Ppo|m.11757 Pve|m.10370 Pvu|m.4810 Pwi|m.667
OG1_4912: Pob|m.31210 Ppo|m.11078 Pve|m.20522 Pvu|m.40555 Pwi|m.10415
OG1_4913: Pob|m.31212 Ppo|m.4519 Pve|m.37308 Pvu|m.52916 Pwi|m.5248
OG1_4914: Pob|m.31213 Pve|m.35414 Pvu|m.31431 Pwi|m.13051 Ppo|m.6662
OG1_4915: Pob|m.31217 Ppo|m.6302 Pve|m.16508 Pvu|m.35179 Pwi|m.5050
OG1_4916: Pob|m.31219 Ppo|m.4413 Pve|m.30883 Pvu|m.16625 Pwi|m.4589
OG1_4917: Pob|m.31221 Ppo|m.7547 Pve|m.5664 Pvu|m.18616 Pwi|m.12969
OG1_4918: Pob|m.31223 Ppo|m.627 Pve|m.17120 Pvu|m.13707 Pwi|m.2106
OG1_4919: Pob|m.31226 Ppo|m.10698 Pve|m.24148 Pvu|m.2590 Pwi|m.10453
OG1_4920: Pob|m.31230 Ppo|m.2596 Pve|m.5848 Pvu|m.16031 Pwi|m.5419
OG1_4921: Pob|m.31234 Ppo|m.5665 Pve|m.46298 Pvu|m.14829 Pwi|m.1875
OG1_4922: Pob|m.31236 Ppo|m.6216 Pve|m.8489 Pvu|m.1979 Pwi|m.6872
OG1_4923: Pob|m.31244 Ppo|m.4354 Pve|m.54589 Pvu|m.24872 Pwi|m.1098
OG1_4924: Pob|m.31254 Ppo|m.6028 Pve|m.11276 Pvu|m.37008 Pwi|m.4068
OG1_4925: Pob|m.31255 Ppo|m.7862 Pve|m.38436 Pvu|m.5166 Pwi|m.4649
OG1_4926: Pob|m.31269 Ppo|m.7117 Pve|m.12546 Pvu|m.47690 Pwi|m.9978
OG1_4927: Pob|m.31271 Ppo|m.11702 Pve|m.82437 Pwi|m.12947 Pvu|m.13705
OG1_4928: Pob|m.31273 Ppo|m.1639 Pve|m.15952 Pvu|m.6503 Pwi|m.1854
OG1_4929: Pob|m.3128 Ppo|m.10191 Pve|m.50466 Pvu|m.42406 Pwi|m.13168
OG1_4930: Pob|m.31280 Ppo|m.11204 Pve|m.46003 Pvu|m.13014 Pwi|m.8569
OG1_4931: Pob|m.31286 Ppo|m.2252 Pve|m.5932 Pvu|m.4782 Pwi|m.12936
OG1_4932: Pob|m.31293 Ppo|m.7142 Pve|m.14187 Pvu|m.16938 Pwi|m.8385
OG1_4933: Pob|m.31308 Ppo|m.4030 Pve|m.12712 Pvu|m.11653 Pwi|m.2028
OG1_4934: Pob|m.31324 Ppo|m.5068 Pve|m.2548 Pvu|m.4072 Pwi|m.1778
OG1_4935: Pob|m.31344 Ppo|m.8250 Pve|m.31151 Pvu|m.24654 Pwi|m.8178
OG1_4936: Pob|m.31345 Ppo|m.10138 Pve|m.13812 Pvu|m.16251 Pwi|m.8858
OG1_4937: Pob|m.31360 Ppo|m.3942 Pve|m.21490 Pvu|m.1428 Pwi|m.5018
OG1_4938: Pob|m.31361 Ppo|m.6961 Pve|m.1334 Pvu|m.52868 Pwi|m.5096
OG1_4939: Pob|m.31363 Ppo|m.2189 Pve|m.5879 Pvu|m.52764 Pwi|m.4905
OG1_4940: Pob|m.31370 Ppo|m.6381 Pve|m.62523 Pvu|m.4061 Pwi|m.800
OG1_4941: Pob|m.31376 Ppo|m.6833 Pve|m.5294 Pvu|m.1888 Pwi|m.4721
OG1_4942: Pob|m.31381 Ppo|m.4299 Pve|m.2808 Pvu|m.27526 Pwi|m.3394
OG1_4943: Pob|m.31386 Ppo|m.4409 Pve|m.27136 Pwi|m.1726 Pvu|m.40408
OG1_4944: Pob|m.31390 Ppo|m.8503 Pve|m.5227 Pvu|m.18268 Pwi|m.12403
OG1_4945: Pob|m.31391 Ppo|m.4005 Pve|m.7628 Pvu|m.52726 Pwi|m.8012
OG1_4946: Pob|m.31392 Pve|m.11600 Pvu|m.34307 Pwi|m.10492 Ppo|m.4421
OG1_4947: Pob|m.31404 Ppo|m.2612 Pve|m.82482 Pvu|m.24263 Pwi|m.1699
OG1_4948: Pob|m.31407 Ppo|m.3850 Pve|m.47781 Pvu|m.16085 Pwi|m.4501
OG1_4949: Pob|m.31421 Ppo|m.7173 Pve|m.24578 Pvu|m.5796 Pwi|m.4671
OG1_4950: Pob|m.31423 Ppo|m.11767 Pve|m.22400 Pvu|m.25622 Pwi|m.3899
OG1_4951: Pob|m.31426 Ppo|m.9199 Pve|m.1360 Pvu|m.14254 Pwi|m.7411
OG1_4952: Pob|m.31435 Ppo|m.1695 Pve|m.22085 Pvu|m.21169 Pwi|m.7579
OG1_4953: Pob|m.31444 Ppo|m.4016 Pve|m.2084 Pvu|m.46746 Pwi|m.1855
OG1_4954: Pob|m.31449 Ppo|m.8032 Pve|m.7123 Pvu|m.19220 Pwi|m.5265
OG1_4955: Pob|m.31456 Ppo|m.11692 Pve|m.17523 Pvu|m.36848 Pwi|m.12822
OG1_4956: Pob|m.31459 Ppo|m.5438 Pve|m.82533 Pvu|m.13586 Pwi|m.5541
OG1_4957: Pob|m.31464 Ppo|m.6739 Pve|m.35229 Pvu|m.19968 Pwi|m.10075
OG1_4958: Pob|m.31474 Pve|m.17203 Pvu|m.7865 Pwi|m.12996 Ppo|m.8415
OG1_4959: Pob|m.31479 Ppo|m.2453 Pve|m.17887 Pvu|m.28052 Pwi|m.12944
OG1_4960: Pob|m.31480 Ppo|m.2323 Pve|m.2530 Pvu|m.19485 Pwi|m.7391
OG1_4961: Pob|m.31483 Ppo|m.8076 Pve|m.14852 Pvu|m.4472 Pwi|m.5064
OG1_4962: Pob|m.31489 Ppo|m.4486 Pwi|m.2031 Pve|m.1864 Pvu|m.10511
OG1_4963: Pob|m.31496 Pve|m.2625 Pvu|m.7471 Pwi|m.989 Ppo|m.2640
OG1_4964: Pob|m.31504 Ppo|m.2271 Pve|m.24688 Pvu|m.4604 Pwi|m.621
OG1_4965: Pob|m.31514 Ppo|m.6065 Pve|m.27158 Pvu|m.1877 Pwi|m.6356
OG1_4966: Pob|m.31520 Ppo|m.10435 Pve|m.23823 Pvu|m.22228 Pwi|m.8324
OG1_4967: Pob|m.31523 Ppo|m.7531 Pve|m.49591 Pvu|m.7844 Pwi|m.5747
OG1_4968: Pob|m.31535 Ppo|m.3924 Pve|m.5253 Pvu|m.6337 Pwi|m.5746
OG1_4969: Pob|m.31546 Ppo|m.4866 Pve|m.66168 Pvu|m.23130 Pwi|m.3894
OG1_4970: Pob|m.31549 Ppo|m.4594 Pve|m.39133 Pvu|m.9012 Pwi|m.4877
OG1_4971: Pob|m.31551 Ppo|m.7926 Pve|m.25346 Pvu|m.18052 Pwi|m.7772
OG1_4972: Pob|m.31559 Ppo|m.1638 Pve|m.12771 Pvu|m.5666 Pwi|m.12914
OG1_4973: Pob|m.31567 Ppo|m.5889 Pve|m.26607 Pvu|m.22115 Pwi|m.13006
OG1_4974: Pob|m.31570 Ppo|m.6788 Pve|m.20713 Pvu|m.1873 Pwi|m.689
OG1_4975: Pob|m.31572 Ppo|m.10443 Pve|m.26472 Pvu|m.9407 Pwi|m.5655
OG1_4976: Pob|m.31578 Ppo|m.11068 Pve|m.10234 Pvu|m.22221 Pwi|m.10784
OG1_4977: Pob|m.31583 Ppo|m.7684 Pve|m.34879 Pvu|m.4074 Pwi|m.1879
OG1_4978: Pob|m.31586 Ppo|m.5038 Pve|m.16981 Pvu|m.11849 Pwi|m.9220
OG1_4979: Pob|m.31591 Ppo|m.2427 Pve|m.9885 Pvu|m.9823 Pwi|m.4497
OG1_4980: Pob|m.31603 Ppo|m.7267 Pve|m.10903 Pvu|m.1784 Pwi|m.4038
OG1_4981: Pob|m.31604 Ppo|m.4351 Pve|m.65911 Pvu|m.21613 Pwi|m.4506
OG1_4982: Pob|m.31608 Ppo|m.7655 Pve|m.10721 Pvu|m.3973 Pwi|m.3099
OG1_4983: Pob|m.31609 Ppo|m.6513 Pve|m.7173 Pvu|m.3554 Pwi|m.5545
OG1_4984: Pob|m.31619 Ppo|m.8446 Pve|m.39830 Pvu|m.30179 Pwi|m.12225
OG1_4985: Pob|m.31629 Ppo|m.5585 Pve|m.16309 Pvu|m.2956 Pwi|m.8227
OG1_4986: Pob|m.31635 Ppo|m.2756 Pve|m.82433 Pvu|m.8536 Pwi|m.3297
OG1_4987: Pob|m.31659 Ppo|m.10341 Pve|m.2923 Pvu|m.20344 Pwi|m.8585
OG1_4988: Pob|m.31664 Ppo|m.8172 Pve|m.35607 Pvu|m.27520 Pwi|m.5487
OG1_4989: Pob|m.31668 Ppo|m.8916 Pve|m.27025 Pvu|m.15275 Pwi|m.11904
OG1_4990: Pob|m.31672 Ppo|m.5749 Pve|m.44858 Pvu|m.7503 Pwi|m.8379
OG1_4991: Pob|m.31673 Ppo|m.8848 Pve|m.82507 Pvu|m.19868 Pwi|m.1841
OG1_4992: Pob|m.31685 Ppo|m.11063 Pve|m.19755 Pvu|m.41881 Pwi|m.12589
OG1_4993: Pob|m.31694 Ppo|m.3768 Pve|m.9337 Pvu|m.8759 Pwi|m.682
OG1_4994: Pob|m.31695 Ppo|m.3955 Pve|m.6010 Pvu|m.16089 Pwi|m.3829
OG1_4995: Pob|m.31701 Ppo|m.10215 Pve|m.43056 Pvu|m.7550 Pwi|m.8910
OG1_4996: Pob|m.31710 Ppo|m.7736 Pve|m.2050 Pvu|m.19769 Pwi|m.7145
OG1_4997: Pob|m.31725 Ppo|m.2526 Pve|m.1474 Pvu|m.1484 Pwi|m.2001
OG1_4998: Pob|m.31728 Ppo|m.10091 Pve|m.3862 Pvu|m.37568 Pwi|m.4058
OG1_4999: Pob|m.31733 Ppo|m.10195 Pve|m.51936 Pvu|m.45204 Pwi|m.6175
OG1_5000: Ppo|m.5782 Pob|m.8246 Pve|m.38310 Pvu|m.20137 Pwi|m.4959
OG1_5001: Pob|m.31758 Ppo|m.2705 Pve|m.7771 Pvu|m.13412 Pwi|m.4236
OG1_5002: Pob|m.3176 Ppo|m.9396 Pve|m.12811 Pvu|m.5932 Pwi|m.12231
OG1_5003: Pob|m.31760 Ppo|m.1851 Pve|m.48853 Pvu|m.20483 Pwi|m.9966
OG1_5004: Pob|m.31781 Ppo|m.9465 Pve|m.39573 Pvu|m.30076 Pwi|m.5601
OG1_5005: Pob|m.31782 Ppo|m.2707 Pve|m.12292 Pvu|m.7327 Pwi|m.3227
OG1_5006: Pob|m.31785 Ppo|m.1406 Pve|m.5481 Pvu|m.12687 Pwi|m.2065
OG1_5007: Pob|m.31793 Ppo|m.1637 Pve|m.1543 Pvu|m.27275 Pwi|m.5234
OG1_5008: Pob|m.31807 Ppo|m.4660 Pve|m.21096 Pvu|m.32191 Pwi|m.7653
OG1_5009: Pob|m.3181 Ppo|m.8213 Pve|m.37507 Pvu|m.52971 Pwi|m.8602
OG1_5010: Pob|m.31824 Ppo|m.9273 Pve|m.7632 Pvu|m.36038 Pwi|m.6415
OG1_5011: Pob|m.31825 Ppo|m.7805 Pve|m.34106 Pvu|m.21105 Pwi|m.9290
OG1_5012: Pob|m.31838 Ppo|m.8465 Pve|m.12972 Pvu|m.14046 Pwi|m.10826
OG1_5013: Pob|m.31842 Ppo|m.7578 Pve|m.14018 Pvu|m.10437 Pwi|m.8980
OG1_5014: Pob|m.31848 Ppo|m.5499 Pwi|m.594 Pve|m.5535 Pvu|m.1559
OG1_5015: Pob|m.31849 Ppo|m.7962 Pve|m.63311 Pvu|m.27986 Pwi|m.7501
OG1_5016: Pob|m.31867 Ppo|m.8679 Pve|m.44616 Pvu|m.23683 Pwi|m.9310
OG1_5017: Pob|m.31869 Ppo|m.7793 Pve|m.5338 Pvu|m.16458 Pwi|m.8939
OG1_5018: Pob|m.31874 Ppo|m.2480 Pve|m.2159 Pvu|m.3056 Pwi|m.7519
OG1_5019: Pob|m.31884 Ppo|m.8878 Pve|m.20644 Pvu|m.14989 Pwi|m.8322
OG1_5020: Pob|m.31890 Ppo|m.11785 Pve|m.7714 Pvu|m.21544 Pwi|m.7942
OG1_5021: Pob|m.31891 Ppo|m.4097 Pve|m.20941 Pvu|m.3787 Pwi|m.3242
OG1_5022: Pob|m.31895 Ppo|m.6421 Pve|m.5453 Pvu|m.9273 Pwi|m.6345
OG1_5023: Pob|m.31904 Pve|m.53224 Pvu|m.45888 Pwi|m.8065 Ppo|m.11526
OG1_5024: Pob|m.31908 Ppo|m.3921 Pve|m.7624 Pvu|m.4502 Pwi|m.605
OG1_5025: Pob|m.31919 Pve|m.13448 Pvu|m.16609 Pwi|m.5379 Ppo|m.9973
OG1_5026: Pob|m.31926 Ppo|m.6374 Pve|m.5637 Pvu|m.1531 Pwi|m.6580
OG1_5027: Pob|m.31946 Ppo|m.9043 Pve|m.47672 Pvu|m.12447 Pwi|m.9401
OG1_5028: Pob|m.31948 Ppo|m.2657 Pve|m.82532 Pvu|m.19586 Pwi|m.5638
OG1_5029: Pob|m.3195 Ppo|m.2477 Pve|m.2641 Pvu|m.11540 Pwi|m.8117
OG1_5030: Pob|m.31954 Ppo|m.6061 Pve|m.16692 Pvu|m.16177 Pwi|m.1822
OG1_5031: Pob|m.31955 Ppo|m.10114 Pve|m.26837 Pvu|m.38352 Pwi|m.2024
OG1_5032: Pob|m.31958 Ppo|m.9657 Pve|m.5182 Pvu|m.3474 Pwi|m.6451
OG1_5033: Pob|m.31971 Ppo|m.11037 Pve|m.36630 Pvu|m.32889 Pwi|m.11398
OG1_5034: Pob|m.31975 Ppo|m.3891 Pve|m.14095 Pvu|m.3823 Pwi|m.623
OG1_5035: Pob|m.31979 Ppo|m.9317 Pve|m.25013 Pvu|m.4855 Pwi|m.8190
OG1_5036: Pob|m.31982 Ppo|m.11141 Pve|m.6816 Pvu|m.24158 Pwi|m.9055
OG1_5037: Pob|m.31988 Ppo|m.9984 Pve|m.22783 Pvu|m.15333 Pwi|m.11704
OG1_5038: Pob|m.31992 Ppo|m.7910 Pve|m.11301 Pvu|m.13907 Pwi|m.3321
OG1_5039: Pob|m.31994 Ppo|m.7147 Pve|m.54189 Pvu|m.10891 Pwi|m.4690
OG1_5040: Pob|m.3200 Ppo|m.7166 Pve|m.73465 Pvu|m.41220 Pwi|m.8620
OG1_5041: Pob|m.32000 Ppo|m.646 Pve|m.27493 Pvu|m.15886 Pwi|m.11309
OG1_5042: Pob|m.32002 Ppo|m.7222 Pve|m.31206 Pvu|m.34795 Pwi|m.5991
OG1_5044: Pob|m.32012 Ppo|m.8344 Pve|m.1372 Pvu|m.26771 Pwi|m.5658
OG1_5045: Pob|m.32038 Ppo|m.3475 Pve|m.7785 Pvu|m.52858 Pwi|m.9352
OG1_5046: Pob|m.32044 Ppo|m.2594 Pve|m.7370 Pvu|m.5528 Pwi|m.685
OG1_5047: Pob|m.3206 Ppo|m.6845 Pve|m.18335 Pvu|m.24607 Pwi|m.6258
OG1_5048: Pob|m.32068 Ppo|m.6612 Pve|m.12216 Pvu|m.4551 Pwi|m.8181
OG1_5049: Pob|m.32071 Ppo|m.14457 Pve|m.20007 Pvu|m.1723 Pwi|m.1007
OG1_5050: Pob|m.32080 Ppo|m.8447 Pve|m.40582 Pvu|m.24181 Pwi|m.10770
OG1_5051: Pob|m.32084 Ppo|m.7946 Pve|m.18541 Pvu|m.16592 Pwi|m.6458
OG1_5052: Pob|m.32101 Ppo|m.2408 Pve|m.11821 Pvu|m.17921 Pwi|m.4030
OG1_5053: Pob|m.32104 Ppo|m.2675 Pve|m.7081 Pvu|m.7279 Pwi|m.2086
OG1_5054: Pob|m.32116 Ppo|m.3417 Pve|m.52123 Pvu|m.39052 Pwi|m.11748
OG1_5055: Pob|m.32130 Ppo|m.7234 Pve|m.23562 Pvu|m.19508 Pwi|m.4094
OG1_5056: Pob|m.32133 Ppo|m.10649 Pve|m.1226 Pvu|m.9865 Pwi|m.12249
OG1_5057: Pob|m.32136 Ppo|m.1805 Pve|m.36534 Pvu|m.19090 Pwi|m.598
OG1_5058: Pob|m.32139 Ppo|m.33 Pve|m.45692 Pvu|m.28092 Pwi|m.10963
OG1_5059: Pob|m.32142 Ppo|m.9869 Pve|m.44871 Pvu|m.41401 Pwi|m.3110
OG1_5060: Pob|m.32155 Ppo|m.10287 Pve|m.40039 Pvu|m.24494 Pwi|m.9378
OG1_5061: Pob|m.32156 Ppo|m.6073 Pve|m.12069 Pvu|m.7248 Pwi|m.10394
OG1_5062: Pob|m.32159 Ppo|m.6998 Pve|m.8238 Pvu|m.8000 Pwi|m.3305
OG1_5063: Pob|m.32163 Ppo|m.2724 Pve|m.48594 Pvu|m.30249 Pwi|m.11042
OG1_5064: Pob|m.32165 Ppo|m.4173 Pve|m.7188 Pvu|m.7966 Pwi|m.4025
OG1_5065: Pob|m.32166 Ppo|m.6444 Pve|m.34123 Pvu|m.24454 Pwi|m.10756
OG1_5066: Pob|m.32173 Ppo|m.9458 Pve|m.30655 Pvu|m.15692 Pwi|m.8234
OG1_5067: Pob|m.3218 Ppo|m.9740 Pve|m.4477 Pvu|m.14029 Pwi|m.7260
OG1_5068: Pob|m.32194 Ppo|m.9231 Pve|m.24173 Pvu|m.6012 Pwi|m.11112
OG1_5069: Pob|m.3220 Ppo|m.5080 Pve|m.35254 Pvu|m.47557 Pwi|m.3277
OG1_5070: Pob|m.32203 Ppo|m.11751 Pve|m.1924 Pvu|m.9103 Pwi|m.5853
OG1_5071: Pob|m.32228 Ppo|m.7585 Pve|m.12856 Pvu|m.4176 Pwi|m.709
OG1_5072: Pob|m.32241 Ppo|m.5829 Pve|m.49183 Pvu|m.6844 Pwi|m.5176
OG1_5073: Pob|m.32245 Ppo|m.3532 Pve|m.3346 Pvu|m.1431 Pwi|m.8499
OG1_5074: Pob|m.32250 Pve|m.32681 Pvu|m.3026 Pwi|m.586 Ppo|m.9250
OG1_5075: Pob|m.32251 Ppo|m.3647 Pve|m.18058 Pvu|m.2869 Pwi|m.3205
OG1_5076: Pob|m.32253 Ppo|m.11032 Pve|m.41132 Pvu|m.20312 Pwi|m.12526
OG1_5077: Pob|m.32254 Ppo|m.6418 Pve|m.26857 Pvu|m.14482 Pwi|m.11666
OG1_5078: Pob|m.32270 Ppo|m.8354 Pve|m.7789 Pvu|m.1949 Pwi|m.7207
OG1_5079: Pob|m.32271 Ppo|m.8583 Pve|m.2693 Pvu|m.5250 Pwi|m.3967
OG1_5080: Pob|m.32274 Ppo|m.5199 Pve|m.1920 Pvu|m.52867 Pwi|m.3399
OG1_5081: Pob|m.32275 Ppo|m.7988 Pve|m.29254 Pvu|m.9676 Pwi|m.8038
OG1_5083: Pob|m.32281 Ppo|m.11808 Pve|m.19646 Pvu|m.21561 Pwi|m.13028
OG1_5084: Pob|m.32291 Ppo|m.7545 Pve|m.25422 Pvu|m.1908 Pwi|m.3137
OG1_5085: Pob|m.3231 Ppo|m.11026 Pve|m.1987 Pvu|m.2598 Pwi|m.8143
OG1_5086: Pob|m.3232 Ppo|m.11956 Pve|m.9833 Pvu|m.12913 Pwi|m.14995
OG1_5087: Pob|m.32321 Ppo|m.6664 Pve|m.12800 Pvu|m.33993 Pwi|m.4944
OG1_5088: Pob|m.32322 Ppo|m.7752 Pve|m.21758 Pvu|m.31106 Pwi|m.9636
OG1_5089: Pob|m.32330 Ppo|m.10310 Pve|m.2015 Pvu|m.9797 Pwi|m.6979
OG1_5090: Pob|m.32337 Ppo|m.8057 Pve|m.36051 Pvu|m.21485 Pwi|m.7167
OG1_5093: Pob|m.32350 Ppo|m.5779 Pve|m.3128 Pvu|m.7739 Pwi|m.3180
OG1_5094: Pob|m.32371 Ppo|m.4495 Pve|m.11714 Pvu|m.1461 Pwi|m.5717
OG1_5095: Pob|m.32380 Ppo|m.11301 Pve|m.54210 Pvu|m.6211 Pwi|m.12658
OG1_5096: Pob|m.32381 Ppo|m.9147 Pve|m.7288 Pvu|m.2700 Pwi|m.11009
OG1_5097: Pob|m.3239 Ppo|m.2683 Pve|m.19917 Pvu|m.24553 Pwi|m.697
OG1_5098: Pob|m.32395 Ppo|m.11569 Pve|m.17138 Pvu|m.26663 Pwi|m.8344
OG1_5099: Pob|m.32398 Pve|m.12947 Pvu|m.29515 Pwi|m.8063 Ppo|m.9775
OG1_5100: Pob|m.32408 Pve|m.45969 Pvu|m.42093 Ppo|m.11553 Pwi|m.12635
OG1_5101: Pob|m.32416 Ppo|m.10246 Pve|m.33879 Pvu|m.14884 Pwi|m.11835
OG1_5102: Pob|m.32418 Ppo|m.9681 Pve|m.7287 Pvu|m.2911 Pwi|m.9501
OG1_5103: Pob|m.32420 Ppo|m.11861 Pve|m.7439 Pvu|m.27998 Pwi|m.2585
OG1_5104: Pob|m.32422 Ppo|m.7355 Pve|m.77966 Pvu|m.42208 Pwi|m.12659
OG1_5105: Pob|m.32432 Ppo|m.2717 Pve|m.34047 Pvu|m.25348 Pwi|m.2069
OG1_5106: Pob|m.3244 Ppo|m.26 Pve|m.27859 Pvu|m.2767 Pwi|m.2752
OG1_5107: Pob|m.32443 Ppo|m.11084 Pve|m.82579 Pvu|m.19431 Pwi|m.9676
OG1_5108: Pob|m.32444 Ppo|m.6873 Pve|m.42148 Pvu|m.4142 Pwi|m.3872
OG1_5109: Pob|m.32445 Ppo|m.4115 Pve|m.2810 Pvu|m.12733 Pwi|m.675
OG1_5110: Pob|m.32447 Ppo|m.12961 Pve|m.59189 Pvu|m.41424 Pwi|m.3693
OG1_5111: Pob|m.32453 Ppo|m.6830 Pve|m.2650 Pvu|m.6185 Pwi|m.6444
OG1_5112: Pob|m.32462 Ppo|m.4523 Pve|m.2886 Pvu|m.7819 Pwi|m.10908
OG1_5113: Pob|m.32476 Pve|m.11783 Pvu|m.2808 Pwi|m.10413 Ppo|m.3503
OG1_5115: Pob|m.32492 Ppo|m.11130 Pve|m.14698 Pvu|m.40812 Pwi|m.9193
OG1_5117: Pob|m.32517 Ppo|m.8626 Pve|m.3085 Pvu|m.2573 Pwi|m.4616
OG1_5118: Pob|m.3252 Ppo|m.9125 Pve|m.34716 Pvu|m.4543 Pwi|m.12428
OG1_5119: Pob|m.32521 Ppo|m.10988 Pve|m.35062 Pvu|m.7193 Pwi|m.11328
OG1_5120: Pob|m.32525 Ppo|m.1647 Pve|m.50454 Pvu|m.32705 Pwi|m.5730
OG1_5121: Pob|m.3253 Ppo|m.5714 Pve|m.62442 Pvu|m.42563 Pwi|m.134
OG1_5122: Pob|m.32541 Ppo|m.10395 Pve|m.19709 Pvu|m.3542 Pwi|m.4056
OG1_5123: Pob|m.32548 Ppo|m.5146 Pve|m.1601 Pvu|m.19912 Pwi|m.9986
OG1_5124: Pob|m.32550 Ppo|m.8622 Pve|m.12056 Pvu|m.14256 Pwi|m.9644
OG1_5125: Pob|m.32561 Ppo|m.5480 Pve|m.16551 Pvu|m.16220 Pwi|m.3244
OG1_5126: Pob|m.32573 Ppo|m.9462 Pve|m.14702 Pvu|m.24770 Pwi|m.6445
OG1_5127: Pob|m.32593 Ppo|m.1152 Pve|m.46790 Pvu|m.47551 Pwi|m.12438
OG1_5128: Pob|m.32599 Ppo|m.8077 Pve|m.36535 Pvu|m.26805 Pwi|m.12976
OG1_5129: Pob|m.32616 Ppo|m.8572 Pve|m.6069 Pvu|m.9306 Pwi|m.7585
OG1_5130: Pob|m.32622 Ppo|m.1513 Pve|m.34994 Pvu|m.49264 Pwi|m.13898
OG1_5131: Pob|m.32628 Ppo|m.4449 Pve|m.7231 Pvu|m.9841 Pwi|m.7036
OG1_5132: Pob|m.32632 Ppo|m.3900 Pve|m.82544 Pvu|m.5534 Pwi|m.3266
OG1_5133: Pob|m.32634 Ppo|m.1267 Pve|m.71231 Pvu|m.15713 Pwi|m.2857
OG1_5134: Pob|m.32640 Ppo|m.7825 Pve|m.68372 Pvu|m.34203 Pwi|m.11169
OG1_5135: Pob|m.32644 Ppo|m.9381 Pve|m.60812 Pvu|m.22122 Pwi|m.8744
OG1_5136: Pob|m.3265 Ppo|m.9685 Pve|m.2958 Pvu|m.25836 Pwi|m.7273
OG1_5137: Pob|m.32661 Ppo|m.10347 Pve|m.1586 Pvu|m.1846 Pwi|m.6462
OG1_5138: Pob|m.32671 Ppo|m.9453 Pve|m.2546 Pvu|m.3331 Pwi|m.1284
OG1_5139: Pob|m.32672 Ppo|m.11813 Pve|m.82553 Pvu|m.1860 Pwi|m.13017
OG1_5140: Pob|m.32685 Ppo|m.594 Pve|m.6415 Pvu|m.7483 Pwi|m.3368
OG1_5141: Pob|m.3269 Ppo|m.9789 Pve|m.45543 Pvu|m.17992 Pwi|m.6067
OG1_5142: Pob|m.32692 Ppo|m.8837 Pve|m.7961 Pvu|m.7692 Pwi|m.10768
OG1_5143: Pob|m.32701 Ppo|m.11764 Pve|m.2069 Pvu|m.13366 Pwi|m.12900
OG1_5144: Pob|m.32705 Ppo|m.11307 Pve|m.19014 Pvu|m.30869 Pwi|m.9874
OG1_5145: Pob|m.32717 Ppo|m.8283 Pve|m.45027 Pvu|m.21560 Pwi|m.3291
OG1_5146: Pob|m.32725 Ppo|m.7696 Pve|m.78229 Pvu|m.33830 Pwi|m.6324
OG1_5147: Pob|m.32728 Ppo|m.4982 Pve|m.29190 Pvu|m.1607 Pwi|m.5359
OG1_5148: Pob|m.3273 Ppo|m.12658 Pve|m.5237 Pvu|m.9142 Pwi|m.7300
OG1_5149: Pob|m.32741 Ppo|m.11241 Pve|m.10495 Pvu|m.15112 Pwi|m.8226
OG1_5150: Pob|m.32750 Ppo|m.9911 Pve|m.11816 Pvu|m.20283 Pwi|m.7316
OG1_5151: Pob|m.32754 Ppo|m.10488 Pve|m.61669 Pvu|m.48031 Pwi|m.5630
OG1_5152: Pob|m.32759 Ppo|m.3758 Pve|m.6697 Pvu|m.22847 Pwi|m.3158
OG1_5153: Pob|m.32764 Ppo|m.7678 Pve|m.1253 Pvu|m.4201 Pwi|m.4831
OG1_5154: Pob|m.32765 Ppo|m.10895 Pve|m.5348 Pvu|m.27104 Pwi|m.9119
OG1_5155: Pob|m.32797 Ppo|m.6186 Pve|m.26783 Pvu|m.10393 Pwi|m.6906
OG1_5156: Pob|m.32806 Ppo|m.8892 Pve|m.17391 Pvu|m.22226 Pwi|m.5635
OG1_5157: Pob|m.32811 Ppo|m.52 Pve|m.50246 Pvu|m.29887 Pwi|m.3473
OG1_5159: Pob|m.32830 Ppo|m.400 Pve|m.4724 Pvu|m.5688 Pwi|m.9440
OG1_5160: Pob|m.32845 Ppo|m.8219 Pve|m.6153 Pvu|m.1853 Pwi|m.6986
OG1_5161: Pob|m.32848 Ppo|m.6514 Pve|m.57162 Pvu|m.3316 Pwi|m.6821
OG1_5162: Pob|m.32852 Ppo|m.5686 Pve|m.2193 Pvu|m.19818 Pwi|m.4631
OG1_5163: Pob|m.32870 Ppo|m.4408 Pve|m.17690 Pvu|m.19421 Pwi|m.2082
OG1_5164: Pob|m.32877 Ppo|m.10471 Pve|m.34488 Pvu|m.27829 Pwi|m.11850
OG1_5165: Pob|m.32880 Ppo|m.2182 Pve|m.35156 Pvu|m.36075 Pwi|m.14259
OG1_5166: Pob|m.32884 Ppo|m.8287 Pve|m.10763 Pvu|m.22177 Pwi|m.10106
OG1_5167: Pob|m.3289 Ppo|m.4871 Pve|m.2156 Pvu|m.6095 Pwi|m.1908
OG1_5168: Pob|m.32917 Ppo|m.9934 Pve|m.38012 Pvu|m.22275 Pwi|m.11507
OG1_5169: Pob|m.3293 Ppo|m.10506 Pve|m.27286 Pvu|m.1426 Pwi|m.8035
OG1_5170: Pob|m.32935 Ppo|m.6224 Pve|m.12345 Pvu|m.18322 Pwi|m.4014
OG1_5171: Pob|m.32939 Ppo|m.8539 Pve|m.19850 Pvu|m.8752 Pwi|m.8669
OG1_5172: Pob|m.32941 Ppo|m.12180 Pve|m.57587 Pvu|m.12868 Pwi|m.12411
OG1_5173: Pob|m.3297 Ppo|m.1790 Pve|m.56309 Pvu|m.35199 Pwi|m.1920
OG1_5174: Pob|m.32990 Ppo|m.1307 Pve|m.47238 Pvu|m.22625 Pwi|m.7469
OG1_5175: Pob|m.32994 Ppo|m.10167 Pve|m.7335 Pvu|m.22613 Pwi|m.12363
OG1_5177: Pob|m.33009 Pwi|m.7975 Ppo|m.9160 Pve|m.13483 Pvu|m.16693
OG1_5179: Pob|m.33043 Ppo|m.7480 Pve|m.6378 Pvu|m.7850 Pwi|m.6344
OG1_5180: Pob|m.33045 Ppo|m.7564 Pve|m.63017 Pvu|m.28289 Pwi|m.8977
OG1_5181: Pob|m.3305 Ppo|m.10044 Pve|m.12686 Pvu|m.25504 Pwi|m.3009
OG1_5182: Pob|m.33055 Ppo|m.10848 Pve|m.11750 Pvu|m.9217 Pwi|m.10016
OG1_5183: Pob|m.33057 Ppo|m.7835 Pve|m.18819 Pvu|m.7778 Pwi|m.4792
OG1_5184: Pob|m.33059 Ppo|m.11231 Pve|m.75025 Pvu|m.18473 Pwi|m.2192
OG1_5185: Pob|m.33066 Ppo|m.6756 Pve|m.6628 Pvu|m.8242 Pwi|m.1746
OG1_5186: Pob|m.33067 Ppo|m.6165 Pve|m.6126 Pvu|m.37934 Pwi|m.4632
OG1_5187: Pob|m.33069 Pve|m.19085 Pvu|m.28797 Pwi|m.4607 Ppo|m.13553
OG1_5188: Pob|m.33074 Ppo|m.10284 Pve|m.46855 Pvu|m.41051 Pwi|m.7042
OG1_5189: Pob|m.33075 Ppo|m.4669 Pve|m.5325 Pvu|m.25705 Pwi|m.10166
OG1_5190: Pob|m.33081 Ppo|m.6699 Pve|m.37168 Pvu|m.5510 Pwi|m.5165
OG1_5192: Pob|m.33114 Ppo|m.2218 Pve|m.1921 Pvu|m.25875 Pwi|m.2102
OG1_5194: Pob|m.33133 Ppo|m.2389 Pve|m.31674 Pvu|m.8964 Pwi|m.1756
OG1_5195: Pob|m.33168 Ppo|m.10385 Pve|m.30248 Pvu|m.41666 Pwi|m.10798
OG1_5196: Pob|m.33174 Ppo|m.631 Pve|m.10168 Pvu|m.6016 Pwi|m.5182
OG1_5197: Pob|m.33180 Ppo|m.10266 Pve|m.13811 Pvu|m.34202 Pwi|m.11934
OG1_5198: Pob|m.33184 Ppo|m.5361 Pve|m.82492 Pvu|m.1734 Pwi|m.4334
OG1_5199: Pob|m.33185 Ppo|m.6435 Pve|m.72076 Pvu|m.27522 Pwi|m.11150
OG1_5200: Pob|m.33190 Ppo|m.4381 Pve|m.1484 Pvu|m.52922 Pwi|m.12970
OG1_5201: Pob|m.33192 Ppo|m.9679 Pve|m.38317 Pvu|m.44863 Pwi|m.11974
OG1_5202: Pob|m.33193 Ppo|m.7943 Pve|m.12425 Pvu|m.17358 Pwi|m.7417
OG1_5203: Pob|m.33208 Ppo|m.6816 Pve|m.16104 Pvu|m.18182 Pwi|m.4705
OG1_5204: Pob|m.33216 Ppo|m.2341 Pve|m.49034 Pvu|m.34985 Pwi|m.12537
OG1_5205: Pob|m.33235 Ppo|m.8335 Pve|m.8497 Pvu|m.6433 Pwi|m.5875
OG1_5206: Pob|m.33244 Ppo|m.9049 Pve|m.23510 Pvu|m.15246 Pwi|m.4635
OG1_5207: Pob|m.33250 Ppo|m.13511 Pve|m.72132 Pvu|m.39229 Pwi|m.10812
OG1_5208: Pob|m.33260 Ppo|m.10774 Pve|m.52740 Pvu|m.42492 Pwi|m.8225
OG1_5209: Pob|m.33262 Ppo|m.2725 Pve|m.16263 Pvu|m.4424 Pwi|m.12833
OG1_5210: Pob|m.33281 Ppo|m.2644 Pve|m.82732 Pvu|m.1207 Pwi|m.13018
OG1_5211: Pob|m.333 Ppo|m.3776 Pve|m.25375 Pvu|m.53220 Pwi|m.5187
OG1_5212: Pob|m.33300 Ppo|m.8095 Pve|m.52041 Pvu|m.4212 Pwi|m.9721
OG1_5213: Pob|m.33302 Ppo|m.8286 Pve|m.5496 Pvu|m.8989 Pwi|m.11454
OG1_5214: Pob|m.33327 Ppo|m.10478 Pve|m.60559 Pvu|m.28765 Pwi|m.10718
OG1_5215: Pwi|m.14710 Pob|m.6295 Ppo|m.12163 Pve|m.6932 Pvu|m.19969
OG1_5216: Pob|m.33344 Ppo|m.10182 Pve|m.8683 Pvu|m.7157 Pwi|m.4191
OG1_5217: Pob|m.33354 Ppo|m.4268 Pve|m.21767 Pvu|m.14325 Pwi|m.7845
OG1_5218: Pob|m.33359 Ppo|m.4443 Pve|m.10618 Pvu|m.5042 Pwi|m.4595
OG1_5219: Pob|m.33368 Pve|m.10553 Pvu|m.13117 Pwi|m.7693 Ppo|m.148
OG1_5220: Pob|m.33374 Ppo|m.12720 Pve|m.31210 Pvu|m.28026 Pwi|m.7960
OG1_5222: Pob|m.33381 Ppo|m.14419 Pve|m.24166 Pvu|m.2864 Pwi|m.12303
OG1_5223: Pob|m.33397 Ppo|m.654 Pve|m.23068 Pvu|m.30957 Pwi|m.11524
OG1_5224: Pob|m.33403 Ppo|m.8043 Pve|m.53230 Pvu|m.34324 Pwi|m.6656
OG1_5225: Pob|m.33413 Ppo|m.8055 Pve|m.9673 Pvu|m.6713 Pwi|m.10840
OG1_5226: Pob|m.33415 Ppo|m.4217 Pve|m.29933 Pvu|m.25005 Pwi|m.9258
OG1_5227: Pob|m.33420 Ppo|m.10783 Pve|m.1247 Pvu|m.2624 Pwi|m.11837
OG1_5228: Pob|m.33424 Ppo|m.3048 Pve|m.35913 Pvu|m.34920 Pwi|m.6163
OG1_5229: Pob|m.33429 Ppo|m.6796 Pve|m.74414 Pvu|m.31574 Pwi|m.3101
OG1_5230: Pob|m.3343 Ppo|m.6636 Pve|m.22897 Pvu|m.3050 Pwi|m.10734
OG1_5231: Pob|m.33449 Ppo|m.11877 Pve|m.78488 Pvu|m.49269 Pwi|m.11705
OG1_5232: Pob|m.33460 Ppo|m.10785 Pve|m.13045 Pvu|m.25508 Pwi|m.9474
OG1_5233: Pob|m.33472 Ppo|m.8486 Pve|m.2956 Pvu|m.16403 Pwi|m.4181
OG1_5234: Pob|m.33482 Ppo|m.4896 Pve|m.82599 Pvu|m.28822 Pwi|m.10444
OG1_5235: Pob|m.33484 Ppo|m.8056 Pve|m.16946 Pvu|m.26107 Pwi|m.6407
OG1_5236: Pob|m.33486 Pve|m.57737 Pvu|m.27260 Pwi|m.12144 Ppo|m.3280
OG1_5237: Pob|m.33494 Pve|m.2010 Pvu|m.1432 Pwi|m.6612 Ppo|m.5576
OG1_5238: Pob|m.33508 Ppo|m.10292 Pve|m.79216 Pvu|m.41444 Pwi|m.11085
OG1_5239: Pob|m.33518 Ppo|m.2695 Pve|m.53388 Pvu|m.53251 Pwi|m.670
OG1_5240: Pob|m.3352 Ppo|m.3683 Pve|m.82670 Pvu|m.11057 Pwi|m.4880
OG1_5241: Pob|m.33521 Ppo|m.4376 Pwi|m.597 Pve|m.82531 Pvu|m.5545
OG1_5242: Pob|m.33525 Ppo|m.1151 Pve|m.10605 Pvu|m.4876 Pwi|m.5368
OG1_5243: Pob|m.33541 Ppo|m.10150 Pve|m.15642 Pvu|m.8863 Pwi|m.10594
OG1_5244: Pob|m.33545 Ppo|m.10935 Pve|m.44122 Pvu|m.21031 Pwi|m.4602
OG1_5245: Pob|m.33546 Ppo|m.5847 Pve|m.11470 Pvu|m.2408 Pwi|m.7880
OG1_5246: Pob|m.33547 Ppo|m.4525 Pve|m.14998 Pvu|m.52719 Pwi|m.2902
OG1_5247: Pob|m.33555 Ppo|m.4725 Pve|m.2365 Pvu|m.14726 Pwi|m.13551
OG1_5248: Pob|m.3356 Ppo|m.6095 Pve|m.56005 Pvu|m.11930 Pwi|m.7345
OG1_5249: Pob|m.33562 Ppo|m.9866 Pve|m.12389 Pvu|m.29563 Pwi|m.557
OG1_5250: Pob|m.33565 Ppo|m.8547 Pve|m.66628 Pvu|m.16139 Pwi|m.8082
OG1_5251: Pob|m.33567 Ppo|m.11162 Pve|m.42974 Pvu|m.24244 Pwi|m.7656
OG1_5252: Pob|m.33569 Ppo|m.10737 Pve|m.26164 Pvu|m.10772 Pwi|m.6112
OG1_5253: Pob|m.33571 Ppo|m.6437 Pve|m.76714 Pvu|m.8261 Pwi|m.3208
OG1_5254: Pob|m.33574 Ppo|m.11820 Pve|m.8220 Pvu|m.23404 Pwi|m.12086
OG1_5255: Pob|m.33584 Ppo|m.8263 Pve|m.3121 Pvu|m.8961 Pwi|m.5951
OG1_5256: Pob|m.33598 Ppo|m.3739 Pve|m.35295 Pvu|m.30745 Pwi|m.6863
OG1_5258: Pob|m.33609 Ppo|m.9112 Pve|m.59131 Pvu|m.21109 Pwi|m.10007
OG1_5259: Pob|m.33616 Ppo|m.9809 Pve|m.10504 Pvu|m.5673 Pwi|m.10558
OG1_5260: Pob|m.33637 Ppo|m.3111 Pve|m.39203 Pvu|m.9808 Pwi|m.11292
OG1_5261: Pob|m.33649 Ppo|m.8614 Pve|m.35822 Pvu|m.37312 Pwi|m.11963
OG1_5262: Pob|m.33654 Ppo|m.8036 Pve|m.2312 Pvu|m.10368 Pwi|m.4571
OG1_5263: Pob|m.33656 Ppo|m.2316 Pve|m.29572 Pvu|m.41892 Pwi|m.14986
OG1_5264: Pob|m.33661 Ppo|m.10834 Pve|m.2494 Pvu|m.2714 Pwi|m.12075
OG1_5266: Pob|m.33668 Ppo|m.10338 Pve|m.52903 Pvu|m.42837 Pwi|m.11322
OG1_5267: Pob|m.33674 Ppo|m.4431 Pve|m.35286 Pvu|m.28165 Pwi|m.7926
OG1_5268: Pob|m.33679 Ppo|m.9632 Pve|m.46411 Pvu|m.32397 Pwi|m.11663
OG1_5269: Pob|m.33689 Ppo|m.429 Pve|m.31732 Pvu|m.25256 Pwi|m.8422
OG1_5270: Pob|m.33707 Ppo|m.4830 Pve|m.48153 Pvu|m.32196 Pwi|m.5323
OG1_5271: Pob|m.33725 Ppo|m.1755 Pve|m.4391 Pvu|m.19790 Pwi|m.6664
OG1_5272: Pob|m.33727 Ppo|m.9663 Pve|m.8057 Pvu|m.2814 Pwi|m.11460
OG1_5273: Pob|m.33735 Ppo|m.10614 Pve|m.57596 Pvu|m.17140 Pwi|m.7667
OG1_5274: Ppo|m.8808 Pob|m.39050 Pwi|m.8091 Pve|m.5945 Pvu|m.4750
OG1_5275: Pob|m.33747 Ppo|m.6949 Pve|m.53557 Pvu|m.31478 Pwi|m.6993
OG1_5276: Pob|m.33749 Ppo|m.1982 Pve|m.42522 Pvu|m.23171 Pwi|m.10894
OG1_5277: Pob|m.33761 Ppo|m.11079 Pve|m.12291 Pvu|m.15069 Pwi|m.6743
OG1_5278: Pob|m.3377 Ppo|m.10772 Pve|m.16744 Pvu|m.5857 Pwi|m.3076
OG1_5279: Pob|m.33776 Ppo|m.14335 Pve|m.37660 Pvu|m.43371 Pwi|m.3951
OG1_5281: Pob|m.33783 Ppo|m.7915 Pve|m.30953 Pvu|m.45299 Pwi|m.10517
OG1_5282: Pob|m.33784 Ppo|m.2913 Pve|m.35651 Pvu|m.8382 Pwi|m.8210
OG1_5283: Pob|m.33789 Ppo|m.12263 Pve|m.48152 Pvu|m.33336 Pwi|m.2509
OG1_5284: Pob|m.3379 Pve|m.21607 Pvu|m.14383 Pwi|m.10534 Ppo|m.13079
OG1_5285: Pob|m.33791 Ppo|m.14196 Pve|m.30834 Pvu|m.24486 Pwi|m.15852
OG1_5286: Pob|m.33802 Ppo|m.9855 Pve|m.10761 Pvu|m.14205 Pwi|m.6352
OG1_5287: Pob|m.33810 Ppo|m.7786 Pve|m.48741 Pvu|m.6824 Pwi|m.11053
OG1_5288: Pob|m.33812 Ppo|m.687 Pve|m.73628 Pvu|m.36354 Pwi|m.2868
OG1_5290: Pob|m.33835 Ppo|m.10223 Pve|m.1598 Pvu|m.16906 Pwi|m.5807
OG1_5291: Pob|m.33855 Ppo|m.8834 Pve|m.27841 Pvu|m.32432 Pwi|m.8290
OG1_5292: Pob|m.33857 Ppo|m.9114 Pve|m.1580 Pvu|m.14949 Pwi|m.11997
OG1_5293: Pob|m.33865 Ppo|m.8339 Pve|m.22814 Pvu|m.6376 Pwi|m.6150
OG1_5294: Pob|m.33873 Ppo|m.6595 Pve|m.34498 Pvu|m.25097 Pwi|m.11680
OG1_5295: Pob|m.33878 Ppo|m.7760 Pve|m.59205 Pvu|m.41415 Pwi|m.9573
OG1_5296: Pob|m.33880 Ppo|m.8293 Pve|m.2218 Pvu|m.14008 Pwi|m.8194
OG1_5297: Pob|m.33888 Ppo|m.12601 Pve|m.2597 Pvu|m.3694 Pwi|m.3628
OG1_5298: Pob|m.33905 Ppo|m.2697 Pve|m.51079 Pvu|m.25901 Pwi|m.483
OG1_5299: Pob|m.33910 Ppo|m.1987 Pve|m.2484 Pvu|m.9736 Pwi|m.9909
OG1_5301: Pob|m.33925 Ppo|m.8249 Pve|m.27524 Pvu|m.32095 Pwi|m.5708
OG1_5302: Pob|m.33928 Ppo|m.3645 Pve|m.35700 Pvu|m.41140 Pwi|m.7496
OG1_5303: Pob|m.3394 Ppo|m.4433 Pve|m.8326 Pvu|m.1326 Pwi|m.9733
OG1_5304: Pob|m.33943 Ppo|m.4726 Pve|m.21264 Pvu|m.29253 Pwi|m.10698
OG1_5305: Pob|m.33952 Ppo|m.2871 Pve|m.54353 Pvu|m.10532 Pwi|m.12148
OG1_5306: Pob|m.33970 Ppo|m.11001 Pve|m.1703 Pvu|m.27063 Pwi|m.7793
OG1_5307: Pob|m.33974 Ppo|m.5430 Pve|m.7839 Pvu|m.18096 Pwi|m.15264
OG1_5308: Pob|m.33975 Ppo|m.8237 Pve|m.1223 Pvu|m.30028 Pwi|m.5352
OG1_5309: Pob|m.33979 Ppo|m.4455 Pve|m.8494 Pvu|m.2350 Pwi|m.11396
OG1_5310: Pob|m.33986 Ppo|m.8573 Pve|m.20432 Pvu|m.3290 Pwi|m.8086
OG1_5311: Pob|m.33988 Ppo|m.12769 Pve|m.17500 Pvu|m.14836 Pwi|m.5755
OG1_5312: Pob|m.3402 Ppo|m.7085 Pve|m.27461 Pvu|m.33753 Pwi|m.996
OG1_5313: Pob|m.34023 Ppo|m.9032 Pve|m.20357 Pvu|m.53019 Pwi|m.10891
OG1_5314: Pob|m.34029 Pve|m.7852 Pvu|m.23252 Ppo|m.5339 Pwi|m.4522
OG1_5315: Pob|m.34037 Ppo|m.10171 Pve|m.12616 Pvu|m.10643 Pwi|m.8294
OG1_5316: Pob|m.34043 Ppo|m.4700 Pve|m.28505 Pvu|m.31500 Pwi|m.8748
OG1_5317: Pob|m.3405 Ppo|m.10147 Pve|m.53614 Pvu|m.10661 Pwi|m.9476
OG1_5318: Pob|m.34050 Ppo|m.11826 Pve|m.45142 Pvu|m.21193 Pwi|m.7938
OG1_5319: Pob|m.34052 Ppo|m.11477 Pve|m.47860 Pvu|m.24514 Pwi|m.8033
OG1_5320: Pob|m.34074 Ppo|m.7276 Pve|m.15623 Pvu|m.8321 Pwi|m.10607
OG1_5322: Pob|m.34090 Ppo|m.13877 Pve|m.35385 Pvu|m.29973 Pwi|m.7016
OG1_5323: Pob|m.34093 Ppo|m.9008 Pve|m.12759 Pvu|m.18479 Pwi|m.8016
OG1_5324: Pob|m.34094 Ppo|m.3669 Pve|m.17749 Pvu|m.14241 Pwi|m.11783
OG1_5325: Pob|m.34118 Ppo|m.7288 Pve|m.18040 Pvu|m.3010 Pwi|m.9810
OG1_5326: Pob|m.34139 Ppo|m.2825 Pve|m.6081 Pvu|m.17864 Pwi|m.8280
OG1_5328: Pob|m.34167 Ppo|m.4720 Pve|m.21666 Pvu|m.7940 Pwi|m.3190
OG1_5329: Pob|m.342 Ppo|m.5720 Pve|m.33105 Pvu|m.2965 Pwi|m.63
OG1_5330: Pob|m.3420 Ppo|m.14360 Pve|m.4085 Pvu|m.53275 Pwi|m.4255
OG1_5331: Pob|m.34200 Ppo|m.6652 Pve|m.17781 Pvu|m.9913 Pwi|m.12305
OG1_5332: Pob|m.34211 Ppo|m.7916 Pve|m.4469 Pvu|m.34945 Pwi|m.4691
OG1_5333: Pob|m.34217 Ppo|m.7925 Pve|m.77005 Pvu|m.49579 Pwi|m.3475
OG1_5334: Pob|m.34224 Ppo|m.3729 Pve|m.23145 Pvu|m.10935 Pwi|m.8203
OG1_5335: Pob|m.34231 Ppo|m.6964 Pve|m.72590 Pvu|m.12398 Pwi|m.10279
OG1_5336: Pob|m.34251 Ppo|m.7402 Pve|m.67681 Pvu|m.26433 Pwi|m.10364
OG1_5337: Pob|m.34264 Ppo|m.10875 Pve|m.1886 Pvu|m.6508 Pwi|m.14683
OG1_5338: Pob|m.34268 Ppo|m.5105 Pve|m.29438 Pvu|m.14288 Pwi|m.5797
OG1_5339: Pob|m.34276 Ppo|m.11732 Pve|m.32909 Pvu|m.4345 Pwi|m.1970
OG1_5340: Pob|m.34304 Ppo|m.247 Pve|m.15447 Pvu|m.39204 Pwi|m.3594
OG1_5341: Pob|m.34305 Ppo|m.263 Pve|m.17768 Pvu|m.42825 Pwi|m.7149
OG1_5342: Pob|m.34307 Ppo|m.2564 Pve|m.20682 Pvu|m.37722 Pwi|m.10836
OG1_5343: Pob|m.34333 Ppo|m.13664 Pve|m.46851 Pvu|m.25441 Pwi|m.11811
OG1_5344: Pob|m.34337 Ppo|m.7868 Pve|m.18828 Pvu|m.12263 Pwi|m.13767
OG1_5345: Pob|m.34342 Ppo|m.4716 Pve|m.12863 Pvu|m.3350 Pwi|m.3896
OG1_5346: Pob|m.34349 Ppo|m.137 Pve|m.15867 Pvu|m.22642 Pwi|m.10719
OG1_5347: Pob|m.34359 Ppo|m.8740 Pve|m.18230 Pvu|m.1344 Pwi|m.5833
OG1_5349: Pob|m.34367 Ppo|m.6232 Pve|m.1614 Pvu|m.7071 Pwi|m.3096
OG1_5350: Pob|m.34397 Ppo|m.9046 Pve|m.22456 Pvu|m.14733 Pwi|m.12084
OG1_5351: Pob|m.3440 Ppo|m.10909 Pve|m.22370 Pvu|m.5652 Pwi|m.6040
OG1_5352: Pob|m.34447 Ppo|m.812 Pve|m.4952 Pvu|m.11614 Pwi|m.4754
OG1_5353: Pob|m.3445 Ppo|m.9138 Pve|m.1267 Pvu|m.32899 Pwi|m.11995
OG1_5355: Pob|m.34473 Ppo|m.4201 Pve|m.5350 Pvu|m.9156 Pwi|m.4124
OG1_5356: Pwi|m.2438 Pob|m.6589 Ppo|m.12453 Pve|m.38158 Pvu|m.26910
OG1_5357: Pob|m.3449 Ppo|m.6025 Pve|m.35301 Pvu|m.7701 Pwi|m.10067
OG1_5358: Pob|m.34507 Pve|m.22622 Pvu|m.7630 Pwi|m.9984 Ppo|m.8212
OG1_5360: Pob|m.3451 Ppo|m.9998 Pve|m.10268 Pvu|m.5583 Pwi|m.10280
OG1_5361: Pob|m.34520 Ppo|m.13788 Pve|m.28176 Pvu|m.9920 Pwi|m.128
OG1_5362: Pob|m.34533 Ppo|m.13323 Pve|m.4545 Pvu|m.8517 Pwi|m.4396
OG1_5364: Pob|m.34547 Ppo|m.12046 Pve|m.12030 Pvu|m.23940 Pwi|m.7679
OG1_5365: Pob|m.34551 Ppo|m.9068 Pve|m.39403 Pvu|m.5594 Pwi|m.12008
OG1_5366: Pob|m.34559 Ppo|m.9400 Pve|m.14290 Pvu|m.5230 Pwi|m.9513
OG1_5367: Pob|m.34562 Ppo|m.8422 Pve|m.9848 Pvu|m.9243 Pwi|m.8986
OG1_5368: Pob|m.34568 Ppo|m.12327 Pve|m.38055 Pvu|m.15115 Pwi|m.11026
OG1_5369: Pob|m.34591 Pve|m.18337 Pvu|m.7299 Pwi|m.11472 Ppo|m.7146
OG1_5370: Pob|m.34594 Ppo|m.8889 Pve|m.8577 Pvu|m.9234 Pwi|m.6657
OG1_5371: Pob|m.34606 Ppo|m.2716 Pve|m.82617 Pvu|m.18229 Pwi|m.4091
OG1_5372: Pob|m.34625 Ppo|m.11114 Pve|m.76536 Pvu|m.46829 Pwi|m.11070
OG1_5373: Pob|m.34629 Ppo|m.14910 Pve|m.48389 Pvu|m.38524 Pwi|m.1394
OG1_5374: Pob|m.34641 Ppo|m.5993 Pve|m.13903 Pvu|m.1929 Pwi|m.2002
OG1_5375: Pob|m.34652 Ppo|m.9684 Pve|m.54464 Pvu|m.22916 Pwi|m.7958
OG1_5376: Pob|m.34656 Ppo|m.5910 Pve|m.3095 Pvu|m.3452 Pwi|m.7035
OG1_5377: Pob|m.34659 Ppo|m.8920 Pve|m.13101 Pvu|m.14488 Pwi|m.12480
OG1_5378: Pob|m.34663 Ppo|m.10882 Pve|m.15437 Pvu|m.40421 Pwi|m.9862
OG1_5379: Pob|m.34664 Ppo|m.14505 Pve|m.62024 Pvu|m.6440 Pwi|m.4551
OG1_5381: Pob|m.34672 Ppo|m.2129 Pve|m.44672 Pvu|m.11743 Pwi|m.10516
OG1_5382: Pob|m.34673 Ppo|m.864 Pve|m.16756 Pvu|m.25404 Pwi|m.10485
OG1_5383: Pob|m.34689 Ppo|m.2400 Pve|m.2713 Pvu|m.10304 Pwi|m.1621
OG1_5384: Pob|m.34696 Ppo|m.2278 Pve|m.70212 Pvu|m.39568 Pwi|m.6349
OG1_5385: Pob|m.34699 Ppo|m.7783 Pve|m.11768 Pvu|m.19569 Pwi|m.7973
OG1_5386: Pob|m.34713 Ppo|m.3731 Pve|m.12638 Pvu|m.11529 Pwi|m.5162
OG1_5387: Pob|m.34715 Ppo|m.6507 Pve|m.19643 Pvu|m.22828 Pwi|m.8955
OG1_5388: Pob|m.34727 Ppo|m.3984 Pve|m.9008 Pvu|m.7984 Pwi|m.4208
OG1_5389: Pob|m.34729 Ppo|m.12194 Pve|m.36620 Pvu|m.30286 Pwi|m.9441
OG1_5390: Pob|m.34732 Pve|m.17478 Pvu|m.11935 Pwi|m.10548 Ppo|m.9650
OG1_5391: Pob|m.3474 Ppo|m.12273 Pve|m.6888 Pvu|m.31300 Pwi|m.13621
OG1_5392: Pob|m.34751 Ppo|m.7727 Pve|m.8716 Pvu|m.2400 Pwi|m.4794
OG1_5393: Pob|m.34760 Ppo|m.4565 Pve|m.5089 Pvu|m.53004 Pwi|m.4133
OG1_5394: Pob|m.34769 Ppo|m.4832 Pve|m.27789 Pvu|m.25852 Pwi|m.4658
OG1_5396: Pob|m.34824 Ppo|m.12702 Pve|m.53633 Pvu|m.27101 Pwi|m.4523
OG1_5397: Pob|m.34847 Ppo|m.7144 Pve|m.36595 Pvu|m.15082 Pwi|m.11186
OG1_5398: Pob|m.34863 Ppo|m.8419 Pve|m.5162 Pvu|m.42570 Pwi|m.11489
OG1_5399: Pob|m.34869 Ppo|m.14998 Pve|m.31692 Pvu|m.14216 Pwi|m.15377
OG1_5400: Pob|m.34870 Ppo|m.6239 Pve|m.82733 Pvu|m.10530 Pwi|m.5286
OG1_5401: Pob|m.34872 Ppo|m.3543 Pve|m.20601 Pvu|m.5324 Pwi|m.2026
OG1_5402: Pob|m.34878 Ppo|m.3737 Pve|m.13352 Pvu|m.20725 Pwi|m.3500
OG1_5403: Pob|m.34880 Ppo|m.4774 Pve|m.20852 Pvu|m.45050 Pwi|m.5735
OG1_5405: Pob|m.34915 Ppo|m.4508 Pve|m.39050 Pvu|m.12237 Pwi|m.9042
OG1_5406: Pob|m.34925 Ppo|m.8005 Pve|m.6772 Pvu|m.40143 Pwi|m.7611
OG1_5407: Pob|m.34928 Ppo|m.3874 Pve|m.9186 Pvu|m.10575 Pwi|m.4174
OG1_5408: Pob|m.34939 Ppo|m.12402 Pve|m.10669 Pvu|m.21115 Pwi|m.9232
OG1_5409: Pob|m.34945 Ppo|m.770 Pve|m.22320 Pvu|m.15951 Pwi|m.1813
OG1_5410: Pob|m.3495 Ppo|m.9890 Pve|m.5184 Pvu|m.17336 Pwi|m.7798
OG1_5411: Pob|m.34967 Ppo|m.6287 Pve|m.1237 Pvu|m.3564 Pwi|m.11819
OG1_5412: Pob|m.34976 Ppo|m.2365 Pve|m.5656 Pvu|m.22065 Pwi|m.1053
OG1_5413: Pob|m.34979 Ppo|m.3591 Pve|m.55059 Pvu|m.26672 Pwi|m.15341
OG1_5414: Pob|m.34986 Ppo|m.5334 Pve|m.1958 Pvu|m.9453 Pwi|m.5587
OG1_5415: Pob|m.34991 Ppo|m.5992 Pve|m.56998 Pvu|m.31365 Pwi|m.1095
OG1_5416: Pob|m.34998 Ppo|m.1187 Pve|m.58581 Pwi|m.5518 Pvu|m.13962
OG1_5417: Pob|m.35028 Ppo|m.7750 Pve|m.83511 Pvu|m.10295 Pwi|m.13389
OG1_5418: Pob|m.35050 Ppo|m.8073 Pve|m.82644 Pvu|m.33998 Pwi|m.8133
OG1_5419: Pob|m.35051 Ppo|m.9213 Pve|m.17281 Pvu|m.20811 Pwi|m.8110
OG1_5420: Pob|m.35065 Ppo|m.83 Pve|m.65872 Pvu|m.38457 Pwi|m.2657
OG1_5421: Pob|m.35084 Ppo|m.10136 Pve|m.72117 Pvu|m.35185 Pwi|m.8918
OG1_5422: Pob|m.35089 Ppo|m.4679 Pve|m.25994 Pvu|m.37109 Pwi|m.8154
OG1_5423: Pob|m.35094 Pve|m.13819 Pvu|m.19054 Pwi|m.11315 Ppo|m.12852
OG1_5424: Pob|m.35100 Ppo|m.1193 Pve|m.11632 Pvu|m.12803 Pwi|m.3539
OG1_5425: Pob|m.35112 Ppo|m.5337 Pve|m.21613 Pvu|m.34947 Pwi|m.8023
OG1_5426: Pob|m.35118 Ppo|m.10696 Pve|m.20623 Pvu|m.9543 Pwi|m.3952
OG1_5427: Pob|m.35121 Ppo|m.6511 Pve|m.6631 Pvu|m.14735 Pwi|m.313
OG1_5429: Pob|m.3514 Ppo|m.5604 Pve|m.31713 Pvu|m.6011 Pwi|m.6034
OG1_5430: Pob|m.35150 Ppo|m.1335 Pve|m.14710 Pvu|m.8498 Pwi|m.5224
OG1_5431: Pob|m.35157 Ppo|m.2900 Pve|m.1794 Pvu|m.23393 Pwi|m.12267
OG1_5432: Pob|m.35168 Ppo|m.852 Pve|m.17765 Pvu|m.13885 Pwi|m.7379
OG1_5433: Pob|m.35169 Ppo|m.13318 Pve|m.49900 Pvu|m.17784 Pwi|m.10015
OG1_5436: Pob|m.35185 Ppo|m.7046 Pve|m.6647 Pvu|m.6670 Pwi|m.8933
OG1_5437: Pob|m.35188 Ppo|m.6336 Pwi|m.7292 Pve|m.18528 Pvu|m.9525
OG1_5439: Pob|m.35202 Ppo|m.1686 Pve|m.22338 Pvu|m.17433 Pwi|m.5069
OG1_5440: Pob|m.35204 Ppo|m.3843 Pve|m.38442 Pvu|m.22622 Pwi|m.8982
OG1_5441: Pob|m.35209 Ppo|m.1350 Pve|m.2301 Pvu|m.15866 Pwi|m.6144
OG1_5442: Pob|m.35220 Ppo|m.12984 Pve|m.29104 Pvu|m.2772 Pwi|m.8954
OG1_5443: Pob|m.35225 Ppo|m.7052 Pve|m.13524 Pvu|m.42015 Pwi|m.6359
OG1_5444: Pob|m.35248 Ppo|m.8768 Pve|m.11308 Pvu|m.38548 Pwi|m.4931
OG1_5445: Pob|m.35251 Ppo|m.2971 Pve|m.23209 Pvu|m.15709 Pwi|m.8683
OG1_5446: Pob|m.35268 Ppo|m.4997 Pve|m.1899 Pvu|m.10923 Pwi|m.466
OG1_5447: Pob|m.35270 Ppo|m.12845 Pve|m.35539 Pvu|m.42273 Pwi|m.1379
OG1_5448: Pob|m.35271 Ppo|m.1681 Pve|m.56981 Pvu|m.25308 Pwi|m.7863
OG1_5452: Pob|m.35337 Ppo|m.7225 Pve|m.14261 Pvu|m.21245 Pwi|m.9278
OG1_5453: Pob|m.35368 Ppo|m.3440 Pve|m.14866 Pvu|m.48086 Pwi|m.8122
OG1_5454: Pob|m.35387 Ppo|m.4441 Pve|m.10484 Pvu|m.3620 Pwi|m.7457
OG1_5455: Pob|m.3539 Ppo|m.13530 Pve|m.18614 Pvu|m.26121 Pwi|m.3513
OG1_5457: Pob|m.35400 Ppo|m.7879 Pve|m.36450 Pvu|m.16665 Pwi|m.5395
OG1_5458: Pob|m.35403 Pve|m.1077 Ppo|m.13648 Pvu|m.53179 Pwi|m.15185
OG1_5459: Pob|m.35421 Ppo|m.11436 Pve|m.69410 Pvu|m.6791 Pwi|m.10089
OG1_5460: Pob|m.35432 Ppo|m.297 Pve|m.45924 Pvu|m.9987 Pwi|m.11155
OG1_5461: Pob|m.35444 Ppo|m.8264 Pve|m.33872 Pvu|m.11327 Pwi|m.3781
OG1_5462: Pob|m.35452 Pve|m.7043 Pvu|m.11409 Pwi|m.7956 Ppo|m.1526
OG1_5463: Pob|m.35455 Pve|m.36588 Pvu|m.26056 Pwi|m.4277 Ppo|m.13742
OG1_5464: Pob|m.35460 Ppo|m.14036 Pve|m.20442 Pvu|m.3166 Pwi|m.3892
OG1_5465: Pob|m.3548 Ppo|m.5406 Pve|m.46853 Pvu|m.2807 Pwi|m.7614
OG1_5466: Pob|m.35484 Ppo|m.3324 Pve|m.27655 Pvu|m.14149 Pwi|m.2810
OG1_5467: Pob|m.3552 Ppo|m.5746 Pve|m.5399 Pvu|m.2108 Pwi|m.4146
OG1_5468: Pob|m.35521 Ppo|m.6307 Pwi|m.8103 Pve|m.77523 Pvu|m.30528
OG1_5469: Pob|m.35532 Ppo|m.2796 Pve|m.1786 Pvu|m.26576 Pwi|m.1755
OG1_5471: Pob|m.35568 Ppo|m.12155 Pve|m.2729 Pvu|m.19024 Pwi|m.14146
OG1_5472: Pob|m.35575 Ppo|m.1574 Pve|m.23142 Pvu|m.27694 Pwi|m.11457
OG1_5473: Pob|m.35577 Ppo|m.629 Pve|m.37162 Pvu|m.9658 Pwi|m.12993
OG1_5474: Pob|m.3560 Ppo|m.8329 Pve|m.30003 Pvu|m.13584 Pwi|m.7654
OG1_5475: Pob|m.35612 Ppo|m.1556 Pve|m.48660 Pvu|m.18257 Pwi|m.223
OG1_5476: Pob|m.35613 Ppo|m.3057 Pve|m.1963 Pvu|m.3557 Pwi|m.13225
OG1_5477: Pob|m.35621 Ppo|m.7973 Pve|m.54619 Pvu|m.18339 Pwi|m.4245
OG1_5478: Pob|m.35642 Ppo|m.10175 Pve|m.21004 Pvu|m.24433 Pwi|m.10180
OG1_5479: Pob|m.35651 Ppo|m.7589 Pve|m.47776 Pvu|m.27902 Pwi|m.10335
OG1_5480: Pob|m.35655 Ppo|m.8012 Pve|m.15589 Pvu|m.28032 Pwi|m.5688
OG1_5481: Pob|m.35677 Ppo|m.13420 Pve|m.54817 Pvu|m.43002 Pwi|m.3966
OG1_5482: Pob|m.3569 Ppo|m.1414 Pve|m.3586 Pvu|m.10678 Pwi|m.1061
OG1_5483: Pob|m.35691 Ppo|m.4054 Pve|m.38080 Pvu|m.13066 Pwi|m.10569
OG1_5484: Pob|m.35725 Ppo|m.8222 Pve|m.7775 Pvu|m.2101 Pwi|m.7434
OG1_5485: Pob|m.35737 Ppo|m.286 Pve|m.7133 Pvu|m.9651 Pwi|m.7291
OG1_5486: Pob|m.3575 Ppo|m.10281 Pve|m.38812 Pvu|m.3102 Pwi|m.9933
OG1_5487: Pob|m.35767 Pve|m.25649 Pvu|m.15892 Pwi|m.5750 Ppo|m.5155
OG1_5488: Pob|m.35785 Ppo|m.7483 Pve|m.34965 Pvu|m.27490 Pwi|m.4023
OG1_5490: Pob|m.35790 Ppo|m.3032 Pve|m.13883 Pvu|m.29387 Pwi|m.6988
OG1_5491: Pob|m.3581 Ppo|m.11089 Pve|m.7989 Pvu|m.25271 Pwi|m.12633
OG1_5492: Pob|m.35819 Ppo|m.2984 Pve|m.33085 Pvu|m.14753 Pwi|m.1052
OG1_5493: Ppo|m.7205 Pob|m.8066 Pwi|m.8041 Pve|m.1432 Pvu|m.38606
OG1_5494: Pob|m.35850 Pve|m.13246 Pvu|m.20274 Ppo|m.8741 Pwi|m.11461
OG1_5495: Pob|m.35867 Ppo|m.13405 Pve|m.49739 Pvu|m.3777 Pwi|m.15145
OG1_5496: Pob|m.35897 Ppo|m.12360 Pve|m.16373 Pvu|m.13667 Pwi|m.14963
OG1_5497: Pob|m.35915 Ppo|m.9005 Pwi|m.9853 Pve|m.26766 Pvu|m.2524
OG1_5498: Pob|m.35919 Ppo|m.8030 Pve|m.4433 Pvu|m.1706 Pwi|m.2114
OG1_5499: Pob|m.35950 Ppo|m.11724 Pve|m.25677 Pvu|m.18889 Pwi|m.6697
OG1_5500: Pob|m.35954 Ppo|m.930 Pve|m.6235 Pvu|m.37045 Pwi|m.13073
OG1_5501: Pob|m.35977 Pwi|m.5042 Ppo|m.12400 Pve|m.23559 Pvu|m.29661
OG1_5502: Pob|m.35981 Ppo|m.2015 Pve|m.12905 Pvu|m.53120 Pwi|m.2188
OG1_5503: Pob|m.35990 Ppo|m.2067 Pve|m.13243 Pvu|m.38562 Pwi|m.2499
OG1_5504: Pob|m.35995 Ppo|m.2970 Pve|m.74319 Pvu|m.47571 Pwi|m.1657
OG1_5505: Pob|m.36016 Ppo|m.12042 Pvu|m.26549 Pve|m.71338 Pwi|m.6900
OG1_5506: Pob|m.36017 Ppo|m.14190 Pve|m.78860 Pvu|m.51683 Pwi|m.9221
OG1_5507: Pob|m.36026 Ppo|m.6068 Pwi|m.15235 Pvu|m.17135 Pve|m.39704
OG1_5508: Pob|m.36042 Pve|m.75024 Pvu|m.45019 Pwi|m.12055 Ppo|m.10132
OG1_5509: Pob|m.3605 Ppo|m.3472 Pve|m.64658 Pvu|m.29239 Pwi|m.13963
OG1_5510: Pob|m.36093 Ppo|m.1516 Pve|m.18720 Pvu|m.5263 Pwi|m.2671
OG1_5512: Pob|m.36106 Ppo|m.13398 Pve|m.50172 Pvu|m.36852 Pwi|m.13644
OG1_5513: Pob|m.3612 Pve|m.20652 Pvu|m.1339 Pwi|m.2809 Ppo|m.226
OG1_5514: Pob|m.3614 Ppo|m.9741 Pve|m.42201 Pvu|m.34914 Pwi|m.8920
OG1_5515: Pob|m.36142 Ppo|m.502 Pve|m.23499 Pvu|m.28173 Pwi|m.14866
OG1_5516: Pob|m.36156 Ppo|m.13651 Pve|m.6074 Pvu|m.41970 Pwi|m.14545
OG1_5517: Pob|m.3617 Ppo|m.6072 Pve|m.39396 Pvu|m.14604 Pwi|m.10059
OG1_5518: Pob|m.36178 Ppo|m.12506 Pve|m.18773 Pvu|m.7391 Pwi|m.14627
OG1_5519: Pob|m.36186 Ppo|m.804 Pve|m.43699 Pvu|m.37870 Pwi|m.2235
OG1_5520: Pob|m.3619 Ppo|m.12933 Pve|m.4543 Pvu|m.21032 Pwi|m.3665
OG1_5521: Pob|m.36191 Ppo|m.88 Pve|m.82955 Pvu|m.4598 Pwi|m.14657
OG1_5522: Pob|m.36210 Ppo|m.8435 Pve|m.11129 Pvu|m.47118 Pwi|m.6197
OG1_5523: Pob|m.36229 Pwi|m.4137 Ppo|m.14175 Pve|m.77431 Pvu|m.10495
OG1_5524: Pob|m.3624 Ppo|m.3888 Pve|m.2207 Pvu|m.7487 Pwi|m.12930
OG1_5525: Pob|m.36244 Ppo|m.12380 Pve|m.6966 Pvu|m.36163 Pwi|m.4720
OG1_5526: Pob|m.36287 Ppo|m.14127 Pve|m.14342 Pvu|m.7083 Pwi|m.2785
OG1_5527: Pob|m.3630 Ppo|m.6387 Pve|m.47707 Pvu|m.17104 Pwi|m.8093
OG1_5528: Pob|m.36315 Pve|m.1933 Pvu|m.10416 Pwi|m.3485 Ppo|m.3876
OG1_5530: Pob|m.3637 Ppo|m.3691 Pve|m.66268 Pvu|m.11578 Pwi|m.5489
OG1_5531: Pob|m.36379 Ppo|m.3306 Pwi|m.6002 Pve|m.74861 Pvu|m.20552
OG1_5532: Pob|m.36388 Ppo|m.3516 Pve|m.14534 Pvu|m.10082 Pwi|m.4996
OG1_5533: Pob|m.36398 Ppo|m.3615 Pve|m.5572 Pvu|m.11218 Pwi|m.4590
OG1_5534: Pob|m.36416 Ppo|m.12011 Pve|m.14007 Pvu|m.25440 Pwi|m.14390
OG1_5535: Pob|m.36436 Ppo|m.7897 Pve|m.61245 Pvu|m.10499 Pwi|m.9990
OG1_5537: Pob|m.3648 Ppo|m.3885 Pve|m.11054 Pvu|m.3183 Pwi|m.6875
OG1_5538: Pob|m.36486 Ppo|m.867 Pve|m.22148 Pvu|m.14245 Pwi|m.14662
OG1_5540: Pob|m.3653 Ppo|m.2768 Pve|m.2875 Pvu|m.32229 Pwi|m.13002
OG1_5541: Pob|m.3657 Ppo|m.7858 Pve|m.2528 Pvu|m.6100 Pwi|m.9823
OG1_5542: Pob|m.36601 Ppo|m.7444 Pve|m.47231 Pvu|m.33295 Pwi|m.8554
OG1_5543: Pob|m.3664 Ppo|m.2664 Pve|m.7470 Pvu|m.4456 Pwi|m.1774
OG1_5544: Pob|m.36659 Ppo|m.2967 Pve|m.22849 Pvu|m.4736 Pwi|m.1961
OG1_5545: Pob|m.3666 Ppo|m.4678 Pve|m.1066 Pvu|m.3155 Pwi|m.3948
OG1_5546: Pob|m.3668 Ppo|m.9181 Pve|m.10552 Pvu|m.39072 Pwi|m.1867
OG1_5548: Pob|m.36707 Ppo|m.2944 Pve|m.14637 Pvu|m.14478 Pwi|m.15109
OG1_5549: Pob|m.36711 Ppo|m.10119 Pve|m.2882 Pvu|m.19756 Pwi|m.523
OG1_5550: Pob|m.36743 Ppo|m.8706 Pve|m.54763 Pvu|m.20862 Pwi|m.10307
OG1_5551: Pob|m.36798 Ppo|m.12587 Pve|m.60182 Pvu|m.39227 Pwi|m.1390
OG1_5552: Pob|m.36815 Ppo|m.12305 Pve|m.24288 Pvu|m.19646 Pwi|m.6147
OG1_5554: Pob|m.36833 Pve|m.57585 Pvu|m.13923 Pwi|m.14942 Ppo|m.13895
OG1_5557: Pob|m.3689 Ppo|m.7017 Pve|m.5336 Pvu|m.6797 Pwi|m.8095
OG1_5559: Pob|m.36897 Ppo|m.3144 Pve|m.11938 Pvu|m.3965 Pwi|m.4965
OG1_5560: Pob|m.36915 Pve|m.15534 Pvu|m.26725 Pwi|m.2787 Ppo|m.2095
OG1_5562: Pob|m.36954 Ppo|m.14660 Pve|m.8029 Pvu|m.24450 Pwi|m.14315
OG1_5563: Pob|m.36956 Ppo|m.681 Pve|m.82807 Pvu|m.13872 Pwi|m.6315
OG1_5564: Pob|m.36976 Ppo|m.5745 Pve|m.2360 Pvu|m.9695 Pwi|m.6822
OG1_5565: Pob|m.36990 Ppo|m.11952 Pve|m.29789 Pvu|m.12500 Pwi|m.111
OG1_5568: Pob|m.37034 Ppo|m.2899 Pwi|m.2713 Pve|m.10074 Pvu|m.5849
OG1_5569: Pob|m.37057 Ppo|m.2123 Pve|m.52583 Pvu|m.31264 Pwi|m.10076
OG1_5570: Pob|m.3706 Ppo|m.9766 Pve|m.9807 Pvu|m.24436 Pwi|m.7262
OG1_5571: Pob|m.37077 Ppo|m.6110 Pve|m.20444 Pvu|m.17337 Pwi|m.6824
OG1_5572: Pob|m.3710 Ppo|m.8061 Pve|m.9542 Pvu|m.15502 Pwi|m.8261
OG1_5573: Pob|m.37126 Pwi|m.7562 Ppo|m.7314 Pve|m.5711 Pvu|m.26192
OG1_5574: Pob|m.3714 Ppo|m.9818 Pve|m.5381 Pvu|m.6773 Pwi|m.7054
OG1_5575: Pob|m.3716 Ppo|m.6716 Pve|m.4238 Pvu|m.53645 Pwi|m.16172
OG1_5576: Pob|m.37163 Ppo|m.2837 Pve|m.12265 Pvu|m.6549 Pwi|m.550
OG1_5577: Pob|m.37214 Ppo|m.8671 Pve|m.54098 Pvu|m.3235 Pwi|m.732
OG1_5578: Pob|m.3722 Ppo|m.10551 Pve|m.13209 Pvu|m.13672 Pwi|m.10997
OG1_5579: Pob|m.3723 Ppo|m.11591 Pve|m.33961 Pvu|m.25393 Pwi|m.12413
OG1_5580: Pob|m.3724 Ppo|m.5777 Pve|m.32273 Pvu|m.10687 Pwi|m.13330
OG1_5582: Pob|m.37265 Ppo|m.1752 Pve|m.22054 Pvu|m.4020 Pwi|m.15090
OG1_5583: Pob|m.37268 Pwi|m.16068 Ppo|m.7452 Pve|m.20284 Pvu|m.13826
OG1_5586: Pob|m.3730 Ppo|m.4772 Pve|m.31581 Pvu|m.4325 Pwi|m.5769
OG1_5588: Pob|m.3733 Ppo|m.2609 Pve|m.12855 Pvu|m.16477 Pwi|m.4784
OG1_5589: Pob|m.37336 Ppo|m.5064 Pve|m.41448 Pvu|m.13418 Pwi|m.6395
OG1_5590: Pob|m.37337 Pve|m.19631 Pvu|m.20356 Pwi|m.3776 Ppo|m.14708
OG1_5591: Pob|m.3734 Ppo|m.6601 Pve|m.62014 Pvu|m.36982 Pwi|m.13447
OG1_5592: Pob|m.37370 Pve|m.31704 Pvu|m.16368 Ppo|m.12679 Pwi|m.1280
OG1_5593: Pob|m.3742 Ppo|m.1145 Pve|m.73803 Pvu|m.39274 Pwi|m.4411
OG1_5594: Pob|m.3743 Ppo|m.8725 Pve|m.1874 Pvu|m.20522 Pwi|m.4904
OG1_5595: Pob|m.37432 Pve|m.12386 Pvu|m.50067 Pwi|m.7348 Ppo|m.9137
OG1_5596: Pob|m.37454 Ppo|m.13670 Pve|m.12755 Pvu|m.2631 Pwi|m.1544
OG1_5597: Pob|m.37467 Ppo|m.11807 Pve|m.17564 Pvu|m.36755 Pwi|m.2349
OG1_5598: Pob|m.3748 Ppo|m.4673 Pve|m.2180 Pvu|m.15224 Pwi|m.4953
OG1_5599: Pob|m.37481 Ppo|m.2534 Pve|m.1980 Pvu|m.2611 Pwi|m.13400
OG1_5601: Pob|m.37503 Ppo|m.13593 Pve|m.33433 Pvu|m.92 Pwi|m.2176
OG1_5602: Pob|m.37607 Ppo|m.3463 Pve|m.73447 Pvu|m.49070 Pwi|m.388
OG1_5603: Pob|m.37639 Pve|m.9464 Pvu|m.11689 Pwi|m.1664 Ppo|m.8953
OG1_5604: Pob|m.37681 Ppo|m.1911 Pve|m.18258 Pvu|m.53484 Pwi|m.15107
OG1_5606: Pob|m.37685 Ppo|m.3571 Pve|m.19636 Pvu|m.53170 Pwi|m.7572
OG1_5607: Pob|m.3769 Ppo|m.1248 Pve|m.3103 Pvu|m.10811 Pwi|m.13113
OG1_5608: Pob|m.37710 Ppo|m.7722 Pve|m.65245 Pvu|m.29542 Pwi|m.3340
OG1_5610: Pob|m.37726 Ppo|m.1992 Pve|m.11661 Pvu|m.9167 Pwi|m.1604
OG1_5613: Pob|m.37874 Ppo|m.12546 Pve|m.16529 Pvu|m.2493 Pwi|m.2628
OG1_5615: Pob|m.37948 Ppo|m.8746 Pve|m.38941 Pvu|m.8071 Pwi|m.7997
OG1_5616: Pob|m.37973 Ppo|m.12337 Pwi|m.15276 Pve|m.39910 Pvu|m.29136
OG1_5617: Pob|m.3798 Ppo|m.6392 Pve|m.64997 Pvu|m.42092 Pwi|m.11151
OG1_5618: Pob|m.37987 Ppo|m.13002 Pve|m.83371 Pvu|m.10781 Pwi|m.14235
OG1_5622: Pob|m.38087 Ppo|m.4353 Pve|m.21727 Pvu|m.2063 Pwi|m.6166
OG1_5624: Pob|m.38144 Pwi|m.12555 Ppo|m.4377 Pve|m.64689 Pvu|m.48660
OG1_5626: Pob|m.38154 Pve|m.29515 Pvu|m.22608 Ppo|m.11376 Pwi|m.10699
OG1_5628: Pob|m.38251 Ppo|m.748 Pve|m.2867 Pvu|m.5119 Pwi|m.14044
OG1_5629: Pob|m.3827 Ppo|m.448 Pve|m.48631 Pvu|m.32463 Pwi|m.5409
OG1_5630: Pob|m.3833 Ppo|m.1913 Pve|m.2687 Pvu|m.7743 Pwi|m.13607
OG1_5631: Pob|m.38372 Ppo|m.13546 Pve|m.73215 Pvu|m.47602 Pwi|m.13986
OG1_5632: Pob|m.3838 Pve|m.15380 Pvu|m.6058 Pwi|m.14576 Ppo|m.11233
OG1_5635: Pob|m.38501 Ppo|m.14156 Pve|m.48898 Pvu|m.52940 Pwi|m.1538
OG1_5636: Pob|m.38539 Ppo|m.14496 Pve|m.6195 Pvu|m.4710 Pwi|m.14190
OG1_5637: Pob|m.3855 Ppo|m.8904 Pve|m.13063 Pvu|m.2998 Pwi|m.1857
OG1_5638: Pob|m.38599 Ppo|m.6504 Pwi|m.8957 Pve|m.38139 Pvu|m.22230
OG1_5640: Pob|m.3870 Ppo|m.10831 Pve|m.47666 Pvu|m.15549 Pwi|m.10403
OG1_5641: Pob|m.3874 Ppo|m.2393 Pve|m.16276 Pvu|m.1359 Pwi|m.1252
OG1_5642: Pob|m.3877 Ppo|m.10080 Pve|m.51959 Pvu|m.25143 Pwi|m.10554
OG1_5644: Pob|m.38819 Ppo|m.2399 Pve|m.33314 Pvu|m.4280 Pwi|m.13076
OG1_5647: Pob|m.3888 Ppo|m.11244 Pve|m.59655 Pvu|m.19374 Pwi|m.12436
OG1_5650: Pob|m.3890 Ppo|m.6777 Pve|m.13801 Pvu|m.14219 Pwi|m.5404
OG1_5651: Pob|m.38920 Pwi|m.9638 Ppo|m.4234 Pve|m.62116 Pvu|m.46032
OG1_5652: Pob|m.38935 Ppo|m.6838 Pve|m.26871 Pvu|m.3914 Pwi|m.12393
OG1_5655: Pob|m.390 Ppo|m.2619 Pve|m.5801 Pvu|m.4202 Pwi|m.6434
OG1_5656: Pob|m.3903 Ppo|m.4810 Pve|m.15134 Pvu|m.38307 Pwi|m.8734
OG1_5658: Pob|m.3914 Ppo|m.11398 Pve|m.66163 Pvu|m.53012 Pwi|m.12422
OG1_5659: Pob|m.39157 Ppo|m.6227 Pve|m.5732 Pvu|m.21813 Pwi|m.6463
OG1_5660: Pob|m.39255 Pwi|m.16006 Ppo|m.13523 Pve|m.19851 Pvu|m.14485
OG1_5661: Pob|m.3927 Ppo|m.8123 Pve|m.13952 Pvu|m.35767 Pwi|m.6070
OG1_5662: Pob|m.3932 Ppo|m.6277 Pve|m.1289 Pvu|m.3215 Pwi|m.9026
OG1_5663: Pob|m.39327 Ppo|m.3980 Pve|m.7524 Pvu|m.8161 Pwi|m.9940
OG1_5665: Pob|m.3937 Ppo|m.582 Pve|m.48607 Pvu|m.4878 Pwi|m.4435
OG1_5666: Pob|m.39392 Pwi|m.15940 Ppo|m.12350 Pve|m.42056 Pvu|m.5829
OG1_5667: Pob|m.39397 Ppo|m.601 Pve|m.15407 Pvu|m.9482 Pwi|m.3434
OG1_5668: Pob|m.3945 Ppo|m.10081 Pve|m.31976 Pvu|m.32433 Pwi|m.5946
OG1_5669: Pob|m.39453 Ppo|m.10093 Pve|m.10520 Pvu|m.1403 Pwi|m.4681
OG1_5670: Pob|m.3949 Ppo|m.10997 Pve|m.11224 Pvu|m.1922 Pwi|m.7330
OG1_5671: Pob|m.3950 Ppo|m.3245 Pve|m.19977 Pvu|m.13521 Pwi|m.9174
OG1_5672: Pob|m.3951 Pve|m.29109 Pvu|m.1421 Ppo|m.11552 Pwi|m.10929
OG1_5674: Pob|m.39663 Ppo|m.8098 Pve|m.9904 Pvu|m.3342 Pwi|m.234
OG1_5675: Pob|m.39736 Pve|m.26839 Pvu|m.6495 Pwi|m.2533 Ppo|m.13585
OG1_5677: Pob|m.3981 Pve|m.41590 Pvu|m.31081 Pwi|m.13613 Ppo|m.13787
OG1_5678: Pob|m.39910 Pve|m.29623 Pvu|m.35372 Ppo|m.9722 Pwi|m.11458
OG1_5679: Pob|m.39945 Ppo|m.7843 Pve|m.14511 Pvu|m.19865 Pwi|m.4639
OG1_5680: Pob|m.3997 Ppo|m.6981 Pve|m.24058 Pvu|m.11112 Pwi|m.6653
OG1_5681: Pob|m.3999 Ppo|m.9548 Pve|m.29491 Pvu|m.8491 Pwi|m.10351
OG1_5682: Pob|m.4025 Ppo|m.8241 Pve|m.11597 Pvu|m.11939 Pwi|m.9964
OG1_5683: Pwi|m.8631 Pob|m.9673 Pve|m.39329 Pvu|m.21244 Ppo|m.10792
OG1_5684: Pob|m.4035 Ppo|m.8724 Pve|m.58021 Pvu|m.43038 Pwi|m.7177
OG1_5685: Pob|m.4040 Ppo|m.9515 Pve|m.15467 Pvu|m.34220 Pwi|m.14298
OG1_5686: Pob|m.40434 Ppo|m.5416 Pve|m.33770 Pvu|m.14042 Pwi|m.8837
OG1_5688: Pob|m.4045 Ppo|m.11519 Pve|m.4821 Pvu|m.30628 Pwi|m.12262
OG1_5690: Pob|m.40476 Pwi|m.13139 Ppo|m.14884 Pve|m.60535 Pvu|m.19123
OG1_5691: Pob|m.4058 Ppo|m.9641 Pve|m.4441 Pvu|m.3352 Pwi|m.3604
OG1_5692: Pob|m.4071 Pwi|m.9929 Ppo|m.4063 Pve|m.28021 Pvu|m.18233
OG1_5693: Pob|m.4092 Ppo|m.8611 Pve|m.5389 Pvu|m.17310 Pwi|m.8556
OG1_5694: Pob|m.4097 Ppo|m.4282 Pve|m.6346 Pvu|m.17830 Pwi|m.4943
OG1_5695: Pob|m.41 Ppo|m.970 Pwi|m.13475 Pve|m.49742 Pvu|m.2156
OG1_5696: Pob|m.4100 Ppo|m.2733 Pve|m.7829 Pvu|m.1655 Pwi|m.1943
OG1_5697: Pob|m.4104 Ppo|m.701 Pve|m.12178 Pvu|m.14293 Pwi|m.2892
OG1_5698: Pob|m.4115 Ppo|m.5855 Pve|m.20600 Pvu|m.19778 Pwi|m.5726
OG1_5699: Pob|m.4130 Ppo|m.14094 Pve|m.38084 Pvu|m.30403 Pwi|m.3278
OG1_5700: Pob|m.4133 Ppo|m.10928 Pve|m.57032 Pvu|m.42561 Pwi|m.11356
OG1_5701: Pob|m.4137 Ppo|m.11000 Pve|m.36154 Pvu|m.3223 Pwi|m.10491
OG1_5702: Pob|m.4148 Ppo|m.8859 Pve|m.49384 Pvu|m.27990 Pwi|m.6049
OG1_5704: Pob|m.4174 Ppo|m.9026 Pve|m.22773 Pvu|m.38051 Pwi|m.5401
OG1_5705: Pob|m.4176 Ppo|m.9025 Pve|m.22774 Pvu|m.38052 Pwi|m.5398
OG1_5706: Pob|m.4179 Ppo|m.8906 Pve|m.7988 Pvu|m.30513 Pwi|m.10065
OG1_5708: Pob|m.4196 Ppo|m.10242 Pve|m.32549 Pvu|m.20817 Pwi|m.4932
OG1_5709: Pob|m.4204 Ppo|m.7969 Pve|m.22252 Pvu|m.42191 Pwi|m.4823
OG1_5710: Pob|m.4233 Pwi|m.15598 Ppo|m.14641 Pve|m.26927 Pvu|m.53212
OG1_5711: Pob|m.4235 Ppo|m.6495 Pve|m.15618 Pvu|m.20865 Pwi|m.2175
OG1_5712: Pob|m.4251 Pwi|m.15313 Ppo|m.12393 Pve|m.26425 Pvu|m.17257
OG1_5713: Pob|m.4262 Ppo|m.10021 Pve|m.41523 Pvu|m.35833 Pwi|m.4451
OG1_5715: Pob|m.4283 Ppo|m.12706 Pve|m.11752 Pvu|m.23599 Pwi|m.14401
OG1_5716: Pob|m.4293 Ppo|m.3150 Pve|m.62952 Pvu|m.45926 Pwi|m.14287
OG1_5719: Pob|m.4329 Ppo|m.8650 Pve|m.20674 Pvu|m.29975 Pwi|m.12102
OG1_5720: Pob|m.4333 Ppo|m.4730 Pve|m.4456 Pvu|m.22285 Pwi|m.8323
OG1_5721: Pob|m.4336 Ppo|m.3821 Pve|m.68379 Pvu|m.45787 Pwi|m.9817
OG1_5722: Pob|m.4337 Pve|m.43441 Pvu|m.40530 Pwi|m.8897 Ppo|m.10433
OG1_5723: Pob|m.4342 Pve|m.2436 Pvu|m.22059 Ppo|m.7088 Pwi|m.10574
OG1_5724: Pob|m.4367 Pve|m.1952 Pvu|m.3434 Pwi|m.2406 Ppo|m.11907
OG1_5725: Pob|m.4384 Ppo|m.6682 Pve|m.33197 Pvu|m.22573 Pwi|m.10158
OG1_5726: Pob|m.4386 Ppo|m.10409 Pve|m.17988 Pvu|m.20121 Pwi|m.5374
OG1_5727: Pob|m.4400 Ppo|m.3757 Pve|m.24592 Pvu|m.3594 Pwi|m.9498
OG1_5728: Pob|m.4406 Ppo|m.2537 Pve|m.41897 Pvu|m.14677 Pwi|m.13550
OG1_5729: Pob|m.4411 Pve|m.19865 Pvu|m.33911 Pwi|m.2636 Ppo|m.3313
OG1_5730: Pob|m.4424 Ppo|m.5932 Pve|m.50114 Pvu|m.38298 Pwi|m.8487
OG1_5732: Pob|m.4435 Ppo|m.14292 Pve|m.64549 Pvu|m.42199 Pwi|m.1184
OG1_5733: Pob|m.4446 Ppo|m.7847 Pve|m.11712 Pvu|m.2282 Pwi|m.3911
OG1_5734: Pob|m.4462 Ppo|m.801 Pve|m.63141 Pvu|m.19161 Pwi|m.6285
OG1_5735: Pob|m.4481 Ppo|m.11028 Pve|m.79517 Pvu|m.8437 Pwi|m.12259
OG1_5736: Pob|m.4488 Ppo|m.7816 Pve|m.43880 Pvu|m.22921 Pwi|m.8840
OG1_5737: Pob|m.4496 Ppo|m.5023 Pve|m.5456 Pvu|m.13957 Pwi|m.6089
OG1_5738: Pob|m.4498 Ppo|m.9115 Pve|m.2389 Pvu|m.9678 Pwi|m.9939
OG1_5739: Pob|m.4501 Ppo|m.10139 Pve|m.12129 Pvu|m.32321 Pwi|m.6098
OG1_5740: Pob|m.4514 Ppo|m.5252 Pve|m.5270 Pvu|m.1427 Pwi|m.13010
OG1_5741: Pob|m.4517 Ppo|m.620 Pve|m.7453 Pvu|m.4569 Pwi|m.12910
OG1_5742: Pob|m.4531 Ppo|m.2418 Pve|m.19137 Pvu|m.1826 Pwi|m.628
OG1_5743: Pob|m.4532 Ppo|m.11075 Pve|m.6147 Pvu|m.26500 Pwi|m.10381
OG1_5744: Pob|m.4543 Ppo|m.1586 Pve|m.5921 Pvu|m.52745 Pwi|m.12951
OG1_5745: Pob|m.4551 Ppo|m.14034 Pve|m.28329 Pvu|m.2341 Pwi|m.13737
OG1_5746: Pob|m.4552 Ppo|m.3840 Pve|m.77933 Pvu|m.45960 Pwi|m.3905
OG1_5747: Pob|m.4555 Ppo|m.4814 Pve|m.12238 Pvu|m.13272 Pwi|m.5252
OG1_5748: Pob|m.4565 Ppo|m.11400 Pve|m.41144 Pvu|m.18610 Pwi|m.5646
OG1_5749: Pob|m.4568 Ppo|m.3001 Pve|m.16358 Pvu|m.44944 Pwi|m.9993
OG1_5750: Ppo|m.13030 Pob|m.8618 Pve|m.60447 Pvu|m.16951 Pwi|m.15363
OG1_5754: Pob|m.4603 Ppo|m.7861 Pve|m.2063 Pvu|m.9229 Pwi|m.7075
OG1_5755: Pob|m.4609 Ppo|m.3684 Pve|m.69067 Pvu|m.42578 Pwi|m.3629
OG1_5757: Pob|m.4621 Ppo|m.3764 Pve|m.50421 Pvu|m.41087 Pwi|m.2898
OG1_5758: Pob|m.4632 Ppo|m.4045 Pve|m.49311 Pvu|m.14322 Pwi|m.2701
OG1_5759: Pob|m.4647 Ppo|m.5422 Pve|m.12928 Pvu|m.7474 Pwi|m.6510
OG1_5760: Pob|m.4671 Ppo|m.5875 Pve|m.28073 Pvu|m.20575 Pwi|m.6264
OG1_5761: Pob|m.4679 Ppo|m.675 Pve|m.73336 Pvu|m.27329 Pwi|m.4031
OG1_5762: Pob|m.4706 Ppo|m.10373 Pve|m.13468 Pvu|m.48896 Pwi|m.2792
OG1_5764: Pob|m.4717 Ppo|m.9052 Pve|m.59969 Pvu|m.31841 Pwi|m.10221
OG1_5765: Pob|m.4720 Ppo|m.14220 Pve|m.18800 Pvu|m.28425 Pwi|m.1317
OG1_5766: Pob|m.4721 Ppo|m.8214 Pve|m.36498 Pvu|m.11332 Pwi|m.6624
OG1_5767: Pob|m.4729 Ppo|m.1894 Pve|m.14874 Pvu|m.17274 Pwi|m.4530
OG1_5768: Pob|m.4745 Ppo|m.7591 Pve|m.82567 Pvu|m.2756 Pwi|m.1968
OG1_5769: Pob|m.4751 Ppo|m.2810 Pve|m.2249 Pvu|m.16584 Pwi|m.3075
OG1_5770: Pob|m.4764 Ppo|m.10929 Pwi|m.2400 Pve|m.31966 Pvu|m.6534
OG1_5771: Pob|m.4768 Ppo|m.7928 Pve|m.15478 Pvu|m.28138 Pwi|m.1832
OG1_5772: Pob|m.4771 Pve|m.59151 Pvu|m.23368 Pwi|m.13554 Ppo|m.13474
OG1_5775: Pob|m.4784 Ppo|m.10732 Pve|m.26807 Pvu|m.15440 Pwi|m.3210
OG1_5776: Pob|m.4790 Ppo|m.5482 Pve|m.31232 Pvu|m.13562 Pwi|m.6783
OG1_5777: Pob|m.4793 Ppo|m.8173 Pve|m.20430 Pvu|m.16874 Pwi|m.7954
OG1_5778: Pob|m.4805 Ppo|m.8210 Pve|m.27571 Pvu|m.15534 Pwi|m.5765
OG1_5779: Pob|m.4806 Ppo|m.2374 Pve|m.21897 Pvu|m.11465 Pwi|m.4749
OG1_5780: Pob|m.4807 Ppo|m.5609 Pve|m.15832 Pvu|m.4226 Pwi|m.3034
OG1_5781: Pob|m.4808 Ppo|m.4829 Pve|m.1430 Pvu|m.4777 Pwi|m.5033
OG1_5782: Pob|m.4815 Ppo|m.553 Pve|m.58032 Pvu|m.33362 Pwi|m.15908
OG1_5783: Pob|m.4823 Ppo|m.8790 Pve|m.10745 Pvu|m.5939 Pwi|m.9286
OG1_5784: Pob|m.4833 Ppo|m.6235 Pve|m.5575 Pvu|m.4444 Pwi|m.7924
OG1_5785: Pob|m.4834 Ppo|m.7417 Pve|m.14521 Pvu|m.36414 Pwi|m.1169
OG1_5786: Pob|m.4849 Ppo|m.8398 Pve|m.22953 Pvu|m.21538 Pwi|m.5596
OG1_5787: Pob|m.4856 Ppo|m.6037 Pve|m.1589 Pvu|m.9534 Pwi|m.5056
OG1_5790: Pob|m.4905 Ppo|m.13666 Pve|m.11435 Pvu|m.32491 Pwi|m.9948
OG1_5791: Pob|m.4913 Ppo|m.2684 Pve|m.82429 Pvu|m.13159 Pwi|m.739
OG1_5792: Pob|m.4915 Ppo|m.2141 Pve|m.76149 Pvu|m.17650 Pwi|m.1023
OG1_5793: Pob|m.4923 Ppo|m.7068 Pve|m.6611 Pvu|m.25776 Pwi|m.6107
OG1_5794: Pob|m.4936 Ppo|m.5794 Pve|m.26402 Pvu|m.40661 Pwi|m.4498
OG1_5795: Pob|m.4945 Ppo|m.1580 Pve|m.16498 Pvu|m.4454 Pwi|m.599
OG1_5796: Pob|m.4949 Ppo|m.2732 Pve|m.58582 Pvu|m.4190 Pwi|m.1483
OG1_5797: Pob|m.4954 Ppo|m.10541 Pve|m.40695 Pvu|m.42423 Pwi|m.12654
OG1_5798: Pob|m.4968 Ppo|m.13850 Pve|m.58166 Pvu|m.11344 Pwi|m.15184
OG1_5799: Pob|m.4972 Ppo|m.1979 Pve|m.48714 Pvu|m.3739 Pwi|m.748
OG1_5800: Pob|m.4976 Ppo|m.7797 Pve|m.39559 Pvu|m.4757 Pwi|m.2975
OG1_5801: Pob|m.4979 Ppo|m.9610 Pve|m.31911 Pvu|m.52978 Pwi|m.10074
OG1_5802: Pob|m.4985 Ppo|m.3491 Pve|m.9728 Pvu|m.22758 Pwi|m.3388
OG1_5804: Pob|m.5009 Ppo|m.11108 Pve|m.17874 Pvu|m.29562 Pwi|m.13665
OG1_5805: Pob|m.5020 Ppo|m.9079 Pve|m.7567 Pvu|m.4284 Pwi|m.9857
OG1_5806: Pob|m.5031 Ppo|m.3139 Pve|m.2787 Pvu|m.24185 Pwi|m.4704
OG1_5807: Pob|m.5034 Ppo|m.11583 Pve|m.52577 Pvu|m.31277 Pwi|m.12616
OG1_5808: Pob|m.5041 Ppo|m.12015 Pve|m.22662 Pvu|m.33673 Pwi|m.3804
OG1_5809: Pob|m.5075 Ppo|m.3366 Pve|m.4223 Pvu|m.13822 Pwi|m.7995
OG1_5810: Pob|m.5090 Ppo|m.8564 Pve|m.1472 Pvu|m.23926 Pwi|m.9937
OG1_5811: Pob|m.5096 Ppo|m.5724 Pve|m.15427 Pvu|m.18855 Pwi|m.7661
OG1_5812: Pob|m.5099 Pve|m.70940 Pvu|m.32446 Pwi|m.9028 Ppo|m.9873
OG1_5813: Pob|m.5101 Ppo|m.12310 Pve|m.35045 Pvu|m.48418 Pwi|m.7155
OG1_5814: Pob|m.5103 Ppo|m.2679 Pve|m.14148 Pvu|m.6273 Pwi|m.1780
OG1_5815: Pob|m.5114 Ppo|m.513 Pve|m.16109 Pvu|m.28196 Pwi|m.3938
OG1_5816: Pob|m.5116 Ppo|m.13610 Pve|m.13261 Pvu|m.5306 Pwi|m.13421
OG1_5817: Pob|m.5122 Ppo|m.6386 Pve|m.8276 Pvu|m.7513 Pwi|m.3564
OG1_5818: Pob|m.5124 Ppo|m.8757 Pve|m.28775 Pvu|m.4171 Pwi|m.3908
OG1_5819: Pob|m.5131 Ppo|m.12110 Pve|m.58022 Pvu|m.6112 Pwi|m.5564
OG1_5820: Pob|m.5150 Ppo|m.11463 Pve|m.40587 Pvu|m.52898 Pwi|m.12435
OG1_5821: Pob|m.5155 Ppo|m.4397 Pve|m.16317 Pvu|m.23980 Pwi|m.1742
OG1_5822: Pob|m.5163 Ppo|m.1629 Pve|m.43049 Pvu|m.18218 Pwi|m.6358
OG1_5823: Pob|m.5167 Pve|m.18125 Pvu|m.40968 Pwi|m.168 Ppo|m.964
OG1_5824: Pob|m.5174 Ppo|m.4256 Pve|m.24070 Pvu|m.1552 Pwi|m.5774
OG1_5825: Pob|m.5179 Ppo|m.2383 Pve|m.12093 Pvu|m.52773 Pwi|m.12907
OG1_5827: Pob|m.5186 Ppo|m.9258 Pve|m.28353 Pvu|m.4031 Pwi|m.8758
OG1_5828: Pob|m.5188 Ppo|m.8458 Pve|m.66883 Pvu|m.28889 Pwi|m.12623
OG1_5829: Pob|m.5204 Pve|m.14221 Pvu|m.18719 Pwi|m.8338 Ppo|m.2105
OG1_5830: Pob|m.5208 Ppo|m.7704 Pve|m.14008 Pvu|m.9717 Pwi|m.5041
OG1_5831: Pob|m.5218 Ppo|m.219 Pve|m.34526 Pvu|m.44026 Pwi|m.6611
OG1_5832: Pob|m.5231 Ppo|m.7172 Pve|m.32548 Pvu|m.47116 Pwi|m.6923
OG1_5833: Pob|m.5236 Ppo|m.13415 Pve|m.34225 Pvu|m.4490 Pwi|m.12845
OG1_5834: Pob|m.5239 Ppo|m.14614 Pve|m.70199 Pvu|m.48853 Pwi|m.15764
OG1_5835: Pob|m.5245 Ppo|m.6314 Pve|m.82737 Pvu|m.2367 Pwi|m.6665
OG1_5836: Pob|m.5251 Ppo|m.2735 Pve|m.5761 Pvu|m.52729 Pwi|m.4171
OG1_5837: Pob|m.5260 Ppo|m.897 Pve|m.14051 Pvu|m.17767 Pwi|m.1984
OG1_5838: Pob|m.5262 Ppo|m.2397 Pve|m.26609 Pvu|m.1512 Pwi|m.4576
OG1_5839: Pob|m.5269 Ppo|m.7329 Pve|m.27192 Pvu|m.5527 Pwi|m.7499
OG1_5840: Pob|m.5294 Ppo|m.5137 Pve|m.77730 Pvu|m.17793 Pwi|m.15291
OG1_5841: Pob|m.5299 Ppo|m.5369 Pve|m.7795 Pvu|m.26564 Pwi|m.6284
OG1_5842: Pob|m.5306 Ppo|m.5574 Pve|m.11287 Pvu|m.43588 Pwi|m.8783
OG1_5843: Pob|m.5307 Ppo|m.2551 Pve|m.10770 Pvu|m.9239 Pwi|m.6056
OG1_5844: Pob|m.5312 Ppo|m.8860 Pve|m.2709 Pvu|m.9598 Pwi|m.5565
OG1_5845: Pob|m.5327 Ppo|m.14531 Pve|m.58400 Pvu|m.20030 Pwi|m.1616
OG1_5846: Pob|m.5328 Ppo|m.2694 Pve|m.13065 Pvu|m.18740 Pwi|m.1954
OG1_5847: Pob|m.5330 Ppo|m.4704 Pve|m.18004 Pvu|m.2396 Pwi|m.8849
OG1_5848: Pob|m.5339 Ppo|m.6578 Pve|m.13055 Pvu|m.2689 Pwi|m.7045
OG1_5849: Pob|m.5345 Ppo|m.5968 Pve|m.43710 Pvu|m.3388 Pwi|m.12147
OG1_5850: Pob|m.5351 Ppo|m.9013 Pve|m.39561 Pvu|m.13047 Pwi|m.10785
OG1_5851: Pob|m.5356 Ppo|m.7277 Pve|m.3087 Pvu|m.3373 Pwi|m.5008
OG1_5852: Pob|m.5368 Ppo|m.882 Pve|m.77426 Pvu|m.30864 Pwi|m.7526
OG1_5853: Pob|m.5403 Ppo|m.11498 Pve|m.50398 Pvu|m.9957 Pwi|m.9405
OG1_5854: Pob|m.5428 Ppo|m.8804 Pve|m.25405 Pwi|m.5719 Pvu|m.9418
OG1_5855: Pob|m.5447 Ppo|m.10204 Pve|m.8514 Pvu|m.27457 Pwi|m.10213
OG1_5856: Pob|m.5453 Ppo|m.6214 Pve|m.6983 Pvu|m.14583 Pwi|m.7141
OG1_5857: Pob|m.5456 Ppo|m.7487 Pve|m.6913 Pvu|m.8899 Pwi|m.11515
OG1_5858: Pob|m.5458 Ppo|m.4264 Pve|m.13034 Pvu|m.9394 Pwi|m.6364
OG1_5860: Pob|m.5467 Ppo|m.1384 Pve|m.34425 Pvu|m.31514 Pwi|m.4018
OG1_5861: Pob|m.5471 Pve|m.53581 Pvu|m.31346 Pwi|m.12493 Ppo|m.10636
OG1_5862: Pob|m.5480 Ppo|m.3852 Pve|m.41511 Pvu|m.12893 Pwi|m.7726
OG1_5863: Pob|m.5508 Ppo|m.12822 Pve|m.49870 Pvu|m.4158 Pwi|m.4160
OG1_5864: Pob|m.5515 Ppo|m.8074 Pve|m.8445 Pvu|m.2315 Pwi|m.5859
OG1_5865: Pob|m.5522 Ppo|m.9469 Pve|m.14433 Pvu|m.10357 Pwi|m.9778
OG1_5866: Pob|m.5556 Ppo|m.6270 Pve|m.5234 Pvu|m.23970 Pwi|m.3897
OG1_5867: Pob|m.5578 Ppo|m.9006 Pve|m.2623 Pvu|m.22231 Pwi|m.8249
OG1_5868: Pob|m.5582 Ppo|m.9486 Pve|m.46908 Pvu|m.21864 Pwi|m.9566
OG1_5869: Pob|m.5588 Pve|m.67874 Pvu|m.41557 Pwi|m.8442 Ppo|m.10622
OG1_5870: Pob|m.5593 Ppo|m.1172 Pve|m.57800 Pvu|m.1303 Pwi|m.3583
OG1_5871: Pob|m.5596 Ppo|m.7103 Pve|m.14493 Pvu|m.8535 Pwi|m.9491
OG1_5872: Pob|m.5601 Ppo|m.5259 Pve|m.2098 Pvu|m.11560 Pwi|m.4314
OG1_5873: Pob|m.5603 Ppo|m.3323 Pve|m.44643 Pvu|m.15787 Pwi|m.4483
OG1_5874: Pob|m.5605 Ppo|m.10356 Pve|m.2341 Pvu|m.15086 Pwi|m.8326
OG1_5875: Pob|m.5616 Ppo|m.2775 Pve|m.14183 Pvu|m.16026 Pwi|m.10048
OG1_5876: Pob|m.5620 Ppo|m.6767 Pve|m.62898 Pvu|m.37533 Pwi|m.3691
OG1_5877: Pob|m.5622 Ppo|m.8272 Pve|m.21627 Pvu|m.35368 Pwi|m.9696
OG1_5878: Pob|m.5623 Ppo|m.10917 Pve|m.50522 Pvu|m.31497 Pwi|m.10566
OG1_5879: Pob|m.5628 Pve|m.20671 Pvu|m.31116 Pwi|m.12178 Ppo|m.1808
OG1_5880: Pob|m.5630 Ppo|m.6997 Pve|m.73137 Pvu|m.7619 Pwi|m.4892
OG1_5881: Pob|m.5632 Ppo|m.3330 Pve|m.24437 Pvu|m.23769 Pwi|m.13436
OG1_5882: Pob|m.5647 Ppo|m.76 Pve|m.45811 Pvu|m.29090 Pwi|m.3468
OG1_5884: Pob|m.5660 Ppo|m.12097 Pwi|m.3722 Pve|m.28200 Pvu|m.24627
OG1_5885: Pob|m.5669 Ppo|m.8401 Pve|m.28375 Pvu|m.5866 Pwi|m.7896
OG1_5886: Pob|m.5672 Ppo|m.5984 Pve|m.12223 Pvu|m.30763 Pwi|m.4801
OG1_5887: Pob|m.5674 Ppo|m.9645 Pve|m.3000 Pvu|m.40263 Pwi|m.8905
OG1_5888: Pob|m.5676 Ppo|m.14461 Pve|m.43762 Pvu|m.42885 Pwi|m.11494
OG1_5889: Pob|m.5691 Ppo|m.11444 Pve|m.69192 Pvu|m.32529 Pwi|m.12088
OG1_5890: Pob|m.5694 Pve|m.48140 Pvu|m.19217 Pwi|m.4280 Ppo|m.13822
OG1_5891: Pob|m.5708 Ppo|m.12066 Pve|m.25411 Pvu|m.30782 Pwi|m.9006
OG1_5892: Pob|m.5711 Ppo|m.13711 Pve|m.12538 Pvu|m.5636 Pwi|m.6747
OG1_5893: Pob|m.5717 Ppo|m.4883 Pve|m.5961 Pvu|m.20572 Pwi|m.4480
OG1_5894: Pob|m.573 Ppo|m.3406 Pve|m.43184 Pvu|m.2304 Pwi|m.6817
OG1_5895: Pob|m.5732 Ppo|m.4294 Pve|m.5273 Pvu|m.2763 Pwi|m.5034
OG1_5896: Pob|m.5748 Ppo|m.942 Pve|m.16977 Pvu|m.6862 Pwi|m.1713
OG1_5898: Pob|m.5768 Ppo|m.4214 Pve|m.82484 Pvu|m.52913 Pwi|m.5971
OG1_5899: Pob|m.5775 Ppo|m.6942 Pve|m.14328 Pvu|m.12804 Pwi|m.1710
OG1_5902: Pob|m.5783 Ppo|m.10646 Pve|m.60018 Pvu|m.17863 Pwi|m.11991
OG1_5903: Pob|m.5789 Ppo|m.1273 Pve|m.18714 Pvu|m.15598 Pwi|m.7105
OG1_5904: Pob|m.5801 Ppo|m.2112 Pwi|m.6523 Pve|m.20258 Pvu|m.16316
OG1_5906: Pob|m.5808 Ppo|m.4895 Pve|m.19746 Pvu|m.16840 Pwi|m.11100
OG1_5907: Pob|m.5817 Ppo|m.9401 Pve|m.20866 Pvu|m.16154 Pwi|m.9776
OG1_5908: Pob|m.5826 Ppo|m.870 Pve|m.36602 Pvu|m.11263 Pwi|m.7568
OG1_5909: Pob|m.5848 Ppo|m.14545 Pve|m.48281 Pvu|m.16381 Pwi|m.2520
OG1_5910: Pob|m.5863 Ppo|m.13342 Pve|m.15893 Pvu|m.20564 Pwi|m.13140
OG1_5911: Pob|m.5898 Ppo|m.2236 Pve|m.5292 Pvu|m.38249 Pwi|m.727
OG1_5912: Pob|m.5902 Ppo|m.12203 Pve|m.57895 Pvu|m.34927 Pwi|m.7193
OG1_5913: Pob|m.5904 Ppo|m.1902 Pve|m.5907 Pvu|m.30265 Pwi|m.8043
OG1_5914: Pob|m.5916 Ppo|m.12988 Pve|m.38491 Pvu|m.2910 Pwi|m.9210
OG1_5915: Pob|m.5923 Pve|m.5947 Pvu|m.19003 Pwi|m.5054 Ppo|m.2765
OG1_5917: Pob|m.5929 Ppo|m.7642 Pve|m.74454 Pvu|m.21085 Pwi|m.13646
OG1_5918: Pob|m.5931 Ppo|m.8267 Pve|m.8269 Pvu|m.33491 Pwi|m.10678
OG1_5919: Pob|m.5936 Ppo|m.10810 Pve|m.38164 Pvu|m.44200 Pwi|m.11399
OG1_5920: Pob|m.5965 Pve|m.23713 Pvu|m.34944 Pwi|m.11618 Ppo|m.11147
OG1_5921: Pob|m.5972 Pwi|m.11439 Ppo|m.10222 Pve|m.16402 Pvu|m.26263
OG1_5922: Pob|m.5975 Ppo|m.14714 Pve|m.21413 Pvu|m.30728 Pwi|m.11801
OG1_5923: Pob|m.5982 Ppo|m.6712 Pve|m.9240 Pvu|m.11247 Pwi|m.10639
OG1_5924: Pob|m.6005 Ppo|m.9427 Pve|m.9847 Pvu|m.9195 Pwi|m.11466
OG1_5925: Pob|m.6007 Ppo|m.11402 Pve|m.19376 Pvu|m.35488 Pwi|m.7556
OG1_5926: Pob|m.6010 Ppo|m.9747 Pve|m.69453 Pvu|m.27199 Pwi|m.10724
OG1_5927: Pob|m.6013 Ppo|m.102 Pve|m.62295 Pvu|m.10504 Pwi|m.193
OG1_5928: Pob|m.6016 Ppo|m.9237 Pve|m.26336 Pvu|m.36837 Pwi|m.5420
OG1_5929: Pob|m.6048 Ppo|m.8959 Pve|m.59186 Pvu|m.40663 Pwi|m.10220
OG1_5931: Pob|m.6061 Ppo|m.8517 Pve|m.52749 Pvu|m.32800 Pwi|m.3522
OG1_5932: Pob|m.6064 Ppo|m.7245 Pve|m.10363 Pvu|m.2005 Pwi|m.7444
OG1_5933: Pob|m.6068 Ppo|m.524 Pve|m.17755 Pvu|m.21196 Pwi|m.8983
OG1_5934: Pob|m.6084 Ppo|m.5060 Pve|m.57879 Pvu|m.23293 Pwi|m.7669
OG1_5935: Pob|m.6085 Ppo|m.5001 Pve|m.23582 Pvu|m.19799 Pwi|m.8800
OG1_5936: Pob|m.6095 Ppo|m.10439 Pve|m.51390 Pvu|m.17603 Pwi|m.10494
OG1_5937: Pob|m.6116 Pve|m.31604 Pvu|m.18209 Ppo|m.12585 Pwi|m.13917
OG1_5938: Pob|m.6139 Ppo|m.12032 Pve|m.57429 Pvu|m.1177 Pwi|m.5590
OG1_5939: Pob|m.6144 Ppo|m.1756 Pve|m.30822 Pvu|m.2080 Pwi|m.2897
OG1_5940: Pob|m.6161 Ppo|m.13041 Pve|m.45528 Pvu|m.12524 Pwi|m.14518
OG1_5941: Pob|m.6164 Ppo|m.5435 Pve|m.12667 Pvu|m.23126 Pwi|m.11241
OG1_5943: Pob|m.6196 Ppo|m.5699 Pve|m.13495 Pvu|m.9839 Pwi|m.6248
OG1_5944: Pob|m.6216 Ppo|m.6251 Pve|m.12242 Pvu|m.22812 Pwi|m.6763
OG1_5945: Pob|m.6218 Ppo|m.12950 Pve|m.10703 Pvu|m.10337 Pwi|m.1504
OG1_5946: Pob|m.6229 Ppo|m.10676 Pve|m.24986 Pvu|m.35365 Pwi|m.4331
OG1_5947: Pob|m.6257 Ppo|m.8588 Pve|m.30026 Pvu|m.33637 Pwi|m.8871
OG1_5948: Pob|m.6266 Ppo|m.1541 Pve|m.15212 Pvu|m.7686 Pwi|m.3729
OG1_5949: Pob|m.6282 Ppo|m.5165 Pve|m.15471 Pvu|m.12579 Pwi|m.6097
OG1_5950: Pob|m.6283 Pwi|m.3765 Ppo|m.2265 Pve|m.41537 Pvu|m.17756
OG1_5951: Pob|m.6289 Ppo|m.2304 Pve|m.10711 Pvu|m.1382 Pwi|m.5618
OG1_5952: Pob|m.6298 Ppo|m.474 Pve|m.36640 Pvu|m.28184 Pwi|m.12332
OG1_5953: Pob|m.6306 Ppo|m.7251 Pve|m.35733 Pvu|m.3829 Pwi|m.6647
OG1_5954: Pob|m.6312 Ppo|m.2511 Pve|m.11611 Pvu|m.24086 Pwi|m.13964
OG1_5955: Pob|m.6319 Ppo|m.7781 Pve|m.47118 Pvu|m.20347 Pwi|m.11528
OG1_5956: Pob|m.6322 Ppo|m.5858 Pve|m.31980 Pvu|m.39150 Pwi|m.10745
OG1_5957: Pob|m.6336 Ppo|m.7325 Pve|m.43697 Pvu|m.18543 Pwi|m.6613
OG1_5958: Pob|m.6342 Ppo|m.13774 Pve|m.45005 Pvu|m.32733 Pwi|m.9111
OG1_5960: Pob|m.641 Pve|m.63464 Pvu|m.22462 Pwi|m.207 Ppo|m.1426
OG1_5961: Pob|m.6411 Ppo|m.5279 Pve|m.36614 Pvu|m.35842 Pwi|m.14502
OG1_5963: Pob|m.643 Ppo|m.13816 Pve|m.15606 Pvu|m.32501 Pwi|m.107
OG1_5964: Pob|m.6435 Ppo|m.8723 Pve|m.25369 Pvu|m.40777 Pwi|m.9691
OG1_5965: Pob|m.6444 Ppo|m.6062 Pve|m.66834 Pvu|m.17608 Pwi|m.10368
OG1_5967: Pob|m.6464 Ppo|m.11937 Pve|m.21128 Pvu|m.10547 Pwi|m.14901
OG1_5968: Pob|m.6469 Pve|m.74866 Ppo|m.7532 Pwi|m.7732 Pvu|m.14811
OG1_5969: Pob|m.6482 Ppo|m.6368 Pve|m.49207 Pvu|m.38964 Pwi|m.5650
OG1_5970: Pob|m.6535 Ppo|m.5896 Pve|m.3583 Pvu|m.5243 Pwi|m.5186
OG1_5971: Pob|m.6543 Ppo|m.14969 Pve|m.82727 Pvu|m.554 Pwi|m.13192
OG1_5972: Pob|m.6546 Ppo|m.6082 Pve|m.7170 Pvu|m.6008 Pwi|m.1874
OG1_5973: Pob|m.6552 Ppo|m.12102 Pve|m.11565 Pvu|m.14650 Pwi|m.2366
OG1_5975: Pob|m.6569 Ppo|m.4527 Pve|m.19218 Pvu|m.16749 Pwi|m.5219
OG1_5976: Pob|m.6573 Ppo|m.9923 Pve|m.35557 Pvu|m.39953 Pwi|m.10363
OG1_5978: Pob|m.6678 Ppo|m.3087 Pve|m.58214 Pvu|m.49674 Pwi|m.2632
OG1_5979: Pob|m.6705 Ppo|m.8627 Pve|m.55607 Pvu|m.37274 Pwi|m.10295
OG1_5980: Pob|m.6757 Ppo|m.14499 Pve|m.17896 Pvu|m.1270 Pwi|m.4419
OG1_5981: Pob|m.6765 Pve|m.26908 Pvu|m.25693 Ppo|m.878 Pwi|m.5429
OG1_5982: Pob|m.679 Pvu|m.27996 Ppo|m.4335 Pve|m.23334 Pwi|m.3653
OG1_5983: Pob|m.6793 Ppo|m.3635 Pve|m.8493 Pvu|m.14323 Pwi|m.1043
OG1_5984: Pob|m.6802 Ppo|m.14693 Pve|m.17756 Pvu|m.5067 Pwi|m.2410
OG1_5985: Pob|m.6807 Ppo|m.2415 Pve|m.52730 Pvu|m.22518 Pwi|m.7471
OG1_5986: Pob|m.6809 Ppo|m.4600 Pve|m.69607 Pvu|m.30275 Pwi|m.477
OG1_5987: Pob|m.681 Pve|m.29484 Pvu|m.34830 Pwi|m.5699 Ppo|m.6457
OG1_5989: Pob|m.6822 Pve|m.33787 Pvu|m.4595 Pwi|m.9632 Ppo|m.8443
OG1_5991: Pob|m.6829 Pve|m.41411 Pvu|m.14223 Ppo|m.14534 Pwi|m.14750
OG1_5993: Pob|m.6882 Ppo|m.2676 Pve|m.22779 Pvu|m.2254 Pwi|m.7014
OG1_5995: Pob|m.693 Ppo|m.11858 Pwi|m.2149 Pve|m.9204 Pvu|m.14115
OG1_5996: Pob|m.697 Ppo|m.9612 Pve|m.82730 Pvu|m.10579 Pwi|m.1042
OG1_5997: Pob|m.6970 Ppo|m.3690 Pve|m.6832 Pvu|m.3650 Pwi|m.9505
OG1_5998: Pob|m.6971 Ppo|m.10046 Pve|m.35823 Pvu|m.42012 Pwi|m.7058
OG1_5999: Pob|m.6997 Ppo|m.4139 Pve|m.9399 Pvu|m.19316 Pwi|m.4678
OG1_6000: Pob|m.7004 Ppo|m.8492 Pve|m.32737 Pvu|m.45344 Pwi|m.2115
OG1_6001: Pob|m.7018 Ppo|m.1304 Pve|m.33073 Pvu|m.5563 Pwi|m.2252
OG1_6004: Pob|m.7029 Ppo|m.7070 Pve|m.22665 Pvu|m.2721 Pwi|m.7792
OG1_6005: Pob|m.7030 Ppo|m.5194 Pve|m.16036 Pwi|m.1818 Pvu|m.6420
OG1_6006: Pob|m.7039 Ppo|m.5999 Pve|m.13227 Pvu|m.42545 Pwi|m.6626
OG1_6007: Pob|m.7064 Ppo|m.68 Pve|m.6562 Pvu|m.18058 Pwi|m.2863
OG1_6008: Pob|m.7073 Ppo|m.14374 Pve|m.18793 Pvu|m.53234 Pwi|m.972
OG1_6009: Pob|m.7081 Ppo|m.12522 Pve|m.52911 Pvu|m.34950 Pwi|m.3511
OG1_6010: Pob|m.7083 Ppo|m.12413 Pve|m.46321 Pvu|m.19981 Pwi|m.964
OG1_6011: Pob|m.7087 Ppo|m.12251 Pve|m.39577 Pvu|m.8555 Pwi|m.13414
OG1_6013: Pob|m.7100 Ppo|m.7106 Pve|m.47984 Pvu|m.20762 Pwi|m.8108
OG1_6014: Pob|m.7127 Ppo|m.1937 Pve|m.6967 Pvu|m.6915 Pwi|m.2306
OG1_6015: Pob|m.7133 Pve|m.65819 Pvu|m.42220 Pwi|m.6887 Ppo|m.4127
OG1_6017: Pob|m.7161 Ppo|m.6789 Pve|m.45812 Pvu|m.26165 Pwi|m.13211
OG1_6018: Pob|m.7170 Ppo|m.13217 Pve|m.27118 Pvu|m.14968 Pwi|m.14676
OG1_6019: Pob|m.7178 Ppo|m.183 Pve|m.15827 Pvu|m.19366 Pwi|m.3638
OG1_6020: Pob|m.718 Ppo|m.2800 Pve|m.1093 Pvu|m.2155 Pwi|m.13682
OG1_6022: Pob|m.7188 Ppo|m.12642 Pve|m.6593 Pvu|m.53305 Pwi|m.12444
OG1_6023: Pob|m.7212 Ppo|m.11282 Pve|m.24220 Pvu|m.26709 Pwi|m.10377
OG1_6024: Pob|m.7257 Ppo|m.8403 Pwi|m.3824 Pve|m.66961 Pvu|m.10683
OG1_6025: Pob|m.7270 Ppo|m.3709 Pve|m.49344 Pvu|m.3806 Pwi|m.13152
OG1_6026: Pob|m.7287 Ppo|m.957 Pve|m.50138 Pvu|m.38502 Pwi|m.14030
OG1_6028: Pob|m.7296 Ppo|m.1202 Pve|m.12819 Pvu|m.7498 Pwi|m.15194
OG1_6029: Pob|m.7302 Ppo|m.7821 Pve|m.1190 Pvu|m.3091 Pwi|m.8090
OG1_6031: Pob|m.7314 Ppo|m.7575 Pve|m.57128 Pvu|m.27253 Pwi|m.7367
OG1_6033: Pob|m.7330 Ppo|m.5371 Pve|m.17460 Pvu|m.25163 Pwi|m.4578
OG1_6034: Pob|m.7353 Ppo|m.1716 Pve|m.25593 Pvu|m.18162 Pwi|m.15864
OG1_6035: Pob|m.7362 Ppo|m.1256 Pve|m.53182 Pvu|m.8070 Pwi|m.15979
OG1_6036: Pob|m.7366 Ppo|m.12531 Pve|m.15142 Pvu|m.30818 Pwi|m.3728
OG1_6037: Pob|m.7369 Ppo|m.6608 Pve|m.35804 Pvu|m.2849 Pwi|m.7412
OG1_6038: Pob|m.7391 Ppo|m.8628 Pve|m.19579 Pvu|m.28450 Pwi|m.9637
OG1_6039: Pob|m.7405 Pve|m.53188 Pvu|m.38966 Ppo|m.9105 Pwi|m.5492
OG1_6040: Pob|m.7433 Ppo|m.7507 Pwi|m.9343 Pve|m.2682 Pvu|m.34007
OG1_6041: Pob|m.745 Ppo|m.13501 Pve|m.28961 Pvu|m.14227 Pwi|m.14440
OG1_6043: Pob|m.7466 Ppo|m.13191 Pve|m.63680 Pvu|m.21371 Pwi|m.2802
OG1_6044: Pob|m.7475 Ppo|m.13621 Pve|m.34592 Pvu|m.2666 Pwi|m.947
OG1_6046: Pob|m.7490 Ppo|m.3467 Pve|m.77467 Pvu|m.24237 Pwi|m.2165
OG1_6047: Pob|m.7498 Ppo|m.11209 Pve|m.6567 Pvu|m.19293 Pwi|m.8587
OG1_6048: Pob|m.7540 Ppo|m.604 Pve|m.7559 Pvu|m.4376 Pwi|m.12871
OG1_6049: Pob|m.7573 Ppo|m.13718 Pve|m.9854 Pvu|m.11821 Pwi|m.14583
OG1_6050: Pob|m.7576 Ppo|m.11019 Pve|m.52954 Pvu|m.15022 Pwi|m.6310
OG1_6051: Pob|m.7581 Ppo|m.14981 Pve|m.28345 Pvu|m.22629 Pwi|m.2326
OG1_6053: Pob|m.7583 Ppo|m.2875 Pve|m.53121 Pvu|m.45292 Pwi|m.13347
OG1_6054: Pob|m.7635 Ppo|m.2896 Pve|m.32283 Pvu|m.42104 Pwi|m.229
OG1_6055: Pob|m.7644 Ppo|m.8638 Pve|m.55896 Pvu|m.32875 Pwi|m.15582
OG1_6056: Pob|m.7656 Ppo|m.4392 Pve|m.10777 Pvu|m.35832 Pwi|m.5216
OG1_6057: Pob|m.7665 Ppo|m.9781 Pve|m.57210 Pvu|m.44884 Pwi|m.10168
OG1_6058: Pob|m.769 Ppo|m.13067 Pve|m.49221 Pvu|m.12696 Pwi|m.6736
OG1_6059: Pob|m.7694 Ppo|m.4113 Pve|m.15330 Pvu|m.8776 Pwi|m.9015
OG1_6060: Pob|m.7699 Pve|m.14011 Pvu|m.1436 Pwi|m.6130 Ppo|m.8580
OG1_6061: Pob|m.7706 Ppo|m.8068 Pve|m.55888 Pvu|m.33350 Pwi|m.9275
OG1_6062: Pob|m.7709 Ppo|m.527 Pve|m.48155 Pvu|m.28481 Pwi|m.12285
OG1_6063: Pob|m.7719 Ppo|m.243 Pve|m.22672 Pvu|m.20229 Pwi|m.9219
OG1_6064: Pob|m.7743 Ppo|m.2401 Pve|m.63479 Pvu|m.22313 Pwi|m.7437
OG1_6065: Pob|m.7748 Ppo|m.11383 Pve|m.19599 Pvu|m.17319 Pwi|m.10951
OG1_6066: Pob|m.7756 Pwi|m.10271 Ppo|m.66 Pve|m.2753 Pvu|m.20131
OG1_6067: Pob|m.7762 Ppo|m.10426 Pve|m.8824 Pvu|m.26686 Pwi|m.5862
OG1_6068: Pob|m.7768 Ppo|m.2219 Pve|m.15195 Pvu|m.25053 Pwi|m.6772
OG1_6069: Pob|m.7787 Ppo|m.1521 Pve|m.8195 Pvu|m.10491 Pwi|m.13616
OG1_6070: Pob|m.780 Ppo|m.12407 Pve|m.57009 Pvu|m.28570 Pwi|m.4197
OG1_6071: Pob|m.7811 Ppo|m.2806 Pve|m.82682 Pvu|m.46005 Pwi|m.12959
OG1_6072: Pob|m.7812 Ppo|m.4518 Pve|m.20662 Pvu|m.32024 Pwi|m.5540
OG1_6074: Pob|m.7835 Ppo|m.2729 Pve|m.18844 Pvu|m.1364 Pwi|m.12855
OG1_6075: Pob|m.7842 Ppo|m.5869 Pve|m.11420 Pvu|m.19794 Pwi|m.9818
OG1_6076: Pob|m.7871 Ppo|m.12100 Pve|m.45681 Pvu|m.21970 Pwi|m.10887
OG1_6077: Pob|m.7881 Ppo|m.723 Pve|m.2559 Pvu|m.3969 Pwi|m.14845
OG1_6078: Pob|m.7883 Ppo|m.11756 Pve|m.2215 Pvu|m.1502 Pwi|m.736
OG1_6079: Pob|m.7903 Ppo|m.1386 Pve|m.54455 Pvu|m.32782 Pwi|m.4348
OG1_6080: Pob|m.7925 Ppo|m.6717 Pve|m.35335 Pvu|m.6532 Pwi|m.4082
OG1_6081: Pob|m.7949 Ppo|m.5830 Pve|m.51388 Pvu|m.14734 Pwi|m.4961
OG1_6082: Pob|m.7993 Ppo|m.3240 Pve|m.63008 Pvu|m.3417 Pwi|m.6488
OG1_6083: Pob|m.8005 Ppo|m.7064 Pve|m.27597 Pvu|m.20481 Pwi|m.8348
OG1_6084: Pob|m.8022 Ppo|m.7199 Pve|m.82508 Pvu|m.4270 Pwi|m.679
OG1_6085: Pob|m.8041 Ppo|m.4710 Pve|m.3059 Pvu|m.38501 Pwi|m.1524
OG1_6086: Pob|m.8074 Ppo|m.11416 Pve|m.61246 Pvu|m.24780 Pwi|m.10838
OG1_6087: Pob|m.8088 Ppo|m.11912 Pve|m.17518 Pvu|m.2181 Pwi|m.7212
OG1_6088: Pob|m.8093 Ppo|m.1829 Pve|m.37199 Pvu|m.3304 Pwi|m.3795
OG1_6089: Pob|m.8095 Ppo|m.8710 Pve|m.57166 Pvu|m.29619 Pwi|m.4283
OG1_6090: Pob|m.8097 Ppo|m.4314 Pve|m.18612 Pvu|m.36522 Pwi|m.3864
OG1_6091: Pob|m.8105 Ppo|m.10152 Pve|m.46696 Pvu|m.25900 Pwi|m.6031
OG1_6092: Pob|m.8108 Ppo|m.7832 Pve|m.2279 Pvu|m.6681 Pwi|m.6548
OG1_6093: Pob|m.8142 Ppo|m.375 Pve|m.37420 Pvu|m.19920 Pwi|m.13106
OG1_6094: Pob|m.8147 Ppo|m.6871 Pve|m.30167 Pvu|m.3928 Pwi|m.3011
OG1_6095: Pob|m.8151 Ppo|m.10585 Pve|m.2093 Pvu|m.6867 Pwi|m.11131
OG1_6097: Pob|m.8173 Ppo|m.7904 Pve|m.17425 Pvu|m.16708 Pwi|m.8799
OG1_6098: Pob|m.8179 Pve|m.39222 Pvu|m.4210 Pwi|m.2891 Ppo|m.14632
OG1_6099: Pob|m.8180 Ppo|m.10871 Pve|m.23027 Pvu|m.21601 Pwi|m.2243
OG1_6100: Pob|m.8206 Ppo|m.10545 Pve|m.31027 Pvu|m.18599 Pwi|m.9544
OG1_6101: Pob|m.8208 Ppo|m.2761 Pve|m.13612 Pvu|m.34104 Pwi|m.9161
OG1_6102: Pob|m.8210 Ppo|m.10865 Pve|m.34220 Pvu|m.30507 Pwi|m.8903
OG1_6103: Pob|m.8223 Pve|m.8282 Pvu|m.6543 Pwi|m.1859 Ppo|m.5881
OG1_6104: Pob|m.8225 Ppo|m.11309 Pve|m.16016 Pvu|m.29742 Pwi|m.12622
OG1_6106: Pob|m.8255 Ppo|m.5772 Pve|m.52748 Pvu|m.9313 Pwi|m.8401
OG1_6107: Pob|m.8267 Ppo|m.6179 Pve|m.22301 Pvu|m.28427 Pwi|m.6524
OG1_6108: Pob|m.829 Ppo|m.12114 Pve|m.19595 Pvu|m.25777 Pwi|m.270
OG1_6110: Pob|m.8302 Ppo|m.7473 Pve|m.30077 Pvu|m.8449 Pwi|m.8218
OG1_6111: Pob|m.8307 Ppo|m.14072 Pve|m.39339 Pvu|m.22188 Pwi|m.13625
OG1_6112: Pob|m.8317 Pve|m.34906 Pvu|m.9152 Pwi|m.3356 Ppo|m.6893
OG1_6113: Pob|m.8325 Ppo|m.4239 Pve|m.52500 Pvu|m.18791 Pwi|m.1951
OG1_6114: Pob|m.8341 Ppo|m.4491 Pve|m.1619 Pvu|m.13448 Pwi|m.4443
OG1_6115: Pob|m.8344 Ppo|m.9552 Pve|m.10125 Pvu|m.14757 Pwi|m.11870
OG1_6116: Pob|m.835 Ppo|m.13777 Pve|m.17322 Pvu|m.1291 Pwi|m.6191
OG1_6117: Pob|m.8351 Ppo|m.13505 Pve|m.16971 Pvu|m.31472 Pwi|m.471
OG1_6118: Pob|m.8355 Ppo|m.6803 Pve|m.14238 Pvu|m.8198 Pwi|m.5524
OG1_6119: Pob|m.8368 Ppo|m.10419 Pve|m.26599 Pvu|m.3902 Pwi|m.6408
OG1_6120: Pob|m.8381 Ppo|m.14168 Pve|m.60215 Pwi|m.15296 Pvu|m.44507
OG1_6121: Pob|m.8383 Ppo|m.3819 Pve|m.43239 Pvu|m.17849 Pwi|m.3844
OG1_6123: Pob|m.841 Ppo|m.3041 Pve|m.7854 Pvu|m.29435 Pwi|m.11036
OG1_6124: Pob|m.8414 Ppo|m.1492 Pve|m.33503 Pvu|m.47737 Pwi|m.15277
OG1_6125: Pob|m.846 Ppo|m.14623 Pve|m.66886 Pvu|m.17525 Pwi|m.945
OG1_6126: Ppo|m.9577 Pob|m.931 Pwi|m.8522 Pve|m.18127 Pvu|m.37772
OG1_6127: Pob|m.8508 Ppo|m.9249 Pve|m.67712 Pvu|m.24168 Pwi|m.13821
OG1_6128: Pob|m.8513 Ppo|m.1034 Pve|m.34909 Pvu|m.24371 Pwi|m.8325
OG1_6129: Pob|m.8516 Pvu|m.38 Ppo|m.6881 Pwi|m.16249 Pve|m.4776
OG1_6131: Pob|m.8537 Ppo|m.5505 Pve|m.1321 Pvu|m.1974 Pwi|m.2052
OG1_6132: Pob|m.8555 Ppo|m.4864 Pve|m.38200 Pvu|m.31453 Pwi|m.6495
OG1_6134: Pob|m.8579 Ppo|m.14942 Pve|m.23103 Pvu|m.14736 Pwi|m.10711
OG1_6135: Pob|m.8583 Ppo|m.8644 Pve|m.1691 Pvu|m.17254 Pwi|m.6869
OG1_6136: Pob|m.8587 Ppo|m.14645 Pve|m.28120 Pvu|m.15286 Pwi|m.14974
OG1_6137: Pob|m.8600 Ppo|m.7198 Pve|m.1616 Pvu|m.1472 Pwi|m.7610
OG1_6138: Pob|m.8608 Ppo|m.2362 Pwi|m.10305 Pve|m.16838 Pvu|m.14491
OG1_6139: Pob|m.8612 Pve|m.23741 Pvu|m.18221 Pwi|m.3515 Ppo|m.7336
OG1_6140: Pob|m.8621 Ppo|m.12708 Pve|m.47986 Pvu|m.20523 Pwi|m.3014
OG1_6141: Pob|m.8625 Ppo|m.2378 Pve|m.4886 Pvu|m.23470 Pwi|m.2186
OG1_6142: Pob|m.8640 Ppo|m.4055 Pve|m.39154 Pvu|m.21989 Pwi|m.7628
OG1_6143: Pob|m.8645 Ppo|m.14506 Pve|m.57886 Pvu|m.16247 Pwi|m.13546
OG1_6144: Pob|m.8650 Ppo|m.992 Pve|m.51842 Pvu|m.19140 Pwi|m.13059
OG1_6145: Pob|m.8676 Ppo|m.13040 Pve|m.10065 Pvu|m.53547 Pwi|m.2214
OG1_6146: Pob|m.8679 Ppo|m.12721 Pve|m.13690 Pvu|m.21983 Pwi|m.1247
OG1_6147: Pob|m.869 Ppo|m.1079 Pve|m.28015 Pvu|m.33140 Pwi|m.12706
OG1_6148: Pob|m.8697 Pve|m.21821 Pvu|m.34436 Pwi|m.9265 Ppo|m.13301
OG1_6149: Pob|m.8704 Ppo|m.1472 Pve|m.21117 Pvu|m.19858 Pwi|m.13311
OG1_6150: Pob|m.8707 Ppo|m.1181 Pve|m.67174 Pvu|m.16710 Pwi|m.4770
OG1_6151: Pob|m.8712 Ppo|m.2672 Pve|m.26864 Pvu|m.38324 Pwi|m.1981
OG1_6152: Pob|m.8714 Ppo|m.2302 Pve|m.56922 Pvu|m.15066 Pwi|m.4360
OG1_6153: Pob|m.8717 Ppo|m.8546 Pve|m.31722 Pvu|m.1900 Pwi|m.8440
OG1_6155: Pob|m.8725 Ppo|m.10962 Pve|m.11131 Pvu|m.3234 Pwi|m.10157
OG1_6156: Pob|m.8728 Ppo|m.10566 Pve|m.1558 Pvu|m.16696 Pwi|m.6841
OG1_6157: Pob|m.8746 Ppo|m.4801 Pve|m.14057 Pvu|m.14737 Pwi|m.6733
OG1_6158: Pob|m.8761 Ppo|m.9417 Pve|m.41432 Pvu|m.3822 Pwi|m.6618
OG1_6159: Pob|m.877 Ppo|m.13265 Pve|m.32630 Pvu|m.8025 Pwi|m.3711
OG1_6160: Pob|m.8773 Pve|m.36913 Pvu|m.5019 Pwi|m.5538 Ppo|m.4619
OG1_6161: Pob|m.8788 Ppo|m.4019 Pve|m.17967 Pvu|m.18262 Pwi|m.1884
OG1_6163: Pob|m.8822 Ppo|m.10995 Pve|m.41237 Pvu|m.27590 Pwi|m.6192
OG1_6164: Pob|m.8826 Pwi|m.15508 Ppo|m.15012 Pve|m.40987 Pvu|m.28857
OG1_6165: Pob|m.8835 Pwi|m.7284 Ppo|m.8845 Pve|m.6030 Pvu|m.12662
OG1_6166: Pob|m.884 Ppo|m.3012 Pve|m.28309 Pvu|m.25482 Pwi|m.319
OG1_6167: Pob|m.885 Ppo|m.709 Pve|m.19275 Pvu|m.44841 Pwi|m.14772
OG1_6168: Pob|m.8859 Ppo|m.8375 Pve|m.51385 Pvu|m.31759 Pwi|m.10018
OG1_6170: Pob|m.8918 Ppo|m.9290 Pve|m.5201 Pvu|m.5587 Pwi|m.6536
OG1_6171: Pob|m.8933 Ppo|m.13910 Pve|m.24931 Pvu|m.11730 Pwi|m.14453
OG1_6172: Pob|m.8942 Ppo|m.12664 Pve|m.58232 Pvu|m.35547 Pwi|m.983
OG1_6173: Pob|m.8952 Ppo|m.6119 Pve|m.2998 Pvu|m.2443 Pwi|m.2009
OG1_6175: Pob|m.8966 Pve|m.58300 Pvu|m.13990 Pwi|m.1606 Ppo|m.14734
OG1_6176: Pob|m.8984 Ppo|m.6128 Pve|m.15891 Pvu|m.8003 Pwi|m.9536
OG1_6177: Pob|m.8985 Ppo|m.2857 Pve|m.22172 Pvu|m.19722 Pwi|m.4512
OG1_6179: Pob|m.8992 Ppo|m.9595 Pve|m.6654 Pvu|m.9926 Pwi|m.9717
OG1_6182: Pob|m.9037 Ppo|m.793 Pve|m.61426 Pvu|m.26271 Pwi|m.1972
OG1_6183: Pob|m.9045 Ppo|m.854 Pve|m.82652 Pvu|m.3285 Pwi|m.5226
OG1_6184: Pob|m.9046 Ppo|m.2366 Pve|m.7038 Pvu|m.7870 Pwi|m.6623
OG1_6186: Pob|m.9070 Ppo|m.7134 Pve|m.33051 Pvu|m.2644 Pwi|m.6278
OG1_6187: Pob|m.9078 Ppo|m.9039 Pve|m.49748 Pvu|m.6083 Pwi|m.6737
OG1_6188: Pob|m.9084 Ppo|m.4305 Pve|m.43205 Pvu|m.9483 Pwi|m.1830
OG1_6189: Pob|m.9092 Pve|m.74727 Pvu|m.17465 Pwi|m.6021 Ppo|m.9390
OG1_6190: Pob|m.9121 Ppo|m.13582 Pve|m.74497 Pvu|m.46532 Pwi|m.14423
OG1_6191: Pob|m.9133 Ppo|m.10612 Pve|m.21837 Pvu|m.7222 Pwi|m.10404
OG1_6192: Pob|m.9135 Ppo|m.12886 Pve|m.51987 Pvu|m.42422 Pwi|m.6007
OG1_6193: Pob|m.9136 Ppo|m.3943 Pve|m.25395 Pvu|m.22028 Pwi|m.11894
OG1_6194: Pob|m.9163 Ppo|m.105 Pve|m.76328 Pvu|m.43227 Pwi|m.14933
OG1_6195: Pob|m.9171 Ppo|m.1208 Pve|m.2395 Pvu|m.21006 Pwi|m.89
OG1_6196: Pob|m.9179 Ppo|m.8791 Pve|m.26632 Pvu|m.26420 Pwi|m.9593
OG1_6197: Pob|m.9198 Ppo|m.4958 Pve|m.44652 Pvu|m.5279 Pwi|m.7178
OG1_6199: Pob|m.926 Ppo|m.460 Pve|m.45726 Pvu|m.20288 Pwi|m.13198
OG1_6201: Pob|m.9275 Ppo|m.6915 Pve|m.37491 Pvu|m.8821 Pwi|m.10527
OG1_6202: Pob|m.9285 Ppo|m.261 Pve|m.46008 Pvu|m.34421 Pwi|m.11694
OG1_6203: Pob|m.9296 Ppo|m.5998 Pve|m.15451 Pvu|m.12911 Pwi|m.7228
OG1_6204: Pob|m.9307 Ppo|m.7634 Pve|m.70608 Pvu|m.45522 Pwi|m.10919
OG1_6205: Pob|m.9318 Ppo|m.10087 Pve|m.22845 Pvu|m.18710 Pwi|m.11920
OG1_6206: Pob|m.9341 Ppo|m.6089 Pve|m.28488 Pvu|m.18643 Pwi|m.8876
OG1_6207: Pob|m.9353 Ppo|m.5962 Pve|m.37200 Pvu|m.7837 Pwi|m.8264
OG1_6208: Pob|m.9358 Ppo|m.356 Pve|m.62556 Pvu|m.34447 Pwi|m.4231
OG1_6210: Pob|m.9382 Ppo|m.542 Pve|m.4964 Pvu|m.31565 Pwi|m.10502
OG1_6211: Pob|m.9387 Ppo|m.7464 Pve|m.8020 Pvu|m.31977 Pwi|m.11299
OG1_6212: Pob|m.9394 Ppo|m.11896 Pve|m.44907 Pvu|m.30897 Pwi|m.12726
OG1_6213: Pob|m.9401 Ppo|m.1487 Pve|m.66624 Pvu|m.37565 Pwi|m.9141
OG1_6214: Pob|m.944 Ppo|m.10813 Pve|m.54904 Pvu|m.35238 Pwi|m.12344
OG1_6215: Pob|m.9441 Ppo|m.1460 Pve|m.22623 Pvu|m.50480 Pwi|m.15010
OG1_6216: Pob|m.9448 Ppo|m.13219 Pve|m.38803 Pvu|m.18657 Pwi|m.2766
OG1_6217: Pob|m.9449 Ppo|m.4196 Pve|m.22851 Pvu|m.1731 Pwi|m.4367
OG1_6218: Pob|m.9451 Ppo|m.6936 Pve|m.12181 Pvu|m.19001 Pwi|m.6542
OG1_6219: Pob|m.9457 Ppo|m.10762 Pve|m.29354 Pvu|m.22678 Pwi|m.13868
OG1_6220: Pob|m.946 Ppo|m.8040 Pve|m.66642 Pvu|m.32174 Pwi|m.8067
OG1_6221: Pob|m.9474 Ppo|m.5613 Pve|m.13742 Pvu|m.1696 Pwi|m.10794
OG1_6222: Pob|m.9477 Ppo|m.8755 Pve|m.15951 Pvu|m.32260 Pwi|m.5657
OG1_6223: Pob|m.9489 Ppo|m.7856 Pve|m.37754 Pvu|m.21187 Pwi|m.136
OG1_6224: Pob|m.9491 Pve|m.13959 Pvu|m.4515 Ppo|m.1773 Pwi|m.1872
OG1_6225: Pob|m.9492 Ppo|m.4343 Pve|m.22192 Pvu|m.1411 Pwi|m.7730
OG1_6226: Pob|m.9496 Ppo|m.12712 Pve|m.19704 Pvu|m.35060 Pwi|m.15371
OG1_6227: Pob|m.9521 Ppo|m.12723 Pve|m.35898 Pvu|m.35647 Pwi|m.9769
OG1_6228: Pob|m.9529 Ppo|m.3403 Pve|m.49393 Pvu|m.16052 Pwi|m.13167
OG1_6229: Pob|m.9546 Ppo|m.6745 Pve|m.16684 Pvu|m.17791 Pwi|m.5768
OG1_6231: Pob|m.9581 Ppo|m.11289 Pve|m.40544 Pvu|m.44933 Pwi|m.2827
OG1_6232: Pob|m.9592 Pve|m.22445 Pvu|m.31992 Ppo|m.8683 Pwi|m.2234
OG1_6233: Pob|m.9613 Ppo|m.8111 Pve|m.13155 Pvu|m.14251 Pwi|m.7601
OG1_6234: Pob|m.9614 Ppo|m.14841 Pve|m.29917 Pvu|m.25077 Pwi|m.5742
OG1_6235: Pob|m.9615 Ppo|m.333 Pve|m.32302 Pvu|m.32908 Pwi|m.812
OG1_6236: Pob|m.9616 Ppo|m.1941 Pve|m.70471 Pvu|m.39517 Pwi|m.1408
OG1_6237: Pob|m.9636 Ppo|m.5090 Pve|m.44953 Pvu|m.30011 Pwi|m.7399
OG1_6239: Pob|m.9645 Ppo|m.1021 Pve|m.17702 Pvu|m.32109 Pwi|m.4357
OG1_6240: Pob|m.9655 Ppo|m.12490 Pve|m.2248 Pvu|m.16033 Pwi|m.2757
OG1_6241: Pob|m.9657 Pve|m.22666 Pvu|m.11209 Pwi|m.975 Ppo|m.700
OG1_6242: Pob|m.9678 Ppo|m.5055 Pve|m.39706 Pvu|m.4425 Pwi|m.2724
OG1_6243: Pob|m.9680 Ppo|m.7193 Pve|m.25829 Pvu|m.20302 Pwi|m.4481
OG1_6244: Pob|m.9694 Ppo|m.1189 Pve|m.24030 Pvu|m.50237 Pwi|m.6078
OG1_6245: Pob|m.9705 Ppo|m.8931 Pve|m.17201 Pvu|m.14167 Pwi|m.9027
OG1_6246: Pob|m.9717 Ppo|m.11502 Pve|m.72303 Pvu|m.27964 Pwi|m.5432
OG1_6247: Pob|m.9737 Ppo|m.2910 Pve|m.20011 Pvu|m.27903 Pwi|m.521
OG1_6248: Pob|m.9747 Ppo|m.895 Pve|m.1508 Pvu|m.7353 Pwi|m.728
OG1_6249: Pob|m.9773 Ppo|m.8698 Pve|m.76201 Pvu|m.38792 Pwi|m.11380
OG1_6250: Pob|m.9788 Ppo|m.10470 Pve|m.6502 Pvu|m.9392 Pwi|m.11191
OG1_6251: Pob|m.9803 Ppo|m.3618 Pve|m.37008 Pvu|m.23044 Pwi|m.2807
OG1_6252: Pob|m.9808 Ppo|m.2828 Pve|m.1450 Pvu|m.4297 Pwi|m.1717
OG1_6253: Pob|m.9823 Ppo|m.3038 Pve|m.30221 Pvu|m.11298 Pwi|m.8475
OG1_6254: Pob|m.9828 Ppo|m.10357 Pve|m.13901 Pvu|m.33136 Pwi|m.6209
OG1_6255: Pob|m.9829 Ppo|m.8382 Pve|m.29946 Pvu|m.9838 Pwi|m.8626
OG1_6256: Pob|m.9837 Ppo|m.10090 Pve|m.30034 Pvu|m.10354 Pwi|m.8281
OG1_6257: Pob|m.9840 Ppo|m.7939 Pve|m.7362 Pvu|m.29145 Pwi|m.7432
OG1_6258: Pob|m.9844 Ppo|m.4968 Pve|m.17458 Pvu|m.9151 Pwi|m.6038
OG1_6259: Pob|m.9846 Ppo|m.1939 Pve|m.2293 Pvu|m.1599 Pwi|m.1714
OG1_6260: Pob|m.9866 Ppo|m.4267 Pve|m.15731 Pvu|m.8426 Pwi|m.1962
OG1_6262: Pob|m.9872 Ppo|m.871 Pve|m.7234 Pvu|m.13619 Pwi|m.11601
OG1_6263: Pob|m.9889 Ppo|m.7723 Pve|m.9730 Pvu|m.8384 Pwi|m.4916
OG1_6264: Pob|m.9893 Ppo|m.3817 Pve|m.19633 Pvu|m.35923 Pwi|m.4879
OG1_6265: Pob|m.9907 Ppo|m.5706 Pve|m.8473 Pvu|m.11326 Pwi|m.6234
OG1_6266: Pob|m.9908 Ppo|m.5701 Pve|m.27763 Pvu|m.15397 Pwi|m.5851
OG1_6267: Pob|m.9917 Ppo|m.5151 Pve|m.19653 Pvu|m.5057 Pwi|m.4768
OG1_6268: Pob|m.9939 Ppo|m.8925 Pve|m.37445 Pvu|m.41023 Pwi|m.12657
OG1_6269: Pob|m.994 Ppo|m.1885 Pve|m.5720 Pvu|m.29370 Pwi|m.4869
OG1_6270: Pob|m.9945 Ppo|m.9870 Pve|m.23704 Pvu|m.19328 Pwi|m.3924
OG1_6271: Pob|m.9951 Pve|m.35810 Pvu|m.6002 Pwi|m.2999 Ppo|m.6610
OG1_6273: Pob|m.9967 Ppo|m.5623 Pve|m.10632 Pvu|m.7100 Pwi|m.2986
OG1_6274: Pob|m.9970 Ppo|m.6092 Pve|m.15281 Pvu|m.12296 Pwi|m.3151
OG1_6275: Pob|m.9985 Ppo|m.6581 Pve|m.30139 Pvu|m.16569 Pwi|m.5053
OG1_6276: Pob|m.999 Ppo|m.8039 Pve|m.36881 Pvu|m.3058 Pwi|m.8274
