# Supplementary material for: The draft genome of Primula veris yields insights into the molecular basis of heterostyly
Source: Genome Biol. 2015 Jan 24;16(1):12. doi: 10.1186/s13059-014-0567-z (PMC4305239; doi:10.1186/s13059-014-0567-z)
Supplement: Additional file 5: — All putatively single copy orthologous genes identified between P. veris , S. lycopersicum (tomato), M. guttatus (monkeyflower), V. vinifera (grape), and A. chinensis (kiwifruit). [file 13059_2014_567_MOESM5_ESM.txt]

OG1_8610: Kiwi|Achn194601 Grape|GSVIVT01007868001 Mimulus|mgv1a010036m Pve|m.34972 Tomato|SL1.00sc02749_103.1.1
OG1_8633: Kiwi|Achn059051 Grape|GSVIVT01022601001 Mimulus|mgv1a010361m Pve|m.24241 Tomato|SL1.00sc02227_189.1.1
OG1_8656: Kiwi|Achn070861 Grape|GSVIVT01028451001 Mimulus|mgv1a008872m Pve|m.9508 Tomato|SL1.00sc00494_85.1.1
OG1_8686: Kiwi|Achn085851 Grape|GSVIVT01036437001 Mimulus|mgv1a007695m Pve|m.30818 Tomato|SL1.00sc02546_24.1.1
OG1_8808: Kiwi|Achn331691 Grape|GSVIVT01018386001 Mimulus|mgv1a017747m Pve|m.46696 Tomato|SL1.00sc05189_154.1.1
OG1_8866: Kiwi|Achn208861 Grape|GSVIVT01020108001 Mimulus|mgv1a019615m Pve|m.54716 Tomato|SL1.00sc00395_402.1.1
OG1_8979: Kiwi|Achn321951 Grape|GSVIVT01001158001 Mimulus|mgv1a007137m Pve|m.74709 Tomato|SL1.00sc04338_8.1.1
OG1_8987: Kiwi|Achn351671 Grape|GSVIVT01025636001 Mimulus|mgv1a010149m Pve|m.4747 Tomato|SL1.00sc03197_44.1.1
OG1_9592: Grape|GSVIVT01000003001 Mimulus|mgv1a012366m Pve|m.4949 Tomato|SL1.00sc01702_21.1.1 Kiwi|Achn219591
OG1_9593: Grape|GSVIVT01000004001 Kiwi|Achn219851 Mimulus|mgv1a011312m Pve|m.5757 Tomato|SL1.00sc05858_588.1.1
OG1_9594: Grape|GSVIVT01000007001 Kiwi|Achn223691 Mimulus|mgv11b011321m Pve|m.45077 Tomato|SL1.00sc05858_589.1.1
OG1_9595: Grape|GSVIVT01000008001 Kiwi|Achn083461 Mimulus|mgv1a025171m Pve|m.34062 Tomato|SL1.00sc05858_590.1.1
OG1_9596: Grape|GSVIVT01000027001 Kiwi|Achn219921 Mimulus|mgv1a003967m Pve|m.11633 Tomato|SL1.00sc05858_603.1.1
OG1_9597: Grape|GSVIVT01000035001 Kiwi|Achn083671 Mimulus|mgv1a011628m Pve|m.19872 Tomato|SL1.00sc05858_606.1.1
OG1_9598: Grape|GSVIVT01000038001 Kiwi|Achn083371 Mimulus|mgv1a011082m Pve|m.16788 Tomato|SL1.00sc05858_608.1.1
OG1_9599: Grape|GSVIVT01000041001 Kiwi|Achn028441 Mimulus|mgv1a006369m Pve|m.31722 Tomato|SL1.00sc05858_611.1.1
OG1_9600: Grape|GSVIVT01000051001 Kiwi|Achn219971 Mimulus|mgv1a009663m Pve|m.11821 Tomato|SL1.00sc05858_621.1.1
OG1_9601: Grape|GSVIVT01000053001 Kiwi|Achn056641 Mimulus|mgv1a011470m Pve|m.15986 Tomato|SL1.00sc05858_645.1.1
OG1_9602: Grape|GSVIVT01000080001 Kiwi|Achn220001 Mimulus|mgv1a008770m Pve|m.9619 Tomato|SL1.00sc05858_632.1.1
OG1_9603: Grape|GSVIVT01000086001 Kiwi|Achn191851 Mimulus|mgv1a002659m Pve|m.24171 Tomato|SL1.00sc07184_101.1.1
OG1_9604: Grape|GSVIVT01000107001 Kiwi|Achn012831 Mimulus|mgv1a022711m Pve|m.33785 Tomato|SL1.00sc01656_11.1.1
OG1_9605: Grape|GSVIVT01000126001 Kiwi|Achn363641 Mimulus|mgv1a008185m Pve|m.40954 Tomato|SL1.00sc01656_2.1.1
OG1_9606: Grape|GSVIVT01000132001 Kiwi|Achn117981 Mimulus|mgv1a007081m Pve|m.10813 Tomato|SL1.00sc02606_15.1.1
OG1_9607: Grape|GSVIVT01000134001 Kiwi|Achn012871 Mimulus|mgv1a011434m Pve|m.8802 Tomato|SL1.00sc04604_37.1.1
OG1_9608: Grape|GSVIVT01000152001 Kiwi|Achn118041 Mimulus|mgv1a006400m Pve|m.68250 Tomato|SL1.00sc04604_26.1.1
OG1_9609: Grape|GSVIVT01000155001 Kiwi|Achn012761 Mimulus|mgv1a006167m Pve|m.57098 Tomato|SL1.00sc02606_19.1.1
OG1_9610: Grape|GSVIVT01000174001 Kiwi|Achn012721 Tomato|SL1.00sc04604_9.1.1 Mimulus|mgv1a015305m Pve|m.17399
OG1_9611: Grape|GSVIVT01000215001 Kiwi|Achn118201 Mimulus|mgv1a010188m Pve|m.9191 Tomato|SL1.00sc06393_77.1.1
OG1_9612: Grape|GSVIVT01000217001 Kiwi|Achn118211 Mimulus|mgv1a001251m Pve|m.60622 Tomato|SL1.00sc06393_76.1.1
OG1_9613: Grape|GSVIVT01000237001 Kiwi|Achn367811 Mimulus|mgv1a001098m Pve|m.36602 Tomato|SL1.00sc07059_76.1.1
OG1_9614: Grape|GSVIVT01000253001 Kiwi|Achn211101 Mimulus|mgv1a009506m Tomato|SL1.00sc04337_611.1.1 Pve|m.13139
OG1_9615: Grape|GSVIVT01000257001 Kiwi|Achn028091 Mimulus|mgv1a006673m Pve|m.6175 Tomato|SL1.00sc00633_6.1.1
OG1_9616: Grape|GSVIVT01000261001 Kiwi|Achn211121 Mimulus|mgv1a009967m Pve|m.6280 Tomato|SL1.00sc04337_610.1.1
OG1_9617: Grape|GSVIVT01000268001 Kiwi|Achn057241 Mimulus|mgv1a004958m Pve|m.38865 Tomato|SL1.00sc03966_46.1.1
OG1_9618: Grape|GSVIVT01000271001 Kiwi|Achn028291 Tomato|SL1.00sc04444_257.1.1 Mimulus|mgv1a003463m Pve|m.55359
OG1_9619: Grape|GSVIVT01000389001 Kiwi|Achn286901 Mimulus|mgv1a006748m Pve|m.54215 Tomato|SL1.00sc04912_35.1.1
OG1_9620: Grape|GSVIVT01000419001 Kiwi|Achn304221 Mimulus|mgv1a027084m Pve|m.14226 Tomato|SL1.00sc01656_79.1.1
OG1_9621: Grape|GSVIVT01000421001 Kiwi|Achn382441 Mimulus|mgv1a025112m Pve|m.84139 Tomato|SL1.00sc05390_112.1.1
OG1_9622: Grape|GSVIVT01000442001 Kiwi|Achn279001 Mimulus|mgv1a003592m Pve|m.63300 Tomato|SL1.00sc05390_123.1.1
OG1_9623: Grape|GSVIVT01000444001 Kiwi|Achn279021 Mimulus|mgv1a007368m Pve|m.20286 Tomato|SL1.00sc05390_126.1.1
OG1_9624: Grape|GSVIVT01000458001 Kiwi|Achn382491 Mimulus|mgv1a013501m Pve|m.16412 Tomato|SL1.00sc05390_281.1.1
OG1_9625: Grape|GSVIVT01000550001 Kiwi|Achn099261 Mimulus|mgv1a025671m Pve|m.10333 Tomato|SL1.00sc00463_178.1.1
OG1_9626: Grape|GSVIVT01000572001 Kiwi|Achn074061 Mimulus|mgv1a003066m Pve|m.33154 Tomato|SL1.00sc00463_186.1.1
OG1_9627: Grape|GSVIVT01000585001 Kiwi|Achn196551 Mimulus|mgv1a001642m Pve|m.73127 Tomato|SL1.00sc02102_48.1.1
OG1_9628: Grape|GSVIVT01000593001 Kiwi|Achn350971 Mimulus|mgv1a004258m Pve|m.23040 Tomato|SL1.00sc00463_207.1.1
OG1_9629: Grape|GSVIVT01000597001 Kiwi|Achn088861 Mimulus|mgv1a010167m Pve|m.5177 Tomato|SL1.00sc06393_7.1.1
OG1_9630: Grape|GSVIVT01000658001 Kiwi|Achn291921 Mimulus|mgv1a007221m Pve|m.1260 Tomato|SL1.00sc00097_26.1.1
OG1_9631: Grape|GSVIVT01000743001 Kiwi|Achn359941 Mimulus|mgv1a016095m Pve|m.15448 Tomato|SL1.00sc04338_74.1.1
OG1_9633: Grape|GSVIVT01000762001 Kiwi|Achn243971 Mimulus|mgv1a010936m Pve|m.6592 Tomato|SL1.00sc06019_565.1.1
OG1_9634: Grape|GSVIVT01000796001 Kiwi|Achn243511 Mimulus|mgv1a008811m Pve|m.54134 Tomato|SL1.00sc07408_556.1.1
OG1_9635: Grape|GSVIVT01000808001 Mimulus|mgv1a015489m Pve|m.2955 Tomato|SL1.00sc05603_53.1.1 Kiwi|Achn367161
OG1_9636: Grape|GSVIVT01000816001 Kiwi|Achn254211 Mimulus|mgv1a014341m Pve|m.5212 Tomato|SL1.00sc04130_66.1.1
OG1_9637: Grape|GSVIVT01000834001 Kiwi|Achn112551 Mimulus|mgv1a011130m Pve|m.12556 Tomato|SL1.00sc02227_222.1.1
OG1_9638: Grape|GSVIVT01000839001 Kiwi|Achn112571 Mimulus|mgv1a005286m Pve|m.60195 Tomato|SL1.00sc00226_96.1.1
OG1_9639: Grape|GSVIVT01000858001 Kiwi|Achn112631 Mimulus|mgv1a024968m Pve|m.18285 Tomato|SL1.00sc00226_75.1.1
OG1_9640: Grape|GSVIVT01000864001 Kiwi|Achn234331 Mimulus|mgv1a021045m Pve|m.66190 Tomato|SL1.00sc00226_68.1.1
OG1_9641: Grape|GSVIVT01000906001 Kiwi|Achn196871 Mimulus|mgv1a009591m Pve|m.6672 Tomato|SL1.00sc02484_78.1.1
OG1_9642: Grape|GSVIVT01000920001 Kiwi|Achn179511 Mimulus|mgv1a009481m Pve|m.21229 Tomato|SL1.00sc02618_64.1.1
OG1_9643: Grape|GSVIVT01000925001 Kiwi|Achn196171 Mimulus|mgv1a005627m Pve|m.42229 Tomato|SL1.00sc02618_62.1.1
OG1_9644: Grape|GSVIVT01000932001 Kiwi|Achn179701 Mimulus|mgv1a023394m Pve|m.1822 Tomato|SL1.00sc02484_73.1.1
OG1_9646: Grape|GSVIVT01000939001 Kiwi|Achn196951 Mimulus|mgv1a011598m Pve|m.9877 Tomato|SL1.00sc05597_63.1.1
OG1_9647: Grape|GSVIVT01000951001 Kiwi|Achn169891 Mimulus|mgv1a006439m Pve|m.1245 Tomato|SL1.00sc05597_78.1.1
OG1_9648: Grape|GSVIVT01000957001 Kiwi|Achn196991 Mimulus|mgv1a013897m Pve|m.5110 Tomato|SL1.00sc02618_44.1.1
OG1_9649: Grape|GSVIVT01000968001 Kiwi|Achn368721 Mimulus|mgv1a027082m Pve|m.35573 Tomato|SL1.00sc05597_88.1.1
OG1_9650: Grape|GSVIVT01001001001 Kiwi|Achn004181 Mimulus|mgv1a012727m Pve|m.4661 Tomato|SL1.00sc04857_69.1.1
OG1_9651: Grape|GSVIVT01001002001 Kiwi|Achn365371 Mimulus|mgv1a010926m Pve|m.65157 Tomato|SL1.00sc07184_467.1.1
OG1_9652: Grape|GSVIVT01001004001 Kiwi|Achn296521 Mimulus|mgv1a011216m Pve|m.2178 Tomato|SL1.00sc07184_463.1.1
OG1_9653: Grape|GSVIVT01001035001 Kiwi|Achn308271 Mimulus|mgv1a003995m Pve|m.11600 Tomato|SL1.00sc07122_197.1.1
OG1_9654: Grape|GSVIVT01001046001 Kiwi|Achn358891 Mimulus|mgv1a001962m Pve|m.44212 Tomato|SL1.00sc07059_453.1.1
OG1_9655: Grape|GSVIVT01001050001 Kiwi|Achn109761 Mimulus|mgv1a005064m Pve|m.47507 Tomato|SL1.00sc06498_56.1.1
OG1_9656: Grape|GSVIVT01001078001 Kiwi|Achn368841 Mimulus|mgv1a023347m Pve|m.36185 Tomato|SL1.00sc05597_97.1.1
OG1_9657: Grape|GSVIVT01001087001 Kiwi|Achn004311 Mimulus|mgv1a010486m Pve|m.60105 Tomato|SL1.00sc01556_35.1.1
OG1_9658: Grape|GSVIVT01001106001 Kiwi|Achn220581 Mimulus|mgv1a002735m Pve|m.21053 Tomato|SL1.00sc04281_6.1.1
OG1_9659: Grape|GSVIVT01001119001 Kiwi|Achn220631 Mimulus|mgv1a000889m Pve|m.34568 Tomato|SL1.00sc00980_4.1.1
OG1_9660: Grape|GSVIVT01001124001 Kiwi|Achn220651 Mimulus|mgv1a011061m Pve|m.14527 Tomato|SL1.00sc00980_2.1.1
OG1_9661: Grape|GSVIVT01001154001 Kiwi|Achn321811 Mimulus|mgv1a010602m Pve|m.7061 Tomato|SL1.00sc06019_593.1.1
OG1_9662: Grape|GSVIVT01001175001 Kiwi|Achn308851 Mimulus|mgv1a008032m Pve|m.20824 Tomato|SL1.00sc03996_18.1.1
OG1_9663: Grape|GSVIVT01001186001 Kiwi|Achn040771 Mimulus|mgv1a020797m Pve|m.41408 Tomato|SL1.00sc04857_201.1.1
OG1_9664: Grape|GSVIVT01001190001 Kiwi|Achn035531 Mimulus|mgv1a013249m Pve|m.17460 Tomato|SL1.00sc06019_581.1.1
OG1_9665: Grape|GSVIVT01001191001 Kiwi|Achn035451 Mimulus|mgv1a015552m Pve|m.79961 Tomato|SL1.00sc04338_29.1.1
OG1_9666: Grape|GSVIVT01001192001 Mimulus|mgv1a009479m Pve|m.46299 Tomato|SL1.00sc04338_30.1.1 Kiwi|Achn360031
OG1_9667: Grape|GSVIVT01001194001 Kiwi|Achn035511 Mimulus|mgv1a001963m Pve|m.25369 Tomato|SL1.00sc04338_31.1.1
OG1_9668: Grape|GSVIVT01001298001 Kiwi|Achn002771 Mimulus|mgv11b015559m Pve|m.83297 Tomato|SL1.00sc00777_429.1.1
OG1_9669: Grape|GSVIVT01001305001 Kiwi|Achn002791 Mimulus|mgv1a012775m Pve|m.20731 Tomato|SL1.00sc02257_79.1.1
OG1_9670: Grape|GSVIVT01001339001 Kiwi|Achn183881 Mimulus|mgv1a009714m Pve|m.4624 Tomato|SL1.00sc03496_30.1.1
OG1_9672: Grape|GSVIVT01001368001 Kiwi|Achn378481 Mimulus|mgv1a009402m Pve|m.15121 Tomato|SL1.00sc04444_296.1.1
OG1_9673: Grape|GSVIVT01001464001 Kiwi|Achn112701 Mimulus|mgv1a014730m Pve|m.2581 Tomato|SL1.00sc04444_134.1.1
OG1_9674: Grape|GSVIVT01001533001 Kiwi|Achn377071 Mimulus|mgv1a008062m Pve|m.39613 Tomato|SL1.00sc02624_4.1.1
OG1_9675: Grape|GSVIVT01001786001 Kiwi|Achn204901 Mimulus|mgv1a005806m Pve|m.2954 Tomato|SL1.00sc07240_98.1.1
OG1_9676: Grape|GSVIVT01001811001 Kiwi|Achn039111 Mimulus|mgv1a026546m Pve|m.83445 Tomato|SL1.00sc00002_72.1.1
OG1_9677: Grape|GSVIVT01001819001 Kiwi|Achn039151 Mimulus|mgv1a005380m Pve|m.31437 Tomato|SL1.00sc00002_79.1.1
OG1_9678: Grape|GSVIVT01001824001 Kiwi|Achn088721 Mimulus|mgv1a006897m Pve|m.17110 Tomato|SL1.00sc00002_81.1.1
OG1_9679: Grape|GSVIVT01001834001 Kiwi|Achn089371 Mimulus|mgv1a013627m Pve|m.12073 Tomato|SL1.00sc04722_79.1.1
OG1_9680: Grape|GSVIVT01001845001 Kiwi|Achn286821 Mimulus|mgv1a008984m Pve|m.5536 Tomato|SL1.00sc02102_263.1.1
OG1_9681: Grape|GSVIVT01001915001 Kiwi|Achn377021 Mimulus|mgv1a004555m Pve|m.23259 Tomato|SL1.00sc04548_2.1.1
OG1_9682: Grape|GSVIVT01001935001 Mimulus|mgv1a006568m Pve|m.19919 Tomato|SL1.00sc05858_411.1.1 Kiwi|Achn379601
OG1_9683: Grape|GSVIVT01001984001 Kiwi|Achn072791 Mimulus|mgv1a009031m Pve|m.8743 Tomato|SL1.00sc03540_20.1.1
OG1_9684: Grape|GSVIVT01001989001 Kiwi|Achn072391 Mimulus|mgv1a004494m Pve|m.4670 Tomato|SL1.00sc05253_68.1.1
OG1_9685: Grape|GSVIVT01001999001 Kiwi|Achn154881 Mimulus|mgv1a008256m Pve|m.9770 Tomato|SL1.00sc03540_18.1.1
OG1_9686: Grape|GSVIVT01002001001 Kiwi|Achn072731 Mimulus|mgv1a014729m Pve|m.2177 Tomato|SL1.00sc05253_72.1.1
OG1_9687: Grape|GSVIVT01002021001 Kiwi|Achn112211 Mimulus|mgv1a012466m Pve|m.27431 Tomato|SL1.00sc00226_420.1.1
OG1_9688: Grape|GSVIVT01002030001 Kiwi|Achn226681 Mimulus|mgv1a006364m Pve|m.26693 Tomato|SL1.00sc05948_90.1.1
OG1_9689: Grape|GSVIVT01002036001 Kiwi|Achn110961 Mimulus|mgv1a002765m Pve|m.19888 Tomato|SL1.00sc03007_1.1.1
OG1_9690: Grape|GSVIVT01002062001 Pve|m.47898 Tomato|SL1.00sc00226_412.1.1 Kiwi|Achn102121 Mimulus|mgv1a014443m
OG1_9691: Grape|GSVIVT01002194001 Kiwi|Achn376761 Mimulus|mgv1a000684m Pve|m.36876 Tomato|SL1.00sc05290_116.1.1
OG1_9692: Grape|GSVIVT01002204001 Kiwi|Achn142921 Mimulus|mgv1a020618m Pve|m.21500 Tomato|SL1.00sc04788_82.1.1
OG1_9693: Grape|GSVIVT01002242001 Kiwi|Achn111031 Mimulus|mgv1a027127m Pve|m.33807 Tomato|SL1.00sc00226_436.1.1
OG1_9694: Grape|GSVIVT01002259001 Kiwi|Achn230541 Mimulus|mgv1a002222m Pve|m.47232 Tomato|SL1.00sc00510_69.1.1
OG1_9695: Grape|GSVIVT01002272001 Kiwi|Achn171591 Mimulus|mgv1a015004m Pve|m.2740 Tomato|SL1.00sc00510_100.1.1
OG1_9696: Grape|GSVIVT01002335001 Kiwi|Achn045051 Mimulus|mgv1a007793m Pve|m.41520 Tomato|SL1.00sc00090_94.1.1
OG1_9697: Grape|GSVIVT01002450001 Kiwi|Achn336311 Mimulus|mgv1a003595m Pve|m.48223 Tomato|SL1.00sc01656_41.1.1
OG1_9698: Grape|GSVIVT01002467001 Kiwi|Achn094021 Mimulus|mgv1a009799m Pve|m.1197 Tomato|SL1.00sc04337_154.1.1
OG1_9699: Grape|GSVIVT01002584001 Kiwi|Achn249231 Mimulus|mgv1a005395m Pve|m.17131 Tomato|SL1.00sc04788_92.1.1
OG1_9700: Grape|GSVIVT01002931001 Kiwi|Achn102241 Mimulus|mgv1a006192m Pve|m.47771 Tomato|SL1.00sc00226_418.1.1
OG1_9702: Grape|GSVIVT01003077001 Kiwi|Achn214931 Mimulus|mgv1a006994m Pve|m.6654 Tomato|SL1.00sc00198_38.1.1
OG1_9703: Grape|GSVIVT01003169001 Kiwi|Achn281551 Mimulus|mgv1a019103m Pve|m.33505 Tomato|SL1.00sc02793_67.1.1
OG1_9704: Grape|GSVIVT01003174001 Kiwi|Achn057511 Mimulus|mgv1a012844m Pve|m.82604 Tomato|SL1.00sc00395_65.1.1
OG1_9705: Grape|GSVIVT01003176001 Kiwi|Achn006341 Mimulus|mgv1a012372m Pve|m.29190 Tomato|SL1.00sc06818_52.1.1
OG1_9706: Grape|GSVIVT01003251001 Kiwi|Achn127261 Mimulus|mgv1a025250m Pve|m.2945 Tomato|SL1.00sc05805_121.1.1
OG1_9707: Grape|GSVIVT01003253001 Kiwi|Achn222881 Mimulus|mgv1a001557m Pve|m.43699 Tomato|SL1.00sc00226_761.1.1
OG1_9708: Grape|GSVIVT01003255001 Kiwi|Achn227941 Mimulus|mgv1a013665m Pve|m.30989 Tomato|SL1.00sc02895_38.1.1
OG1_9709: Grape|GSVIVT01003256001 Pve|m.16006 Kiwi|Achn335051 Mimulus|mgv1a026724m Tomato|SL1.00sc02895_39.1.1
OG1_9710: Grape|GSVIVT01003417001 Kiwi|Achn157331 Mimulus|mgv1a009760m Pve|m.4545 Tomato|SL1.00sc07184_262.1.1
OG1_9713: Grape|GSVIVT01003477001 Kiwi|Achn248641 Mimulus|mgv1a010441m Tomato|SL1.00sc04788_87.1.1 Pve|m.68078
OG1_9715: Grape|GSVIVT01003592001 Kiwi|Achn238211 Mimulus|mgv1a000843m Pve|m.33066 Tomato|SL1.00sc01402_207.1.1
OG1_9716: Grape|GSVIVT01003609001 Kiwi|Achn319571 Mimulus|mgv1a017825m Tomato|SL1.00sc04361_26.1.1 Pve|m.33939
OG1_9717: Grape|GSVIVT01003662001 Mimulus|mgv1a021953m Pve|m.8246 Tomato|SL1.00sc00226_506.1.1 Kiwi|Achn345001
OG1_9718: Grape|GSVIVT01003669001 Kiwi|Achn030891 Mimulus|mgv1a001000m Tomato|SL1.00sc00226_508.1.1 Pve|m.63464
OG1_9719: Grape|GSVIVT01003678001 Kiwi|Achn356951 Mimulus|mgv1a010723m Pve|m.5025 Tomato|SL1.00sc00226_516.1.1
OG1_9720: Grape|GSVIVT01003683001 Kiwi|Achn026891 Mimulus|mgv1a011067m Tomato|SL1.00sc04444_73.1.1 Pve|m.2283
OG1_9721: Grape|GSVIVT01003685001 Kiwi|Achn269691 Mimulus|mgv1a010771m Pve|m.25423 Tomato|SL1.00sc00777_540.1.1
OG1_9722: Grape|GSVIVT01003696001 Kiwi|Achn141811 Mimulus|mgv1a011174m Pve|m.10111 Tomato|SL1.00sc00777_535.1.1
OG1_9723: Grape|GSVIVT01003703001 Kiwi|Achn338961 Mimulus|mgv1a002000m Pve|m.22793 Tomato|SL1.00sc01656_65.1.1
OG1_9724: Grape|GSVIVT01003729001 Kiwi|Achn218961 Mimulus|mgv1a014593m Pve|m.1658 Tomato|SL1.00sc07122_191.1.1
OG1_9725: Grape|GSVIVT01003760001 Kiwi|Achn015781 Mimulus|mgv1a014199m Pve|m.16515 Tomato|SL1.00sc01945_28.1.1
OG1_9726: Grape|GSVIVT01003773001 Kiwi|Achn200841 Mimulus|mgv1a002439m Pve|m.67362 Tomato|SL1.00sc01656_219.1.1
OG1_9727: Grape|GSVIVT01003774001 Kiwi|Achn211361 Mimulus|mgv1a006172m Pve|m.70608 Tomato|SL1.00sc01656_218.1.1
OG1_9728: Grape|GSVIVT01003777001 Kiwi|Achn091481 Mimulus|mgv1a011778m Pve|m.42911 Tomato|SL1.00sc07408_171.1.1
OG1_9729: Grape|GSVIVT01003841001 Mimulus|mgv1a019972m Tomato|SL1.00sc06741_78.1.1 Kiwi|Achn145221 Pve|m.69880
OG1_9730: Grape|GSVIVT01003846001 Kiwi|Achn147721 Mimulus|mgv1a006938m Pve|m.13475 Tomato|SL1.00sc01656_77.1.1
OG1_9731: Grape|GSVIVT01003866001 Kiwi|Achn010751 Mimulus|mgv1a008781m Pve|m.59196 Tomato|SL1.00sc07059_387.1.1
OG1_9732: Grape|GSVIVT01003874001 Kiwi|Achn369341 Mimulus|mgv1a006452m Pve|m.22262 Tomato|SL1.00sc07059_403.1.1
OG1_9733: Grape|GSVIVT01003933001 Mimulus|mgv1a010469m Pve|m.14715 Tomato|SL1.00sc01435_151.1.1 Kiwi|Achn036371
OG1_9734: Grape|GSVIVT01003939001 Kiwi|Achn036381 Mimulus|mgv1a003812m Pve|m.11789 Tomato|SL1.00sc03197_177.1.1
OG1_9735: Grape|GSVIVT01003941001 Kiwi|Achn287961 Mimulus|mgv1a002834m Pve|m.6305 Tomato|SL1.00sc03197_179.1.1
OG1_9736: Grape|GSVIVT01003946001 Kiwi|Achn221041 Mimulus|mgv1a009138m Pve|m.5282 Tomato|SL1.00sc07184_187.1.1
OG1_9737: Grape|GSVIVT01003947001 Kiwi|Achn384211 Mimulus|mgv1a022416m Pve|m.1329 Tomato|SL1.00sc07184_188.1.1
OG1_9738: Grape|GSVIVT01003966001 Kiwi|Achn307261 Mimulus|mgv1a018750m Pve|m.82920 Tomato|SL1.00sc00002_98.1.1
OG1_9739: Grape|GSVIVT01003968001 Kiwi|Achn088821 Mimulus|mgv1a001087m Pve|m.25732 Tomato|SL1.00sc00395_255.1.1
OG1_9740: Grape|GSVIVT01003970001 Kiwi|Achn307411 Mimulus|mgv1a021405m Pve|m.29605 Tomato|SL1.00sc00002_100.1.1
OG1_9741: Grape|GSVIVT01003989001 Kiwi|Achn307301 Mimulus|mgv1a008412m Pve|m.24090 Tomato|SL1.00sc03187_105.1.1
OG1_9742: Grape|GSVIVT01003996001 Kiwi|Achn013781 Mimulus|mgv1a006311m Pve|m.68385 Tomato|SL1.00sc04007_372.1.1
OG1_9743: Grape|GSVIVT01003999001 Kiwi|Achn190781 Mimulus|mgv1a025215m Tomato|SL1.00sc07184_305.1.1 Pve|m.5353
OG1_9744: Grape|GSVIVT01004005001 Kiwi|Achn162731 Mimulus|mgv1a009340m Pve|m.58677 Tomato|SL1.00sc04337_553.1.1
OG1_9746: Grape|GSVIVT01004086001 Kiwi|Achn122601 Mimulus|mgv1a003767m Pve|m.50829 Tomato|SL1.00sc00633_104.1.1
OG1_9747: Grape|GSVIVT01004104001 Kiwi|Achn327621 Mimulus|mgv1a006769m Pve|m.3277 Tomato|SL1.00sc04684_48.1.1
OG1_9748: Grape|GSVIVT01004117001 Kiwi|Achn370841 Mimulus|mgv1a018339m Pve|m.29227 Tomato|SL1.00sc05084_10.1.1
OG1_9749: Grape|GSVIVT01004121001 Kiwi|Achn191121 Mimulus|mgv1a011122m Pve|m.9885 Tomato|SL1.00sc04548_35.1.1
OG1_9750: Grape|GSVIVT01004124001 Kiwi|Achn304081 Mimulus|mgv1a022080m Pve|m.17592 Tomato|SL1.00sc04548_29.1.1
OG1_9751: Grape|GSVIVT01004128001 Kiwi|Achn034661 Mimulus|mgv1a015061m Pve|m.37624 Tomato|SL1.00sc06019_455.1.1
OG1_9752: Grape|GSVIVT01004251001 Kiwi|Achn230811 Pve|m.17896 Tomato|SL1.00sc00510_70.1.1 Mimulus|mgv1a011433m
OG1_9753: Grape|GSVIVT01004308001 Mimulus|mgv1a006443m Pve|m.50265 Tomato|SL1.00sc00090_80.1.1 Kiwi|Achn076091
OG1_9754: Grape|GSVIVT01004352001 Kiwi|Achn082271 Mimulus|mgv1a011298m Pve|m.9587 Tomato|SL1.00sc00226_558.1.1
OG1_9755: Grape|GSVIVT01004502001 Kiwi|Achn042291 Mimulus|mgv1a026743m Pve|m.3831 Tomato|SL1.00sc05858_255.1.1
OG1_9756: Grape|GSVIVT01004706001 Kiwi|Achn205831 Mimulus|mgv1a003763m Tomato|SL1.00sc03823_138.1.1 Pve|m.44055
OG1_9757: Grape|GSVIVT01004712001 Kiwi|Achn320201 Mimulus|mgv1a025597m Pve|m.9242 Tomato|SL1.00sc00777_459.1.1
OG1_9758: Grape|GSVIVT01004722001 Kiwi|Achn100121 Mimulus|mgv1a009930m Pve|m.38497 Tomato|SL1.00sc00777_470.1.1
OG1_9759: Grape|GSVIVT01004724001 Kiwi|Achn205681 Mimulus|mgv1a006476m Pve|m.17379 Tomato|SL1.00sc05575_424.1.1
OG1_9760: Grape|GSVIVT01004725001 Kiwi|Achn099751 Mimulus|mgv1a008610m Pve|m.4922 Tomato|SL1.00sc00777_473.1.1
OG1_9761: Grape|GSVIVT01004807001 Kiwi|Achn345861 Mimulus|mgv1a002727m Pve|m.25315 Tomato|SL1.00sc00226_660.1.1
OG1_9762: Grape|GSVIVT01004862001 Kiwi|Achn371861 Mimulus|mgv1a011269m Pve|m.12258 Tomato|SL1.00sc00092_23.1.1
OG1_9763: Grape|GSVIVT01004905001 Kiwi|Achn093211 Mimulus|mgv1a005220m Pve|m.19752 Tomato|SL1.00sc00777_369.1.1
OG1_9764: Grape|GSVIVT01004908001 Kiwi|Achn089461 Mimulus|mgv1a009292m Pve|m.35254 Tomato|SL1.00sc00777_372.1.1
OG1_9765: Grape|GSVIVT01004910001 Kiwi|Achn317631 Mimulus|mgv1a013508m Pve|m.4997 Tomato|SL1.00sc00777_374.1.1
OG1_9767: Grape|GSVIVT01005025001 Kiwi|Achn202281 Mimulus|mgv1a007853m Pve|m.75024 Tomato|SL1.00sc07184_384.1.1
OG1_9768: Grape|GSVIVT01005038001 Kiwi|Achn291661 Mimulus|mgv1a026986m Pve|m.32105 Tomato|SL1.00sc05992_221.1.1
OG1_9769: Grape|GSVIVT01005042001 Kiwi|Achn136361 Mimulus|mgv1a015062m Pve|m.33803 Tomato|SL1.00sc04788_204.1.1
OG1_9770: Grape|GSVIVT01005053001 Kiwi|Achn028101 Mimulus|mgv1a013149m Pve|m.444 Tomato|SL1.00sc01656_189.1.1
OG1_9771: Grape|GSVIVT01005060001 Kiwi|Achn357131 Mimulus|mgv1a013606m Pve|m.82623 Tomato|SL1.00sc02606_60.1.1
OG1_9772: Grape|GSVIVT01005079001 Kiwi|Achn211401 Mimulus|mgv1a004636m Pve|m.19090 Tomato|SL1.00sc01656_202.1.1
OG1_9773: Grape|GSVIVT01005191001 Kiwi|Achn076101 Mimulus|mgv1a011046m Pve|m.42512 Tomato|SL1.00sc00090_105.1.1
OG1_9774: Grape|GSVIVT01005198001 Kiwi|Achn075881 Mimulus|mgv1a006370m Pve|m.46176 Tomato|SL1.00sc03494_40.1.1
OG1_9775: Grape|GSVIVT01005213001 Kiwi|Achn333831 Mimulus|mgv1a015829m Pve|m.8955 Tomato|SL1.00sc05253_13.1.1
OG1_9776: Grape|GSVIVT01005237001 Mimulus|mgv1a014095m Pve|m.11415 Tomato|SL1.00sc02624_7.1.1 Kiwi|Achn377091
OG1_9777: Grape|GSVIVT01005341001 Kiwi|Achn298311 Mimulus|mgv1a009831m Pve|m.12484 Tomato|SL1.00sc00777_851.1.1
OG1_9778: Grape|GSVIVT01005380001 Kiwi|Achn141561 Mimulus|mgv1a012518m Pve|m.2374 Tomato|SL1.00sc00777_524.1.1
OG1_9779: Grape|GSVIVT01005613001 Kiwi|Achn339161 Mimulus|mgv1a009744m Pve|m.20364 Tomato|SL1.00sc06019_28.1.1
OG1_9780: Grape|GSVIVT01005667001 Kiwi|Achn146931 Mimulus|mgv1a001684m Pve|m.58849 Tomato|SL1.00sc00198_3.1.1
OG1_9781: Grape|GSVIVT01005682001 Kiwi|Achn017301 Mimulus|mgv1a014754m Pve|m.20844 Tomato|SL1.00sc04007_172.1.1
OG1_9782: Grape|GSVIVT01005817001 Kiwi|Achn205601 Mimulus|mgv1a007615m Pve|m.46228 Tomato|SL1.00sc00777_479.1.1
OG1_9783: Grape|GSVIVT01005821001 Kiwi|Achn002881 Mimulus|mgv1a010069m Pve|m.7170 Tomato|SL1.00sc00777_488.1.1
OG1_9784: Grape|GSVIVT01005847001 Kiwi|Achn031121 Mimulus|mgv1a009947m Pve|m.82561 Tomato|SL1.00sc00226_470.1.1
OG1_9785: Grape|GSVIVT01005924001 Kiwi|Achn377281 Mimulus|mgv1a006816m Pve|m.13276 Tomato|SL1.00sc06019_491.1.1
OG1_9786: Grape|GSVIVT01005934001 Kiwi|Achn171711 Mimulus|mgv1a021820m Pve|m.25481 Tomato|SL1.00sc07184_221.1.1
OG1_9787: Grape|GSVIVT01006027001 Kiwi|Achn317561 Mimulus|mgv1a007291m Pve|m.2167 Tomato|SL1.00sc00777_393.1.1
OG1_9788: Grape|GSVIVT01006112001 Kiwi|Achn356791 Mimulus|mgv1a011452m Pve|m.35451 Tomato|SL1.00sc00226_542.1.1
OG1_9789: Grape|GSVIVT01006340001 Kiwi|Achn344911 Mimulus|mgv1a026912m Pve|m.43125 Tomato|SL1.00sc06183_270.1.1
OG1_9790: Grape|GSVIVT01006373001 Kiwi|Achn171521 Mimulus|mgv1a006009m Pve|m.24043 Tomato|SL1.00sc00510_59.1.1
OG1_9791: Grape|GSVIVT01006388001 Kiwi|Achn034381 Mimulus|mgv1a022737m Pve|m.21351 Tomato|SL1.00sc06019_496.1.1
OG1_9792: Grape|GSVIVT01006404001 Mimulus|mgv1a026969m Tomato|SL1.00sc00226_551.1.1 Kiwi|Achn111881 Pve|m.8209
OG1_9793: Grape|GSVIVT01006497001 Kiwi|Achn145231 Mimulus|mgv1a006850m Pve|m.5156 Tomato|SL1.00sc00090_53.1.1
OG1_9794: Grape|GSVIVT01006513001 Kiwi|Achn076201 Mimulus|mgv1a011614m Pve|m.12861 Tomato|SL1.00sc07240_97.1.1
OG1_9795: Grape|GSVIVT01006523001 Kiwi|Achn207611 Mimulus|mgv1a026414m Pve|m.1951 Tomato|SL1.00sc07240_99.1.1
OG1_9796: Grape|GSVIVT01006575001 Kiwi|Achn227241 Mimulus|mgv1a000141m Pve|m.39385 Tomato|SL1.00sc01656_172.1.1
OG1_9797: Grape|GSVIVT01006577001 Pve|m.17425 Kiwi|Achn091151 Mimulus|mgv1a007126m Tomato|SL1.00sc01656_176.1.1
OG1_9798: Grape|GSVIVT01006632001 Kiwi|Achn094201 Mimulus|mgv1a009443m Pve|m.26386 Tomato|SL1.00sc07184_269.1.1
OG1_9800: Grape|GSVIVT01006689001 Kiwi|Achn150731 Mimulus|mgv1a008454m Pve|m.22830 Tomato|SL1.00sc07184_87.1.1
OG1_9801: Grape|GSVIVT01006735001 Kiwi|Achn224321 Mimulus|mgv1a001048m Pve|m.28286 Tomato|SL1.00sc07184_223.1.1
OG1_9802: Grape|GSVIVT01006875001 Kiwi|Achn343491 Mimulus|mgv1a023175m Pve|m.60878 Tomato|SL1.00sc02227_184.1.1
OG1_9803: Grape|GSVIVT01007151001 Kiwi|Achn099821 Mimulus|mgv1a008197m Pve|m.22058 Tomato|SL1.00sc00777_490.1.1
OG1_9804: Grape|GSVIVT01007182001 Kiwi|Achn034131 Pve|m.10178 Tomato|SL1.00sc07184_307.1.1 Mimulus|mgv1a010540m
OG1_9805: Grape|GSVIVT01007223001 Kiwi|Achn076161 Mimulus|mgv1a014044m Pve|m.5478 Tomato|SL1.00sc00090_114.1.1
OG1_9806: Grape|GSVIVT01007224001 Mimulus|mgv1a013664m Pve|m.43196 Tomato|SL1.00sc03494_33.1.1 Kiwi|Achn075831
OG1_9807: Grape|GSVIVT01007226001 Kiwi|Achn315841 Mimulus|mgv1a019501m Pve|m.20225 Tomato|SL1.00sc00090_112.1.1
OG1_9808: Grape|GSVIVT01007237001 Kiwi|Achn150711 Mimulus|mgv1a012486m Pve|m.14574 Tomato|SL1.00sc07184_80.1.1
OG1_9809: Grape|GSVIVT01007239001 Mimulus|mgv1a013145m Pve|m.73018 Kiwi|Achn035331 Tomato|SL1.00sc07184_81.1.1
OG1_9810: Grape|GSVIVT01007244001 Kiwi|Achn341541 Mimulus|mgv1a012350m Pve|m.53465 Tomato|SL1.00sc04788_44.1.1
OG1_9811: Grape|GSVIVT01007330001 Kiwi|Achn142911 Mimulus|mgv1a021304m Pve|m.45703 Tomato|SL1.00sc04788_78.1.1
OG1_9812: Grape|GSVIVT01007337001 Kiwi|Achn080961 Mimulus|mgv1a016570m Pve|m.5216 Tomato|SL1.00sc00226_561.1.1
OG1_9813: Grape|GSVIVT01007429001 Kiwi|Achn363441 Mimulus|mgv1a006084m Pve|m.10348 Tomato|SL1.00sc01656_47.1.1
OG1_9814: Grape|GSVIVT01007538001 Kiwi|Achn274241 Mimulus|mgv1a008065m Pve|m.5201 Tomato|SL1.00sc07059_41.1.1
OG1_9816: Grape|GSVIVT01007545001 Kiwi|Achn116481 Mimulus|mgv1a005238m Pve|m.35840 Tomato|SL1.00sc03823_58.1.1
OG1_9817: Grape|GSVIVT01007548001 Kiwi|Achn274171 Mimulus|mgv1a003259m Pve|m.34494 Tomato|SL1.00sc03823_55.1.1
OG1_9818: Grape|GSVIVT01007551001 Kiwi|Achn375821 Mimulus|mgv1a004226m Pve|m.3747 Tomato|SL1.00sc03823_53.1.1
OG1_9819: Grape|GSVIVT01007554001 Kiwi|Achn375751 Mimulus|mgv1a007918m Pve|m.12439 Tomato|SL1.00sc03823_42.1.1
OG1_9820: Grape|GSVIVT01007565001 Kiwi|Achn113971 Mimulus|mgv1a008845m Pve|m.38093 Tomato|SL1.00sc03823_33.1.1
OG1_9821: Grape|GSVIVT01007572001 Kiwi|Achn116501 Mimulus|mgv1a010306m Pve|m.5892 Tomato|SL1.00sc03823_32.1.1
OG1_9822: Grape|GSVIVT01007574001 Kiwi|Achn375721 Mimulus|mgv1a004947m Pve|m.29220 Tomato|SL1.00sc06255_39.1.1
OG1_9823: Grape|GSVIVT01007576001 Kiwi|Achn315401 Mimulus|mgv1a002101m Pve|m.16531 Tomato|SL1.00sc03823_27.1.1
OG1_9824: Grape|GSVIVT01007595001 Kiwi|Achn334711 Mimulus|mgv1a010627m Pve|m.19961 Tomato|SL1.00sc03823_11.1.1
OG1_9825: Grape|GSVIVT01007604001 Mimulus|mgv1a011339m Pve|m.45948 Tomato|SL1.00sc02803_22.1.1 Kiwi|Achn116561
OG1_9826: Grape|GSVIVT01007621001 Kiwi|Achn116591 Mimulus|mgv1a004769m Pve|m.41946 Tomato|SL1.00sc02749_394.1.1
OG1_9827: Grape|GSVIVT01007623001 Kiwi|Achn116601 Mimulus|mgv1a010277m Pve|m.23647 Tomato|SL1.00sc02749_392.1.1
OG1_9828: Grape|GSVIVT01007643001 Kiwi|Achn334771 Mimulus|mgv1a005634m Pve|m.13488 Tomato|SL1.00sc02472_3.1.1
OG1_9829: Grape|GSVIVT01007661001 Kiwi|Achn021581 Mimulus|mgv1a002632m Pve|m.31462 Tomato|SL1.00sc02749_375.1.1
OG1_9830: Grape|GSVIVT01007662001 Kiwi|Achn298111 Mimulus|mgv1a002211m Pve|m.39665 Tomato|SL1.00sc02749_374.1.1
OG1_9831: Grape|GSVIVT01007682001 Kiwi|Achn137421 Mimulus|mgv1a011752m Pve|m.40871 Tomato|SL1.00sc02749_357.1.1
OG1_9832: Grape|GSVIVT01007685001 Kiwi|Achn067471 Mimulus|mgv1a004691m Pve|m.20912 Tomato|SL1.00sc05575_624.1.1
OG1_9833: Grape|GSVIVT01007692001 Kiwi|Achn021661 Mimulus|mgv1a005988m Pve|m.28738 Tomato|SL1.00sc02749_346.1.1
OG1_9835: Grape|GSVIVT01007720001 Kiwi|Achn021241 Mimulus|mgv1a007249m Pve|m.2463 Tomato|SL1.00sc06255_9.1.1
OG1_9836: Grape|GSVIVT01007722001 Kiwi|Achn021721 Mimulus|mgv1a014311m Pve|m.10705 Tomato|SL1.00sc02749_326.1.1
OG1_9837: Grape|GSVIVT01007724001 Kiwi|Achn021731 Mimulus|mgv1a000597m Pve|m.62031 Tomato|SL1.00sc02749_324.1.1
OG1_9839: Grape|GSVIVT01007762001 Kiwi|Achn202061 Pve|m.25829 Tomato|SL1.00sc02749_180.1.1 Mimulus|mgv1a018775m
OG1_9840: Grape|GSVIVT01007766001 Kiwi|Achn021141 Mimulus|mgv1a010197m Pve|m.29265 Tomato|SL1.00sc02749_187.1.1
OG1_9841: Grape|GSVIVT01007788001 Kiwi|Achn138651 Mimulus|mgv1a011968m Pve|m.74592 Tomato|SL1.00sc03001_55.1.1
OG1_9842: Grape|GSVIVT01007811001 Kiwi|Achn201971 Mimulus|mgv1a019040m Pve|m.3974 Tomato|SL1.00sc02749_213.1.1
OG1_9843: Grape|GSVIVT01007814001 Kiwi|Achn116841 Mimulus|mgv1a013455m Pve|m.2223 Tomato|SL1.00sc02749_215.1.1
OG1_9844: Grape|GSVIVT01007816001 Kiwi|Achn138611 Mimulus|mgv1a004807m Pve|m.12242 Tomato|SL1.00sc02749_222.1.1
OG1_9845: Grape|GSVIVT01007824001 Kiwi|Achn137601 Mimulus|mgv1a013869m Pve|m.32844 Tomato|SL1.00sc02749_228.1.1
OG1_9846: Grape|GSVIVT01007841001 Kiwi|Achn217991 Mimulus|mgv1a005346m Pve|m.1302 Tomato|SL1.00sc03001_38.1.1
OG1_9847: Grape|GSVIVT01007844001 Kiwi|Achn356411 Mimulus|mgv1a001452m Pve|m.53557 Tomato|SL1.00sc02749_247.1.1
OG1_9848: Grape|GSVIVT01007848001 Kiwi|Achn194791 Mimulus|mgv1a007920m Pve|m.6628 Tomato|SL1.00sc02597_326.1.1
OG1_9849: Grape|GSVIVT01007873001 Kiwi|Achn194561 Mimulus|mgv1a014620m Pve|m.9594 Tomato|SL1.00sc02749_94.1.1
OG1_9850: Grape|GSVIVT01007878001 Kiwi|Achn194551 Mimulus|mgv1a004224m Pve|m.20757 Tomato|SL1.00sc02749_93.1.1
OG1_9851: Grape|GSVIVT01007971001 Kiwi|Achn077561 Mimulus|mgv1a005296m Pve|m.14932 Tomato|SL1.00sc04295_91.1.1
OG1_9852: Grape|GSVIVT01007974001 Kiwi|Achn208391 Mimulus|mgv1a021716m Pve|m.26488 Tomato|SL1.00sc02597_352.1.1
OG1_9853: Grape|GSVIVT01007981001 Kiwi|Achn229071 Mimulus|mgv1a009252m Pve|m.27768 Tomato|SL1.00sc00530_83.1.1
OG1_9854: Mimulus|mgv1a010134m Grape|GSVIVT01011445001 Kiwi|Achn377511 Pve|m.53130 Tomato|SL1.00sc00530_82.1.1
OG1_9855: Grape|GSVIVT01007996001 Kiwi|Achn138331 Mimulus|mgv1a027074m Pve|m.39559 Tomato|SL1.00sc02749_29.1.1
OG1_9856: Grape|GSVIVT01008006001 Kiwi|Achn385841 Mimulus|mgv1a008426m Pve|m.36556 Tomato|SL1.00sc02749_17.1.1
OG1_9857: Grape|GSVIVT01008015001 Kiwi|Achn138371 Mimulus|mgv1a023607m Pve|m.43760 Tomato|SL1.00sc05477_115.1.1
OG1_9858: Grape|GSVIVT01008016001 Kiwi|Achn365941 Mimulus|mgv1a018725m Pve|m.54991 Tomato|SL1.00sc04295_20.1.1
OG1_9859: Grape|GSVIVT01008039001 Kiwi|Achn137721 Mimulus|mgv1a008920m Pve|m.3874 Tomato|SL1.00sc02749_304.1.1
OG1_9860: Grape|GSVIVT01008047001 Kiwi|Achn366051 Mimulus|mgv1a003968m Pve|m.47233 Tomato|SL1.00sc03001_11.1.1
OG1_9861: Grape|GSVIVT01008063001 Kiwi|Achn366081 Mimulus|mgv1a014477m Pve|m.5931 Tomato|SL1.00sc02749_285.1.1
OG1_9862: Grape|GSVIVT01008066001 Kiwi|Achn365831 Mimulus|mgv1a012784m Pve|m.54191 Tomato|SL1.00sc02749_281.1.1
OG1_9863: Grape|GSVIVT01008091001 Kiwi|Achn138521 Mimulus|mgv1a010404m Pve|m.11878 Tomato|SL1.00sc03001_32.1.1
OG1_9864: Grape|GSVIVT01008093001 Kiwi|Achn217961 Mimulus|mgv1a011907m Pve|m.82502 Tomato|SL1.00sc02749_254.1.1
OG1_9865: Grape|GSVIVT01008095001 Kiwi|Achn356461 Mimulus|mgv1a011334m Pve|m.22319 Tomato|SL1.00sc02749_251.1.1
OG1_9866: Grape|GSVIVT01008119001 Kiwi|Achn194701 Mimulus|mgv1a010393m Pve|m.16770 Tomato|SL1.00sc05409_55.1.1
OG1_9867: Grape|GSVIVT01008120001 Kiwi|Achn194651 Mimulus|mgv1a026949m Pve|m.22393 Tomato|SL1.00sc01578_67.1.1
OG1_9868: Grape|GSVIVT01008142001 Kiwi|Achn247781 Mimulus|mgv1a010427m Pve|m.14421 Tomato|SL1.00sc02597_319.1.1
OG1_9869: Grape|GSVIVT01008150001 Kiwi|Achn322841 Mimulus|mgv1a010176m Pve|m.9801 Tomato|SL1.00sc02749_135.1.1
OG1_9870: Grape|GSVIVT01008152001 Kiwi|Achn247841 Mimulus|mgv1a009048m Pve|m.19793 Tomato|SL1.00sc02597_317.1.1
OG1_9871: Grape|GSVIVT01008158001 Kiwi|Achn323601 Mimulus|mgv1a021268m Pve|m.67016 Tomato|SL1.00sc04912_37.1.1
OG1_9872: Grape|GSVIVT01008167001 Kiwi|Achn344221 Mimulus|mgv1a003288m Pve|m.67243 Tomato|SL1.00sc02597_311.1.1
OG1_9873: Grape|GSVIVT01008168001 Kiwi|Achn247891 Mimulus|mgv1a008307m Pve|m.63311 Tomato|SL1.00sc02749_143.1.1
OG1_9874: Grape|GSVIVT01008170001 Kiwi|Achn187371 Mimulus|mgv1a000908m Pve|m.44990 Tomato|SL1.00sc02749_145.1.1
OG1_9875: Grape|GSVIVT01008189001 Kiwi|Achn150701 Mimulus|mgv1a016587m Pve|m.1679 Tomato|SL1.00sc04788_48.1.1
OG1_9876: Grape|GSVIVT01008196001 Kiwi|Achn384011 Mimulus|mgv1a012058m Pve|m.21541 Tomato|SL1.00sc02749_160.1.1
OG1_9877: Grape|GSVIVT01008206001 Kiwi|Achn028951 Mimulus|mgv1a000888m Pve|m.41897 Tomato|SL1.00sc02749_170.1.1
OG1_9878: Grape|GSVIVT01008228001 Mimulus|mgv1a015478m Pve|m.4213 Tomato|SL1.00sc04007_346.1.1 Kiwi|Achn039881
OG1_9879: Grape|GSVIVT01008230001 Kiwi|Achn033951 Mimulus|mgv1a000175m Pve|m.23069 Tomato|SL1.00sc04007_341.1.1
OG1_9880: Grape|GSVIVT01008235001 Kiwi|Achn145601 Mimulus|mgv1a000954m Pve|m.64672 Tomato|SL1.00sc02597_299.1.1
OG1_9881: Grape|GSVIVT01008242001 Kiwi|Achn145751 Mimulus|mgv1a005265m Pve|m.36539 Tomato|SL1.00sc04007_334.1.1
OG1_9882: Grape|GSVIVT01008254001 Kiwi|Achn376461 Mimulus|mgv1a006688m Pve|m.4892 Tomato|SL1.00sc05409_110.1.1
OG1_9883: Grape|GSVIVT01008258001 Kiwi|Achn376451 Mimulus|mgv1a002370m Pve|m.35822 Tomato|SL1.00sc02597_296.1.1
OG1_9884: Grape|GSVIVT01008267001 Kiwi|Achn033601 Mimulus|mgv1a009434m Pve|m.1886 Tomato|SL1.00sc02597_295.1.1
OG1_9885: Grape|GSVIVT01008286001 Kiwi|Achn080271 Mimulus|mgv1a023477m Pve|m.31010 Tomato|SL1.00sc07408_234.1.1
OG1_9886: Grape|GSVIVT01008296001 Kiwi|Achn298241 Mimulus|mgv1a001412m Pve|m.45522 Tomato|SL1.00sc04007_304.1.1
OG1_9888: Grape|GSVIVT01008318001 Kiwi|Achn298251 Mimulus|mgv1a018800m Pve|m.33503 Tomato|SL1.00sc04007_285.1.1
OG1_9890: Grape|GSVIVT01008343001 Kiwi|Achn166791 Mimulus|mgv1a008514m Pve|m.10543 Tomato|SL1.00sc04007_243.1.1
OG1_9891: Grape|GSVIVT01008372001 Kiwi|Achn163251 Mimulus|mgv1a007108m Pve|m.29717 Tomato|SL1.00sc00777_213.1.1
OG1_9892: Grape|GSVIVT01008377001 Kiwi|Achn143461 Mimulus|mgv1a012850m Pve|m.7773 Tomato|SL1.00sc02597_280.1.1
OG1_9893: Grape|GSVIVT01008395001 Mimulus|mgv1a026550m Pve|m.76541 Tomato|SL1.00sc04007_260.1.1 Kiwi|Achn213751
OG1_9894: Grape|GSVIVT01008397001 Kiwi|Achn382921 Mimulus|mgv1a006944m Pve|m.39463 Tomato|SL1.00sc04007_263.1.1
OG1_9895: Grape|GSVIVT01008399001 Kiwi|Achn382801 Mimulus|mgv1a003089m Pve|m.37625 Tomato|SL1.00sc04007_265.1.1
OG1_9896: Grape|GSVIVT01008404001 Kiwi|Achn035991 Mimulus|mgv1a014889m Pve|m.7669 Tomato|SL1.00sc04007_267.1.1
OG1_9897: Grape|GSVIVT01008405001 Kiwi|Achn035981 Mimulus|mgv1a009301m Pve|m.44045 Tomato|SL1.00sc04007_268.1.1
OG1_9898: Grape|GSVIVT01008414001 Kiwi|Achn025011 Mimulus|mgv1a011879m Pve|m.16578 Tomato|SL1.00sc04007_273.1.1
OG1_9900: Grape|GSVIVT01008423001 Kiwi|Achn040741 Mimulus|mgv1a012513m Pve|m.14003 Tomato|SL1.00sc04007_236.1.1
OG1_9901: Grape|GSVIVT01008444001 Kiwi|Achn297041 Mimulus|mgv1a024769m Pve|m.20682 Tomato|SL1.00sc04007_227.1.1
OG1_9902: Grape|GSVIVT01008451001 Kiwi|Achn295601 Mimulus|mgv1a003836m Pve|m.64567 Tomato|SL1.00sc07059_364.1.1
OG1_9903: Grape|GSVIVT01008452001 Kiwi|Achn242651 Mimulus|mgv1a015092m Pve|m.10917 Tomato|SL1.00sc04337_586.1.1
OG1_9904: Grape|GSVIVT01008459001 Mimulus|mgv1a013745m Pve|m.1489 Tomato|SL1.00sc00395_427.1.1 Kiwi|Achn320311
OG1_9905: Grape|GSVIVT01008461001 Mimulus|mgv1a000277m Pve|m.19014 Tomato|SL1.00sc04007_223.1.1 Kiwi|Achn145851
OG1_9906: Grape|GSVIVT01008474001 Kiwi|Achn123191 Mimulus|mgv1a005901m Pve|m.46162 Tomato|SL1.00sc06788_21.1.1
OG1_9907: Grape|GSVIVT01008476001 Kiwi|Achn036041 Mimulus|mgv1a010108m Pve|m.24084 Tomato|SL1.00sc04912_3.1.1
OG1_9908: Grape|GSVIVT01008477001 Kiwi|Achn302061 Mimulus|mgv1a003311m Pve|m.20027 Tomato|SL1.00sc05858_213.1.1
OG1_9909: Grape|GSVIVT01008490001 Kiwi|Achn114071 Mimulus|mgv1a002187m Pve|m.15686 Tomato|SL1.00sc03823_86.1.1
OG1_9910: Grape|GSVIVT01008514001 Kiwi|Achn280731 Mimulus|mgv1a011213m Pve|m.8523 Tomato|SL1.00sc02102_168.1.1
OG1_9911: Grape|GSVIVT01008533001 Kiwi|Achn280641 Mimulus|mgv1a015275m Pve|m.1616 Tomato|SL1.00sc03823_67.1.1
OG1_9912: Grape|GSVIVT01008537001 Kiwi|Achn116431 Mimulus|mgv1a002123m Pve|m.16497 Tomato|SL1.00sc01881_28.1.1
OG1_9913: Grape|GSVIVT01008547001 Kiwi|Achn174471 Mimulus|mgv1a007038m Pve|m.71277 Tomato|SL1.00sc04912_44.1.1
OG1_9914: Grape|GSVIVT01008549001 Kiwi|Achn016891 Mimulus|mgv1a009345m Pve|m.6965 Tomato|SL1.00sc02484_39.1.1
OG1_9915: Grape|GSVIVT01008554001 Kiwi|Achn016901 Mimulus|mgv1a010151m Pve|m.16183 Tomato|SL1.00sc06255_62.1.1
OG1_9916: Grape|GSVIVT01008576001 Kiwi|Achn174541 Mimulus|mgv1a016048m Pve|m.13406 Tomato|SL1.00sc04889_43.1.1
OG1_9917: Grape|GSVIVT01008609001 Kiwi|Achn338571 Mimulus|mgv1a005304m Pve|m.7291 Tomato|SL1.00sc05805_263.1.1
OG1_9918: Grape|GSVIVT01008625001 Kiwi|Achn348751 Mimulus|mgv1a023151m Pve|m.54564 Tomato|SL1.00sc04889_8.1.1
OG1_9919: Grape|GSVIVT01008643001 Kiwi|Achn271251 Mimulus|mgv1a010170m Pve|m.7445 Tomato|SL1.00sc04007_184.1.1
OG1_9920: Grape|GSVIVT01008659001 Kiwi|Achn089131 Mimulus|mgv1a012651m Pve|m.14582 Tomato|SL1.00sc05603_24.1.1
OG1_9921: Grape|GSVIVT01008675001 Kiwi|Achn343121 Mimulus|mgv1a009830m Pve|m.19594 Tomato|SL1.00sc02164_485.1.1
OG1_9922: Grape|GSVIVT01008680001 Kiwi|Achn095491 Mimulus|mgv1a009384m Pve|m.14702 Tomato|SL1.00sc02164_484.1.1
OG1_9923: Grape|GSVIVT01008705001 Kiwi|Achn095591 Mimulus|mgv1a009088m Pve|m.34979 Tomato|SL1.00sc00777_839.1.1
OG1_9924: Grape|GSVIVT01008715001 Kiwi|Achn335841 Mimulus|mgv1a019053m Pve|m.59623 Tomato|SL1.00sc02606_94.1.1
OG1_9925: Grape|GSVIVT01008716001 Mimulus|mgv1a003821m Pve|m.54448 Kiwi|Achn252611 Tomato|SL1.00sc02164_462.1.1
OG1_9926: Grape|GSVIVT01008742001 Kiwi|Achn018811 Mimulus|mgv1a004143m Pve|m.52847 Tomato|SL1.00sc02164_450.1.1
OG1_9927: Grape|GSVIVT01008793001 Kiwi|Achn029101 Mimulus|mgv1a013706m Pve|m.15725 Tomato|SL1.00sc04799_17.1.1
OG1_9928: Grape|GSVIVT01008799001 Kiwi|Achn029421 Mimulus|mgv1a002290m Pve|m.22391 Tomato|SL1.00sc04799_31.1.1
OG1_9929: Grape|GSVIVT01008801001 Kiwi|Achn029411 Mimulus|mgv1a013578m Pve|m.1369 Tomato|SL1.00sc04799_38.1.1
OG1_9930: Grape|GSVIVT01008804001 Kiwi|Achn199901 Mimulus|mgv1a026583m Pve|m.15401 Tomato|SL1.00sc04202_1.1.1
OG1_9931: Grape|GSVIVT01008807001 Kiwi|Achn029371 Mimulus|mgv1a010127m Pve|m.13055 Tomato|SL1.00sc04799_50.1.1
OG1_9932: Grape|GSVIVT01008809001 Kiwi|Achn262551 Mimulus|mgv1a001282m Pve|m.37752 Tomato|SL1.00sc00226_76.1.1
OG1_9933: Grape|GSVIVT01008815001 Kiwi|Achn029151 Mimulus|mgv1a027101m Pve|m.58575 Tomato|SL1.00sc06004_165.1.1
OG1_9934: Grape|GSVIVT01008825001 Kiwi|Achn029201 Mimulus|mgv1a009737m Pve|m.2260 Tomato|SL1.00sc07184_11.1.1
OG1_9935: Grape|GSVIVT01008832001 Kiwi|Achn262601 Mimulus|mgv1a027124m Pve|m.35571 Tomato|SL1.00sc03001_183.1.1
OG1_9936: Grape|GSVIVT01008836001 Kiwi|Achn123241 Mimulus|mgv1a013986m Pve|m.2116 Tomato|SL1.00sc04857_97.1.1
OG1_9937: Grape|GSVIVT01008851001 Kiwi|Achn200011 Mimulus|mgv1a006835m Pve|m.31019 Tomato|SL1.00sc01881_140.1.1
OG1_9938: Grape|GSVIVT01008855001 Kiwi|Achn200021 Mimulus|mgv1a010006m Pve|m.38493 Tomato|SL1.00sc07184_10.1.1
OG1_9939: Grape|GSVIVT01008863001 Kiwi|Achn200041 Mimulus|mgv1a011281m Pve|m.2147 Tomato|SL1.00sc05189_47.1.1
OG1_9940: Grape|GSVIVT01008866001 Kiwi|Achn200051 Mimulus|mgv1a011767m Pve|m.2275 Tomato|SL1.00sc05575_373.1.1
OG1_9941: Grape|GSVIVT01008880001 Kiwi|Achn243321 Mimulus|mgv1a020951m Pve|m.45914 Tomato|SL1.00sc05575_376.1.1
OG1_9942: Grape|GSVIVT01008886001 Kiwi|Achn305011 Mimulus|mgv1a004483m Pve|m.27842 Tomato|SL1.00sc07184_1.1.1
OG1_9943: Grape|GSVIVT01008896001 Kiwi|Achn305051 Mimulus|mgv1a010724m Pve|m.3063 Tomato|SL1.00sc05575_386.1.1
OG1_9944: Grape|GSVIVT01008897001 Kiwi|Achn243281 Mimulus|mgv1a022478m Pve|m.14516 Tomato|SL1.00sc00082_56.1.1
OG1_9945: Grape|GSVIVT01008915001 Kiwi|Achn243211 Mimulus|mgv1a006798m Pve|m.24052 Tomato|SL1.00sc00082_45.1.1
OG1_9946: Grape|GSVIVT01008918001 Kiwi|Achn180901 Mimulus|mgv1a011450m Pve|m.3965 Tomato|SL1.00sc00082_26.1.1
OG1_9947: Grape|GSVIVT01008921001 Mimulus|mgv1a018388m Pve|m.20849 Tomato|SL1.00sc00082_32.1.1 Kiwi|Achn117311
OG1_9948: Grape|GSVIVT01008925001 Kiwi|Achn117011 Mimulus|mgv1a006553m Pve|m.27743 Tomato|SL1.00sc00082_37.1.1
OG1_9949: Grape|GSVIVT01008945001 Kiwi|Achn262871 Mimulus|mgv1a006619m Pve|m.50197 Tomato|SL1.00sc00082_8.1.1
OG1_9950: Grape|GSVIVT01008947001 Kiwi|Achn180621 Mimulus|mgv1a005391m Pve|m.12232 Tomato|SL1.00sc05858_431.1.1
OG1_9951: Grape|GSVIVT01008959001 Kiwi|Achn267211 Mimulus|mgv1a011580m Pve|m.1307 Tomato|SL1.00sc03785_33.1.1
OG1_9952: Grape|GSVIVT01008965001 Kiwi|Achn161391 Mimulus|mgv1a022363m Pve|m.14065 Tomato|SL1.00sc07408_378.1.1
OG1_9953: Grape|GSVIVT01008979001 Kiwi|Achn266531 Mimulus|mgv1a015689m Pve|m.6547 Tomato|SL1.00sc03736_157.1.1
OG1_9954: Grape|GSVIVT01008990001 Kiwi|Achn161471 Mimulus|mgv1a003918m Pve|m.13280 Tomato|SL1.00sc03736_162.1.1
OG1_9955: Grape|GSVIVT01008997001 Kiwi|Achn161501 Mimulus|mgv1a008891m Pve|m.70591 Tomato|SL1.00sc00510_62.1.1
OG1_9956: Grape|GSVIVT01009029001 Tomato|SL1.00sc03736_198.1.1 Pve|m.5044 Kiwi|Achn087491 Mimulus|mgv1a007343m
OG1_9957: Grape|GSVIVT01009030001 Kiwi|Achn266691 Mimulus|mgv1a010068m Pve|m.51530 Tomato|SL1.00sc03736_199.1.1
OG1_9958: Grape|GSVIVT01009042001 Kiwi|Achn087241 Mimulus|mgv1a010137m Pve|m.27678 Tomato|SL1.00sc03736_213.1.1
OG1_9959: Grape|GSVIVT01009046001 Kiwi|Achn266751 Mimulus|mgv1a011923m Pve|m.15917 Tomato|SL1.00sc03736_217.1.1
OG1_9960: Grape|GSVIVT01009068001 Kiwi|Achn206291 Mimulus|mgv1a008056m Pve|m.62993 Tomato|SL1.00sc02227_280.1.1
OG1_9961: Grape|GSVIVT01009071001 Kiwi|Achn266831 Mimulus|mgv1a000810m Pve|m.63307 Tomato|SL1.00sc03736_232.1.1
OG1_9962: Grape|GSVIVT01009079001 Kiwi|Achn265461 Mimulus|mgv1a007111m Pve|m.37047 Tomato|SL1.00sc03736_242.1.1
OG1_9963: Grape|GSVIVT01009087001 Kiwi|Achn348911 Mimulus|mgv1a002417m Pve|m.30443 Tomato|SL1.00sc01457_44.1.1
OG1_9964: Grape|GSVIVT01009092001 Kiwi|Achn348831 Mimulus|mgv1a009896m Pve|m.14004 Tomato|SL1.00sc03736_253.1.1
OG1_9965: Grape|GSVIVT01009105001 Kiwi|Achn087141 Mimulus|mgv1a019306m Pve|m.54578 Tomato|SL1.00sc03736_262.1.1
OG1_9966: Grape|GSVIVT01009117001 Mimulus|mgv1a020024m Pve|m.64960 Tomato|SL1.00sc04444_359.1.1 Kiwi|Achn387831
OG1_9967: Grape|GSVIVT01009120001 Kiwi|Achn265421 Mimulus|mgv1a007469m Pve|m.45142 Tomato|SL1.00sc04444_362.1.1
OG1_9968: Grape|GSVIVT01009121001 Kiwi|Achn270371 Mimulus|mgv1a006535m Pve|m.50818 Tomato|SL1.00sc05858_1171.1.1
OG1_9969: Grape|GSVIVT01009125001 Kiwi|Achn087641 Mimulus|mgv1a004179m Pve|m.31980 Tomato|SL1.00sc02749_233.1.1
OG1_9970: Grape|GSVIVT01009127001 Kiwi|Achn387811 Mimulus|mgv1a011414m Pve|m.2066 Tomato|SL1.00sc03946_97.1.1
OG1_9971: Grape|GSVIVT01009140001 Kiwi|Achn265831 Mimulus|mgv1a014633m Pve|m.10859 Tomato|SL1.00sc06303_5.1.1
OG1_9972: Grape|GSVIVT01009143001 Kiwi|Achn087091 Mimulus|mgv1a015959m Pve|m.20366 Tomato|SL1.00sc06303_8.1.1
OG1_9973: Grape|GSVIVT01009169001 Kiwi|Achn256431 Mimulus|mgv1a016312m Pve|m.14953 Tomato|SL1.00sc04168_49.1.1
OG1_9974: Grape|GSVIVT01009181001 Kiwi|Achn087041 Mimulus|mgv1a006916m Pve|m.13813 Tomato|SL1.00sc06303_29.1.1
OG1_9975: Grape|GSVIVT01009189001 Kiwi|Achn222031 Mimulus|mgv1a009077m Pve|m.1210 Tomato|SL1.00sc06303_40.1.1
OG1_9976: Grape|GSVIVT01009231001 Kiwi|Achn125531 Mimulus|mgv1a005274m Pve|m.51740 Tomato|SL1.00sc06498_51.1.1
OG1_9977: Grape|GSVIVT01009234001 Kiwi|Achn222131 Mimulus|mgv1a008594m Pve|m.22148 Tomato|SL1.00sc02370_1.1.1
OG1_9978: Grape|GSVIVT01009251001 Kiwi|Achn087921 Mimulus|mgv1a007143m Pve|m.6267 Tomato|SL1.00sc06931_4.1.1
OG1_9979: Grape|GSVIVT01009254001 Kiwi|Achn041261 Mimulus|mgv1a005175m Tomato|SL1.00sc06303_84.1.1 Pve|m.61246
OG1_9980: Grape|GSVIVT01009307001 Kiwi|Achn222481 Mimulus|mgv1a007750m Pve|m.9258 Tomato|SL1.00sc02164_34.1.1
OG1_9981: Grape|GSVIVT01009315001 Kiwi|Achn298991 Mimulus|mgv1a006497m Pve|m.23284 Tomato|SL1.00sc04337_75.1.1
OG1_9982: Grape|GSVIVT01009330001 Kiwi|Achn267981 Mimulus|mgv1a007674m Pve|m.6074 Tomato|SL1.00sc06019_490.1.1
OG1_9985: Grape|GSVIVT01009343001 Kiwi|Achn298931 Mimulus|mgv1a002318m Pve|m.41056 Tomato|SL1.00sc02164_55.1.1
OG1_9986: Grape|GSVIVT01009345001 Kiwi|Achn299391 Mimulus|mgv1a025319m Pve|m.36432 Tomato|SL1.00sc02164_56.1.1
OG1_9987: Grape|GSVIVT01009433001 Kiwi|Achn159021 Mimulus|mgv1a014101m Pve|m.6796 Tomato|SL1.00sc02164_116.1.1
OG1_9988: Grape|GSVIVT01009467001 Kiwi|Achn021041 Mimulus|mgv1a010846m Tomato|SL1.00sc02164_135.1.1 Pve|m.14734
OG1_9989: Grape|GSVIVT01009476001 Kiwi|Achn021101 Mimulus|mgv1a009482m Pve|m.6254 Tomato|SL1.00sc02164_141.1.1
OG1_9990: Grape|GSVIVT01009483001 Kiwi|Achn158861 Mimulus|mgv1a004466m Pve|m.19349 Tomato|SL1.00sc02102_458.1.1
OG1_9991: Grape|GSVIVT01009484001 Kiwi|Achn227381 Mimulus|mgv1a001495m Pve|m.53146 Tomato|SL1.00sc02164_148.1.1
OG1_9992: Grape|GSVIVT01009498001 Kiwi|Achn315731 Mimulus|mgv1a011943m Pve|m.14343 Tomato|SL1.00sc07246_4.1.1
OG1_9993: Grape|GSVIVT01009522001 Kiwi|Achn026241 Mimulus|mgv1a021662m Pve|m.29645 Tomato|SL1.00sc06019_56.1.1
OG1_9994: Grape|GSVIVT01009553001 Kiwi|Achn065171 Mimulus|mgv1a000600m Pve|m.30433 Tomato|SL1.00sc02164_194.1.1
OG1_9995: Grape|GSVIVT01009554001 Kiwi|Achn065191 Mimulus|mgv1a009238m Pve|m.3005 Tomato|SL1.00sc02164_195.1.1
OG1_9997: Grape|GSVIVT01009569001 Kiwi|Achn361291 Mimulus|mgv1a014097m Pve|m.57227 Tomato|SL1.00sc05253_58.1.1
OG1_9998: Grape|GSVIVT01009578001 Kiwi|Achn026181 Pve|m.2442 Tomato|SL1.00sc02164_212.1.1 Mimulus|mgv1a007950m
OG1_9999: Grape|GSVIVT01009581001 Kiwi|Achn131781 Mimulus|mgv1a004478m Pve|m.8817 Tomato|SL1.00sc02164_221.1.1
OG1_10000: Grape|GSVIVT01009586001 Kiwi|Achn131801 Mimulus|mgv1a004183m Pve|m.14513 Tomato|SL1.00sc02164_224.1.1
OG1_10001: Grape|GSVIVT01009588001 Kiwi|Achn026141 Mimulus|mgv1a013187m Pve|m.6144 Tomato|SL1.00sc02102_440.1.1
OG1_10002: Grape|GSVIVT01009618001 Kiwi|Achn131821 Mimulus|mgv1a009475m Pve|m.24691 Tomato|SL1.00sc02164_238.1.1
OG1_10003: Grape|GSVIVT01009638001 Kiwi|Achn219451 Mimulus|mgv1a023912m Pve|m.9229 Tomato|SL1.00sc02164_249.1.1
OG1_10004: Grape|GSVIVT01009650001 Kiwi|Achn026071 Mimulus|mgv1a013233m Pve|m.2820 Tomato|SL1.00sc02164_257.1.1
OG1_10005: Grape|GSVIVT01009652001 Mimulus|mgv1a018718m Pve|m.55962 Tomato|SL1.00sc02164_259.1.1 Kiwi|Achn025621
OG1_10006: Grape|GSVIVT01009681001 Kiwi|Achn014511 Mimulus|mgv1a002605m Pve|m.9491 Tomato|SL1.00sc02164_279.1.1
OG1_10007: Grape|GSVIVT01009687001 Kiwi|Achn131341 Mimulus|mgv1a001679m Pve|m.41590 Tomato|SL1.00sc04050_2.1.1
OG1_10008: Grape|GSVIVT01009688001 Kiwi|Achn197381 Mimulus|mgv1a013668m Pve|m.1661 Tomato|SL1.00sc02164_284.1.1
OG1_10009: Grape|GSVIVT01009712001 Kiwi|Achn131271 Mimulus|mgv1a012824m Pve|m.8318 Tomato|SL1.00sc02164_303.1.1
OG1_10010: Grape|GSVIVT01009713001 Kiwi|Achn025661 Mimulus|mgv1a004395m Pve|m.6913 Tomato|SL1.00sc02164_307.1.1
OG1_10011: Grape|GSVIVT01009739001 Kiwi|Achn025951 Mimulus|mgv1a008393m Pve|m.49591 Tomato|SL1.00sc02164_325.1.1
OG1_10012: Grape|GSVIVT01009760001 Kiwi|Achn014301 Mimulus|mgv1a010117m Pve|m.67175 Tomato|SL1.00sc02102_415.1.1
OG1_10013: Grape|GSVIVT01009763001 Kiwi|Achn014271 Mimulus|mgv1a005949m Pve|m.9180 Tomato|SL1.00sc02164_336.1.1
OG1_10014: Grape|GSVIVT01009778001 Kiwi|Achn014261 Mimulus|mgv1a003953m Pve|m.53131 Tomato|SL1.00sc02164_341.1.1
OG1_10015: Grape|GSVIVT01009779001 Kiwi|Achn025901 Mimulus|mgv1a006708m Pve|m.5489 Tomato|SL1.00sc02164_342.1.1
OG1_10016: Grape|GSVIVT01009789001 Kiwi|Achn230291 Mimulus|mgv1a001151m Pve|m.51617 Tomato|SL1.00sc02164_347.1.1
OG1_10017: Grape|GSVIVT01009794001 Kiwi|Achn230271 Mimulus|mgv1a015367m Tomato|SL1.00sc02164_349.1.1 Pve|m.18827
OG1_10018: Pve|m.7470 Grape|GSVIVT01018852001 Kiwi|Achn135151 Tomato|SL1.00sc00090_215.1.1 Mimulus|mgv1a015811m
OG1_10019: Grape|GSVIVT01009800001 Kiwi|Achn132001 Mimulus|mgv1a010024m Pve|m.37621 Tomato|SL1.00sc02164_353.1.1
OG1_10020: Grape|GSVIVT01009847001 Kiwi|Achn230481 Mimulus|mgv1a021753m Pve|m.19929 Tomato|SL1.00sc02164_384.1.1
OG1_10021: Grape|GSVIVT01009862001 Kiwi|Achn186631 Mimulus|mgv1a004266m Pve|m.16962 Tomato|SL1.00sc02164_387.1.1
OG1_10023: Grape|GSVIVT01009887001 Kiwi|Achn186561 Mimulus|mgv1a011606m Pve|m.12511 Tomato|SL1.00sc02164_396.1.1
OG1_10024: Grape|GSVIVT01009891001 Kiwi|Achn095861 Mimulus|mgv1a006549m Pve|m.58229 Tomato|SL1.00sc02164_401.1.1
OG1_10027: Grape|GSVIVT01009909001 Kiwi|Achn027521 Mimulus|mgv1a012284m Pve|m.18484 Tomato|SL1.00sc02164_411.1.1
OG1_10028: Grape|GSVIVT01009928001 Kiwi|Achn027561 Mimulus|mgv1a010302m Pve|m.24936 Tomato|SL1.00sc02164_419.1.1
OG1_10029: Grape|GSVIVT01009932001 Kiwi|Achn207781 Mimulus|mgv1a013655m Pve|m.6699 Tomato|SL1.00sc02302_252.1.1
OG1_10030: Grape|GSVIVT01009938001 Kiwi|Achn132261 Mimulus|mgv1a024122m Pve|m.62007 Tomato|SL1.00sc02932_14.1.1
OG1_10031: Grape|GSVIVT01009969001 Kiwi|Achn083941 Mimulus|mgv1a016139m Pve|m.2748 Tomato|SL1.00sc03179_67.1.1
OG1_10032: Grape|GSVIVT01009976001 Kiwi|Achn284851 Mimulus|mgv1a023907m Pve|m.20905 Tomato|SL1.00sc03736_201.1.1
OG1_10033: Grape|GSVIVT01009980001 Kiwi|Achn284861 Mimulus|mgv1a006244m Pve|m.9581 Tomato|SL1.00sc05575_321.1.1
OG1_10034: Grape|GSVIVT01009983001 Kiwi|Achn026761 Mimulus|mgv1a001223m Pve|m.14320 Tomato|SL1.00sc05948_82.1.1
OG1_10035: Grape|GSVIVT01009987001 Kiwi|Achn284451 Mimulus|mgv1a013810m Pve|m.19646 Tomato|SL1.00sc04696_41.1.1
OG1_10036: Grape|GSVIVT01010015001 Kiwi|Achn290241 Mimulus|mgv1a012592m Pve|m.3790 Tomato|SL1.00sc04696_34.1.1
OG1_10037: Grape|GSVIVT01010016001 Kiwi|Achn290231 Mimulus|mgv11b002584m Pve|m.42853 Tomato|SL1.00sc04696_29.1.1
OG1_10038: Grape|GSVIVT01010018001 Kiwi|Achn329291 Mimulus|mgv1a011942m Pve|m.26424 Tomato|SL1.00sc04696_27.1.1
OG1_10039: Grape|GSVIVT01010031001 Kiwi|Achn290931 Mimulus|mgv1a019365m Pve|m.65714 Tomato|SL1.00sc04696_18.1.1
OG1_10040: Grape|GSVIVT01010042001 Kiwi|Achn290301 Mimulus|mgv1a005419m Pve|m.16776 Tomato|SL1.00sc04696_8.1.1
OG1_10042: Grape|GSVIVT01010097001 Kiwi|Achn183891 Mimulus|mgv1a008353m Pve|m.74058 Tomato|SL1.00sc00463_83.1.1
OG1_10043: Grape|GSVIVT01010098001 Kiwi|Achn132901 Mimulus|mgv1a006836m Pve|m.1912 Tomato|SL1.00sc03540_138.1.1
OG1_10044: Grape|GSVIVT01010101001 Kiwi|Achn170021 Mimulus|mgv1a001439m Pve|m.38538 Tomato|SL1.00sc00395_7.1.1
OG1_10045: Grape|GSVIVT01010104001 Kiwi|Achn043841 Mimulus|mgv1a008279m Pve|m.8393 Tomato|SL1.00sc03496_9.1.1
OG1_10046: Kiwi|Achn365991 Tomato|SL1.00sc00510_6.1.1 Grape|GSVIVT01022202001 Mimulus|mgv1a025575m Pve|m.53511
OG1_10047: Grape|GSVIVT01010169001 Kiwi|Achn311731 Mimulus|mgv1a010568m Pve|m.10468 Tomato|SL1.00sc00395_67.1.1
OG1_10048: Grape|GSVIVT01010179001 Kiwi|Achn367611 Mimulus|mgv1a008966m Pve|m.10406 Tomato|SL1.00sc04857_100.1.1
OG1_10049: Grape|GSVIVT01010186001 Kiwi|Achn265231 Mimulus|mgv1a010384m Pve|m.12075 Tomato|SL1.00sc01651_36.1.1
OG1_10052: Grape|GSVIVT01010206001 Kiwi|Achn098711 Mimulus|mgv1a007911m Pve|m.2758 Tomato|SL1.00sc00980_10.1.1
OG1_10053: Grape|GSVIVT01010208001 Kiwi|Achn206221 Mimulus|mgv1a003373m Pve|m.53230 Tomato|SL1.00sc04857_181.1.1
OG1_10054: Grape|GSVIVT01010209001 Kiwi|Achn098751 Mimulus|mgv1a001237m Pve|m.4144 Tomato|SL1.00sc04857_170.1.1
OG1_10055: Grape|GSVIVT01010210001 Kiwi|Achn098741 Mimulus|mgv1a000494m Pve|m.34113 Tomato|SL1.00sc05992_284.1.1
OG1_10056: Grape|GSVIVT01010228001 Kiwi|Achn316761 Mimulus|mgv1a021965m Pve|m.22270 Tomato|SL1.00sc04857_173.1.1
OG1_10057: Grape|GSVIVT01010248001 Kiwi|Achn003111 Mimulus|mgv1a012085m Pve|m.23734 Tomato|SL1.00sc04857_187.1.1
OG1_10058: Grape|GSVIVT01010290001 Kiwi|Achn147461 Mimulus|mgv1a007051m Pve|m.35903 Tomato|SL1.00sc02227_240.1.1
OG1_10059: Grape|GSVIVT01010292001 Kiwi|Achn220321 Mimulus|mgv1a005744m Pve|m.57429 Tomato|SL1.00sc00463_221.1.1
OG1_10060: Grape|GSVIVT01010308001 Kiwi|Achn350901 Mimulus|mgv1a013099m Pve|m.6155 Tomato|SL1.00sc00463_234.1.1
OG1_10061: Grape|GSVIVT01010319001 Kiwi|Achn196451 Mimulus|mgv1a021883m Pve|m.23654 Tomato|SL1.00sc02745_87.1.1
OG1_10062: Grape|GSVIVT01010321001 Kiwi|Achn196631 Mimulus|mgv1a018983m Pve|m.17885 Tomato|SL1.00sc00633_34.1.1
OG1_10063: Grape|GSVIVT01010340001 Kiwi|Achn350841 Mimulus|mgv1a002220m Pve|m.26403 Tomato|SL1.00sc00395_392.1.1
OG1_10064: Grape|GSVIVT01010345001 Kiwi|Achn099591 Mimulus|mgv1a019123m Pve|m.22630 Tomato|SL1.00sc00463_261.1.1
OG1_10065: Grape|GSVIVT01010354001 Kiwi|Achn099571 Mimulus|mgv1a003284m Pve|m.25373 Tomato|SL1.00sc00463_255.1.1
OG1_10066: Grape|GSVIVT01010360001 Kiwi|Achn098961 Mimulus|mgv1a001338m Pve|m.28176 Tomato|SL1.00sc00463_295.1.1
OG1_10067: Grape|GSVIVT01010442001 Kiwi|Achn253081 Mimulus|mgv1a008777m Pve|m.8128 Tomato|SL1.00sc04295_56.1.1
OG1_10068: Grape|GSVIVT01010446001 Kiwi|Achn252831 Mimulus|mgv1a005635m Pve|m.24004 Tomato|SL1.00sc02484_27.1.1
OG1_10069: Grape|GSVIVT01010452001 Kiwi|Achn309101 Mimulus|mgv1a001167m Pve|m.9206 Tomato|SL1.00sc04295_43.1.1
OG1_10070: Grape|GSVIVT01010480001 Mimulus|mgv1a013027m Pve|m.9602 Tomato|SL1.00sc02484_33.1.1 Kiwi|Achn252851
OG1_10071: Grape|GSVIVT01010483001 Kiwi|Achn252871 Mimulus|mgv1a025195m Pve|m.2287 Tomato|SL1.00sc05253_86.1.1
OG1_10072: Grape|GSVIVT01010486001 Kiwi|Achn350781 Mimulus|mgv1a007127m Pve|m.13808 Tomato|SL1.00sc02484_35.1.1
OG1_10073: Grape|GSVIVT01010488001 Mimulus|mgv1a013611m Pve|m.42723 Tomato|SL1.00sc01556_29.1.1 Kiwi|Achn196811
OG1_10074: Grape|GSVIVT01010498001 Kiwi|Achn252891 Mimulus|mgv1a005881m Pve|m.20291 Tomato|SL1.00sc02484_44.1.1
OG1_10075: Grape|GSVIVT01010505001 Kiwi|Achn350731 Mimulus|mgv1a014303m Pve|m.16444 Tomato|SL1.00sc02484_51.1.1
OG1_10076: Grape|GSVIVT01010525001 Kiwi|Achn196241 Pve|m.1066 Tomato|SL1.00sc02484_69.1.1 Mimulus|mgv1a021286m
OG1_10077: Grape|GSVIVT01010526001 Kiwi|Achn050931 Mimulus|mgv1a004161m Pve|m.82721 Tomato|SL1.00sc02484_70.1.1
OG1_10078: Grape|GSVIVT01010531001 Kiwi|Achn265021 Mimulus|mgv1a011746m Pve|m.9545 Tomato|SL1.00sc02484_72.1.1
OG1_10079: Grape|GSVIVT01010540001 Kiwi|Achn081151 Mimulus|mgv1a022889m Pve|m.16039 Tomato|SL1.00sc06183_48.1.1
OG1_10080: Grape|GSVIVT01010544001 Kiwi|Achn081541 Mimulus|mgv1a010683m Pve|m.82618 Tomato|SL1.00sc06183_46.1.1
OG1_10081: Grape|GSVIVT01010548001 Kiwi|Achn081571 Mimulus|mgv1a022087m Pve|m.65116 Tomato|SL1.00sc05575_95.1.1
OG1_10082: Grape|GSVIVT01010594001 Kiwi|Achn358701 Mimulus|mgv1a026972m Pve|m.48393 Tomato|SL1.00sc06183_39.1.1
OG1_10083: Grape|GSVIVT01010642001 Mimulus|mgv1a008716m Pve|m.59588 Tomato|SL1.00sc02227_146.1.1 Kiwi|Achn158041
OG1_10084: Grape|GSVIVT01010647001 Kiwi|Achn249991 Mimulus|mgv1a026940m Pve|m.55937 Tomato|SL1.00sc06819_58.1.1
OG1_10085: Grape|GSVIVT01010682001 Kiwi|Achn011041 Mimulus|mgv1a013318m Pve|m.7988 Tomato|SL1.00sc07184_482.1.1
OG1_10086: Grape|GSVIVT01010710001 Kiwi|Achn365421 Mimulus|mgv1a012998m Pve|m.1713 Tomato|SL1.00sc07184_480.1.1
OG1_10087: Grape|GSVIVT01010722001 Kiwi|Achn003391 Mimulus|mgv1a010913m Pve|m.6706 Tomato|SL1.00sc07184_475.1.1
OG1_10088: Grape|GSVIVT01010741001 Kiwi|Achn013271 Mimulus|mgv1a005000m Pve|m.20565 Tomato|SL1.00sc06019_48.1.1
OG1_10089: Grape|GSVIVT01010746001 Kiwi|Achn238051 Mimulus|mgv1a012457m Pve|m.11774 Tomato|SL1.00sc06019_47.1.1
OG1_10090: Grape|GSVIVT01010747001 Kiwi|Achn086421 Mimulus|mgv1a009670m Pve|m.6224 Tomato|SL1.00sc06019_45.1.1
OG1_10091: Grape|GSVIVT01010758001 Mimulus|mgv1a000347m Pve|m.29496 Tomato|SL1.00sc00198_55.1.1 Kiwi|Achn086471
OG1_10092: Grape|GSVIVT01010788001 Kiwi|Achn337331 Mimulus|mgv1a027050m Pve|m.15142 Tomato|SL1.00sc06019_26.1.1
OG1_10093: Grape|GSVIVT01010791001 Kiwi|Achn086501 Mimulus|mgv1a010917m Pve|m.27389 Tomato|SL1.00sc00198_78.1.1
OG1_10094: Grape|GSVIVT01010794001 Kiwi|Achn084001 Mimulus|mgv1a012663m Pve|m.1596 Tomato|SL1.00sc06019_24.1.1
OG1_10095: Grape|GSVIVT01010835001 Kiwi|Achn327711 Mimulus|mgv1a004148m Pve|m.12080 Tomato|SL1.00sc02803_5.1.1
OG1_10096: Grape|GSVIVT01010836001 Kiwi|Achn237931 Mimulus|mgv1a006576m Pve|m.22629 Tomato|SL1.00sc05575_188.1.1
OG1_10097: Grape|GSVIVT01010856001 Pve|m.27077 Tomato|SL1.00sc07059_86.1.1 Kiwi|Achn205961 Mimulus|mgv1a020933m
OG1_10098: Grape|GSVIVT01010860001 Kiwi|Achn098541 Mimulus|mgv1a002353m Pve|m.55461 Tomato|SL1.00sc07059_79.1.1
OG1_10099: Grape|GSVIVT01010867001 Kiwi|Achn098571 Mimulus|mgv1a011245m Pve|m.82607 Tomato|SL1.00sc07059_74.1.1
OG1_10100: Grape|GSVIVT01010869001 Kiwi|Achn151301 Mimulus|mgv1a024222m Pve|m.78913 Tomato|SL1.00sc07059_64.1.1
OG1_10101: Grape|GSVIVT01010902001 Kiwi|Achn347301 Mimulus|mgv1a009960m Pve|m.4471 Tomato|SL1.00sc07059_24.1.1
OG1_10102: Grape|GSVIVT01010906001 Kiwi|Achn264371 Mimulus|mgv1a008895m Pve|m.49616 Tomato|SL1.00sc06255_78.1.1
OG1_10103: Grape|GSVIVT01010908001 Kiwi|Achn018371 Mimulus|mgv1a004145m Pve|m.75599 Tomato|SL1.00sc07059_21.1.1
OG1_10104: Grape|GSVIVT01010912001 Kiwi|Achn022901 Mimulus|mgv1a006988m Pve|m.63040 Tomato|SL1.00sc05266_15.1.1
OG1_10105: Grape|GSVIVT01010945001 Kiwi|Achn272071 Mimulus|mgv1a005371m Pve|m.52494 Tomato|SL1.00sc02156_57.1.1
OG1_10106: Grape|GSVIVT01010946001 Kiwi|Achn129761 Pve|m.38177 Tomato|SL1.00sc05382_121.1.1 Mimulus|mgv1a014079m
OG1_10107: Grape|GSVIVT01010948001 Kiwi|Achn129361 Mimulus|mgv1a006335m Pve|m.9431 Tomato|SL1.00sc05382_122.1.1
OG1_10108: Grape|GSVIVT01010963001 Kiwi|Achn024461 Mimulus|mgv1a000953m Pve|m.55607 Tomato|SL1.00sc03996_14.1.1
OG1_10109: Grape|GSVIVT01010968001 Kiwi|Achn129741 Mimulus|mgv1a005280m Pve|m.69247 Tomato|SL1.00sc06300_7.1.1
OG1_10110: Grape|GSVIVT01010978001 Kiwi|Achn259011 Mimulus|mgv1a001788m Pve|m.40385 Tomato|SL1.00sc06300_14.1.1
OG1_10111: Grape|GSVIVT01010979001 Kiwi|Achn258991 Mimulus|mgv1a007260m Pve|m.29107 Tomato|SL1.00sc06300_15.1.1
OG1_10112: Grape|GSVIVT01010986001 Kiwi|Achn291111 Mimulus|mgv1a010152m Pve|m.13075 Tomato|SL1.00sc04168_24.1.1
OG1_10113: Grape|GSVIVT01010991001 Kiwi|Achn259441 Mimulus|mgv1a009095m Pve|m.10605 Tomato|SL1.00sc07266_80.1.1
OG1_10114: Grape|GSVIVT01011005001 Kiwi|Achn035751 Mimulus|mgv1a018417m Pve|m.6593 Tomato|SL1.00sc07266_70.1.1
OG1_10115: Grape|GSVIVT01011009001 Kiwi|Achn259501 Mimulus|mgv1a015229m Pve|m.2695 Tomato|SL1.00sc06019_613.1.1
OG1_10116: Grape|GSVIVT01011012001 Kiwi|Achn291081 Mimulus|mgv1a020234m Pve|m.54785 Tomato|SL1.00sc07266_64.1.1
OG1_10117: Grape|GSVIVT01011033001 Kiwi|Achn258901 Mimulus|mgv1a015897m Pve|m.20305 Tomato|SL1.00sc03668_65.1.1
OG1_10118: Grape|GSVIVT01011045001 Kiwi|Achn024371 Mimulus|mgv1a006736m Pve|m.37259 Tomato|SL1.00sc07266_53.1.1
OG1_10119: Grape|GSVIVT01011051001 Kiwi|Achn014651 Mimulus|mgv1a010929m Pve|m.82688 Tomato|SL1.00sc02164_239.1.1
OG1_10120: Grape|GSVIVT01011060001 Kiwi|Achn357771 Mimulus|mgv1a013097m Pve|m.7260 Tomato|SL1.00sc04337_568.1.1
OG1_10121: Grape|GSVIVT01011064001 Kiwi|Achn357641 Mimulus|mgv1a010258m Pve|m.1921 Tomato|SL1.00sc07266_37.1.1
OG1_10122: Grape|GSVIVT01011065001 Kiwi|Achn228001 Mimulus|mgv1a002547m Pve|m.13801 Tomato|SL1.00sc02895_70.1.1
OG1_10123: Grape|GSVIVT01011070001 Kiwi|Achn129591 Mimulus|mgv1a009837m Pve|m.6741 Tomato|SL1.00sc06019_603.1.1
OG1_10124: Grape|GSVIVT01011095001 Kiwi|Achn129531 Mimulus|mgv1a010526m Pve|m.73137 Tomato|SL1.00sc00494_49.1.1
OG1_10125: Grape|GSVIVT01011098001 Kiwi|Achn258761 Tomato|SL1.00sc06019_599.1.1 Mimulus|mgv1a023979m Pve|m.186
OG1_10126: Grape|GSVIVT01011116001 Kiwi|Achn119251 Mimulus|mgv1a006647m Pve|m.23540 Tomato|SL1.00sc05189_70.1.1
OG1_10127: Grape|GSVIVT01011122001 Kiwi|Achn309001 Mimulus|mgv1a024918m Pve|m.1514 Tomato|SL1.00sc00494_19.1.1
OG1_10128: Grape|GSVIVT01011126001 Kiwi|Achn308981 Mimulus|mgv1a013497m Pve|m.49408 Tomato|SL1.00sc00494_15.1.1
OG1_10129: Grape|GSVIVT01011128001 Kiwi|Achn308971 Mimulus|mgv1a003721m Pve|m.12912 Tomato|SL1.00sc00494_13.1.1
OG1_10130: Grape|GSVIVT01011153001 Kiwi|Achn164211 Mimulus|mgv1a012135m Pve|m.5483 Tomato|SL1.00sc01578_22.1.1
OG1_10131: Grape|GSVIVT01011156001 Kiwi|Achn036591 Mimulus|mgv1a013474m Pve|m.13349 Tomato|SL1.00sc00141_98.1.1
OG1_10132: Grape|GSVIVT01011157001 Kiwi|Achn036311 Mimulus|mgv1a000258m Pve|m.14542 Tomato|SL1.00sc03197_155.1.1
OG1_10133: Grape|GSVIVT01011183001 Kiwi|Achn152471 Mimulus|mgv1a009582m Pve|m.32911 Tomato|SL1.00sc03197_127.1.1
OG1_10134: Grape|GSVIVT01011252001 Kiwi|Achn273001 Mimulus|mgv1a007946m Pve|m.7724 Tomato|SL1.00sc07184_446.1.1
OG1_10135: Grape|GSVIVT01011268001 Kiwi|Achn004231 Mimulus|mgv1a006484m Pve|m.12230 Tomato|SL1.00sc07184_449.1.1
OG1_10136: Grape|GSVIVT01011279001 Kiwi|Achn162101 Mimulus|mgv1a004147m Pve|m.18632 Tomato|SL1.00sc07184_452.1.1
OG1_10137: Grape|GSVIVT01011280001 Kiwi|Achn219181 Mimulus|mgv1a006360m Pve|m.6645 Tomato|SL1.00sc00226_346.1.1
OG1_10138: Grape|GSVIVT01011318001 Kiwi|Achn149971 Mimulus|mgv1a016383m Pve|m.43205 Tomato|SL1.00sc05189_186.1.1
OG1_10139: Grape|GSVIVT01011324001 Kiwi|Achn105821 Mimulus|mgv1a015218m Pve|m.5287 Tomato|SL1.00sc05189_185.1.1
OG1_10140: Grape|GSVIVT01011343001 Kiwi|Achn238201 Mimulus|mgv1a010871m Pve|m.1590 Tomato|SL1.00sc01402_205.1.1
OG1_10141: Grape|GSVIVT01011357001 Mimulus|mgv1a002517m Kiwi|Achn228991 Pve|m.11741 Tomato|SL1.00sc04121_45.1.1
OG1_10142: Grape|GSVIVT01011374001 Kiwi|Achn244721 Mimulus|mgv1a007488m Pve|m.36244 Tomato|SL1.00sc04121_43.1.1
OG1_10143: Grape|GSVIVT01011388001 Kiwi|Achn229011 Mimulus|mgv1a000040m Pve|m.77530 Tomato|SL1.00sc01945_2.1.1
OG1_10144: Grape|GSVIVT01011407001 Kiwi|Achn229051 Mimulus|mgv1a011289m Pve|m.33339 Tomato|SL1.00sc03789_21.1.1
OG1_10145: Grape|GSVIVT01011408001 Kiwi|Achn229121 Mimulus|mgv1a000335m Pve|m.63438 Tomato|SL1.00sc00530_67.1.1
OG1_10146: Grape|GSVIVT01011429001 Kiwi|Achn020571 Mimulus|mgv1a002012m Pve|m.75025 Tomato|SL1.00sc00530_69.1.1
OG1_10147: Grape|GSVIVT01011442001 Kiwi|Achn377481 Mimulus|mgv1a000582m Pve|m.18071 Tomato|SL1.00sc03187_36.1.1
OG1_10148: Grape|GSVIVT01011444001 Kiwi|Achn377461 Mimulus|mgv1a004068m Pve|m.62434 Tomato|SL1.00sc00530_81.1.1
OG1_10149: Grape|GSVIVT01011468001 Kiwi|Achn377451 Mimulus|mgv1a016526m Pve|m.14372 Tomato|SL1.00sc07408_94.1.1
OG1_10150: Grape|GSVIVT01011483001 Kiwi|Achn161591 Mimulus|mgv1a008886m Pve|m.19275 Tomato|SL1.00sc01656_357.1.1
OG1_10151: Grape|GSVIVT01011494001 Kiwi|Achn161631 Mimulus|mgv1a007500m Pve|m.54455 Tomato|SL1.00sc01656_351.1.1
OG1_10152: Grape|GSVIVT01011527001 Kiwi|Achn084361 Mimulus|mgv1a006477m Pve|m.43903 Tomato|SL1.00sc00777_689.1.1
OG1_10153: Grape|GSVIVT01011540001 Kiwi|Achn297081 Mimulus|mgv1a006224m Pve|m.48659 Tomato|SL1.00sc04007_229.1.1
OG1_10154: Grape|GSVIVT01011541001 Kiwi|Achn228581 Mimulus|mgv1a006528m Pve|m.1820 Tomato|SL1.00sc00777_682.1.1
OG1_10155: Grape|GSVIVT01011555001 Kiwi|Achn178031 Mimulus|mgv1a007276m Pve|m.11000 Tomato|SL1.00sc00777_687.1.1
OG1_10156: Grape|GSVIVT01011573001 Kiwi|Achn242491 Mimulus|mgv1a001382m Pve|m.57450 Tomato|SL1.00sc02227_3.1.1
OG1_10157: Grape|GSVIVT01011589001 Kiwi|Achn366731 Mimulus|mgv1a011258m Pve|m.29936 Tomato|SL1.00sc04857_203.1.1
OG1_10159: Grape|GSVIVT01011619001 Kiwi|Achn147391 Mimulus|mgv1a000124m Pve|m.32781 Tomato|SL1.00sc02484_155.1.1
OG1_10160: Grape|GSVIVT01011620001 Kiwi|Achn147401 Mimulus|mgv1a026251m Pve|m.14864 Tomato|SL1.00sc06183_409.1.1
OG1_10161: Grape|GSVIVT01011621001 Kiwi|Achn147411 Mimulus|mgv1a003220m Pve|m.4522 Tomato|SL1.00sc05575_110.1.1
OG1_10162: Grape|GSVIVT01011625001 Kiwi|Achn323351 Mimulus|mgv1a024744m Pve|m.25593 Tomato|SL1.00sc01956_11.1.1
OG1_10163: Grape|GSVIVT01011628001 Kiwi|Achn230601 Mimulus|mgv1a012821m Pve|m.41455 Tomato|SL1.00sc01956_12.1.1
OG1_10164: Grape|GSVIVT01011646001 Kiwi|Achn340001 Mimulus|mgv1a009387m Pve|m.82599 Tomato|SL1.00sc02227_22.1.1
OG1_10165: Grape|GSVIVT01011657001 Kiwi|Achn173471 Mimulus|mgv1a002729m Pve|m.47374 Tomato|SL1.00sc01956_15.1.1
OG1_10166: Grape|GSVIVT01011660001 Kiwi|Achn313841 Mimulus|mgv1a025203m Pve|m.46121 Tomato|SL1.00sc07059_68.1.1
OG1_10167: Grape|GSVIVT01011666001 Kiwi|Achn173521 Mimulus|mgv1a005562m Pve|m.59205 Tomato|SL1.00sc02227_36.1.1
OG1_10168: Grape|GSVIVT01011678001 Kiwi|Achn162981 Mimulus|mgv1a005805m Pve|m.37838 Tomato|SL1.00sc02227_41.1.1
OG1_10169: Grape|GSVIVT01011734001 Kiwi|Achn334231 Mimulus|mgv1a005827m Pve|m.15195 Tomato|SL1.00sc02484_161.1.1
OG1_10171: Grape|GSVIVT01011780001 Kiwi|Achn040761 Mimulus|mgv1a007531m Pve|m.54262 Tomato|SL1.00sc00395_247.1.1
OG1_10172: Grape|GSVIVT01011804001 Kiwi|Achn283011 Mimulus|mgv1a008805m Pve|m.11041 Tomato|SL1.00sc00395_227.1.1
OG1_10173: Grape|GSVIVT01011806001 Kiwi|Achn373751 Mimulus|mgv1a007096m Pve|m.13026 Tomato|SL1.00sc00395_225.1.1
OG1_10174: Grape|GSVIVT01011807001 Kiwi|Achn003481 Pve|m.8454 Tomato|SL1.00sc00395_223.1.1 Mimulus|mgv11b023308m
OG1_10175: Grape|GSVIVT01011828001 Kiwi|Achn320771 Mimulus|mgv1a011249m Pve|m.2557 Tomato|SL1.00sc00395_205.1.1
OG1_10176: Grape|GSVIVT01011835001 Kiwi|Achn374341 Mimulus|mgv1a001390m Pve|m.34877 Tomato|SL1.00sc05805_77.1.1
OG1_10177: Grape|GSVIVT01011843001 Kiwi|Achn311181 Mimulus|mgv1a007090m Pve|m.32521 Tomato|SL1.00sc00395_199.1.1
OG1_10178: Grape|GSVIVT01011846001 Kiwi|Achn107111 Mimulus|mgv1a014110m Pve|m.82639 Tomato|SL1.00sc00395_196.1.1
OG1_10179: Grape|GSVIVT01011861001 Kiwi|Achn374271 Mimulus|mgv1a007709m Pve|m.84106 Tomato|SL1.00sc00395_174.1.1
OG1_10180: Grape|GSVIVT01011867001 Kiwi|Achn373921 Mimulus|mgv1a007285m Pve|m.1703 Tomato|SL1.00sc01956_82.1.1
OG1_10181: Grape|GSVIVT01011887001 Kiwi|Achn311061 Mimulus|mgv1a006248m Pve|m.43290 Tomato|SL1.00sc00395_147.1.1
OG1_10182: Grape|GSVIVT01011898001 Kiwi|Achn374081 Mimulus|mgv1a012144m Pve|m.3617 Tomato|SL1.00sc00395_156.1.1
OG1_10183: Grape|GSVIVT01011914001 Mimulus|mgv1a016662m Pve|m.3417 Kiwi|Achn251581 Tomato|SL1.00sc05409_116.1.1
OG1_10184: Grape|GSVIVT01011919001 Kiwi|Achn251861 Mimulus|mgv1a013250m Pve|m.9547 Tomato|SL1.00sc00395_134.1.1
OG1_10185: Grape|GSVIVT01011920001 Kiwi|Achn251611 Mimulus|mgv1a009284m Pve|m.17595 Tomato|SL1.00sc04161_18.1.1
OG1_10186: Grape|GSVIVT01011930001 Kiwi|Achn221881 Mimulus|mgv1a005059m Pve|m.24564 Tomato|SL1.00sc00395_124.1.1
OG1_10187: Grape|GSVIVT01011964001 Kiwi|Achn206561 Mimulus|mgv1a021844m Pve|m.12396 Tomato|SL1.00sc00395_100.1.1
OG1_10188: Grape|GSVIVT01011969001 Kiwi|Achn206711 Mimulus|mgv1a013028m Pve|m.4440 Tomato|SL1.00sc00395_96.1.1
OG1_10189: Grape|GSVIVT01011974001 Kiwi|Achn064301 Mimulus|mgv11b004607m Pve|m.14466 Tomato|SL1.00sc00395_92.1.1
OG1_10190: Grape|GSVIVT01011976001 Kiwi|Achn206691 Mimulus|mgv1a011113m Pve|m.10801 Tomato|SL1.00sc00395_90.1.1
OG1_10191: Grape|GSVIVT01011978001 Kiwi|Achn170351 Mimulus|mgv1a015620m Pve|m.1555 Tomato|SL1.00sc00075_1.1.1
OG1_10192: Grape|GSVIVT01012002001 Kiwi|Achn321051 Pve|m.5008 Mimulus|mgv1a026408m Tomato|SL1.00sc00395_86.1.1
OG1_10193: Grape|GSVIVT01012004001 Kiwi|Achn170301 Mimulus|mgv1a002639m Pve|m.60294 Tomato|SL1.00sc00395_84.1.1
OG1_10194: Grape|GSVIVT01012006001 Kiwi|Achn321231 Mimulus|mgv1a015304m Pve|m.16968 Tomato|SL1.00sc04161_41.1.1
OG1_10195: Grape|GSVIVT01012023001 Kiwi|Achn321191 Mimulus|mgv1a000644m Pve|m.53129 Tomato|SL1.00sc00395_77.1.1
OG1_10196: Grape|GSVIVT01012028001 Kiwi|Achn170861 Mimulus|mgv1a010894m Pve|m.32691 Tomato|SL1.00sc00395_44.1.1
OG1_10197: Grape|GSVIVT01012037001 Kiwi|Achn175961 Mimulus|mgv1a007568m Pve|m.33969 Tomato|SL1.00sc02749_181.1.1
OG1_10198: Grape|GSVIVT01012041001 Kiwi|Achn367621 Mimulus|mgv1a005131m Pve|m.34006 Tomato|SL1.00sc03001_143.1.1
OG1_10199: Grape|GSVIVT01012063001 Kiwi|Achn324111 Mimulus|mgv1a015537m Pve|m.17655 Tomato|SL1.00sc03187_186.1.1
OG1_10200: Grape|GSVIVT01012068001 Mimulus|mgv1a002953m Pve|m.70342 Tomato|SL1.00sc03187_191.1.1 Kiwi|Achn323541
OG1_10201: Grape|GSVIVT01012071001 Kiwi|Achn127861 Mimulus|mgv1a010010m Pve|m.46848 Tomato|SL1.00sc03187_200.1.1
OG1_10203: Grape|GSVIVT01012084001 Kiwi|Achn324061 Mimulus|mgv1a012746m Pve|m.45211 Tomato|SL1.00sc03187_208.1.1
OG1_10204: Grape|GSVIVT01012094001 Kiwi|Achn324041 Mimulus|mgv1a015327m Pve|m.45204 Tomato|SL1.00sc03187_213.1.1
OG1_10205: Grape|GSVIVT01012095001 Kiwi|Achn324031 Mimulus|mgv1a001657m Pve|m.66163 Tomato|SL1.00sc03187_214.1.1
OG1_10206: Grape|GSVIVT01012096001 Kiwi|Achn037421 Mimulus|mgv1a005359m Pve|m.7891 Tomato|SL1.00sc03187_217.1.1
OG1_10207: Grape|GSVIVT01012102001 Kiwi|Achn276421 Mimulus|mgv1a002233m Pve|m.11152 Tomato|SL1.00sc00002_67.1.1
OG1_10208: Grape|GSVIVT01012110001 Kiwi|Achn199931 Mimulus|mgv1a012490m Pve|m.16696 Tomato|SL1.00sc00097_73.1.1
OG1_10209: Grape|GSVIVT01012111001 Kiwi|Achn324221 Mimulus|mgv1a026880m Pve|m.58461 Tomato|SL1.00sc04403_123.1.1
OG1_10210: Grape|GSVIVT01012124001 Kiwi|Achn323401 Mimulus|mgv1a004189m Pve|m.35826 Tomato|SL1.00sc03187_165.1.1
OG1_10211: Grape|GSVIVT01012125001 Kiwi|Achn324291 Mimulus|mgv1a024870m Pve|m.83289 Tomato|SL1.00sc03187_164.1.1
OG1_10212: Grape|GSVIVT01012143001 Kiwi|Achn323361 Mimulus|mgv1a012245m Pve|m.27020 Tomato|SL1.00sc00226_709.1.1
OG1_10213: Grape|GSVIVT01012146001 Kiwi|Achn058511 Mimulus|mgv1a006765m Pve|m.15606 Tomato|SL1.00sc00226_713.1.1
OG1_10214: Grape|GSVIVT01012151001 Kiwi|Achn324371 Mimulus|mgv1a002155m Pve|m.42598 Tomato|SL1.00sc03144_11.1.1
OG1_10215: Grape|GSVIVT01012159001 Kiwi|Achn223061 Mimulus|mgv1a001219m Pve|m.60447 Tomato|SL1.00sc00226_733.1.1
OG1_10216: Grape|GSVIVT01012170001 Kiwi|Achn223001 Mimulus|mgv1a016532m Pve|m.6249 Tomato|SL1.00sc00226_744.1.1
OG1_10217: Grape|GSVIVT01012171001 Kiwi|Achn222991 Mimulus|mgv1a013620m Pve|m.17935 Tomato|SL1.00sc02156_7.1.1
OG1_10218: Grape|GSVIVT01012172001 Kiwi|Achn162691 Mimulus|mgv1a022008m Pve|m.55357 Tomato|SL1.00sc02597_123.1.1
OG1_10219: Grape|GSVIVT01012183001 Kiwi|Achn355741 Mimulus|mgv1a010207m Tomato|SL1.00sc00463_69.1.1 Pve|m.14022
OG1_10220: Grape|GSVIVT01012203001 Kiwi|Achn028671 Mimulus|mgv1a002643m Tomato|SL1.00sc03496_23.1.1 Pve|m.47778
OG1_10221: Grape|GSVIVT01012205001 Kiwi|Achn122091 Mimulus|mgv1a022828m Pve|m.32862 Tomato|SL1.00sc02618_162.1.1
OG1_10222: Grape|GSVIVT01012214001 Kiwi|Achn390891 Mimulus|mgv1a010144m Pve|m.2548 Tomato|SL1.00sc00463_47.1.1
OG1_10223: Grape|GSVIVT01012218001 Kiwi|Achn390641 Mimulus|mgv1a006935m Pve|m.9409 Tomato|SL1.00sc00463_42.1.1
OG1_10224: Grape|GSVIVT01012228001 Kiwi|Achn044011 Mimulus|mgv1a002623m Pve|m.27586 Tomato|SL1.00sc00463_31.1.1
OG1_10225: Grape|GSVIVT01012234001 Kiwi|Achn043691 Mimulus|mgv1a010538m Pve|m.3120 Tomato|SL1.00sc00463_23.1.1
OG1_10226: Grape|GSVIVT01012237001 Kiwi|Achn144811 Mimulus|mgv1a003579m Pve|m.18466 Tomato|SL1.00sc00463_21.1.1
OG1_10227: Grape|GSVIVT01012238001 Kiwi|Achn232911 Mimulus|mgv1a004770m Pve|m.73858 Tomato|SL1.00sc00463_20.1.1
OG1_10228: Grape|GSVIVT01012255001 Kiwi|Achn356291 Mimulus|mgv1a000929m Pve|m.28703 Tomato|SL1.00sc00463_10.1.1
OG1_10229: Grape|GSVIVT01012452001 Mimulus|mgv1a020044m Pve|m.39016 Kiwi|Achn245981 Tomato|SL1.00sc05992_420.1.1
OG1_10230: Grape|GSVIVT01012479001 Kiwi|Achn271451 Mimulus|mgv1a003797m Pve|m.13029 Tomato|SL1.00sc00463_91.1.1
OG1_10231: Grape|GSVIVT01012539001 Kiwi|Achn204531 Mimulus|mgv1a015910m Pve|m.7449 Tomato|SL1.00sc06818_163.1.1
OG1_10232: Grape|GSVIVT01012613001 Kiwi|Achn258051 Mimulus|mgv1a024733m Pve|m.19438 Tomato|SL1.00sc01468_2.1.1
OG1_10233: Grape|GSVIVT01012651001 Kiwi|Achn326251 Mimulus|mgv1a005451m Pve|m.13311 Tomato|SL1.00sc00226_594.1.1
OG1_10234: Grape|GSVIVT01012652001 Kiwi|Achn326331 Mimulus|mgv1a004759m Pve|m.14859 Tomato|SL1.00sc00226_595.1.1
OG1_10235: Grape|GSVIVT01012658001 Kiwi|Achn111561 Mimulus|mgv1a014640m Pve|m.39927 Tomato|SL1.00sc03244_30.1.1
OG1_10236: Grape|GSVIVT01012670001 Kiwi|Achn150781 Mimulus|mgv1a027062m Tomato|SL1.00sc00226_649.1.1 Pve|m.83467
OG1_10237: Grape|GSVIVT01012671001 Kiwi|Achn026351 Mimulus|mgv1a011838m Pve|m.13228 Tomato|SL1.00sc00226_648.1.1
OG1_10238: Grape|GSVIVT01012687001 Kiwi|Achn326441 Mimulus|mgv1a012919m Pve|m.11533 Tomato|SL1.00sc04403_20.1.1
OG1_10239: Grape|GSVIVT01012702001 Kiwi|Achn150451 Mimulus|mgv1a007445m Pve|m.54237 Tomato|SL1.00sc00226_636.1.1
OG1_10240: Grape|GSVIVT01012704001 Kiwi|Achn326161 Mimulus|mgv1a011558m Pve|m.31914 Tomato|SL1.00sc00226_633.1.1
OG1_10241: Grape|GSVIVT01012726001 Kiwi|Achn150911 Mimulus|mgv1a000701m Pve|m.70199 Tomato|SL1.00sc04337_546.1.1
OG1_10242: Grape|GSVIVT01012780001 Kiwi|Achn098591 Mimulus|mgv1a000602m Pve|m.26677 Tomato|SL1.00sc00463_145.1.1
OG1_10243: Grape|GSVIVT01012782001 Kiwi|Achn160531 Mimulus|mgv1a017745m Pve|m.6562 Tomato|SL1.00sc03736_26.1.1
OG1_10244: Grape|GSVIVT01012792001 Kiwi|Achn371981 Mimulus|mgv1a016370m Pve|m.82523 Tomato|SL1.00sc02597_29.1.1
OG1_10245: Grape|GSVIVT01012831001 Kiwi|Achn307881 Mimulus|mgv1a026890m Pve|m.18308 Tomato|SL1.00sc07059_187.1.1
OG1_10246: Grape|GSVIVT01012842001 Kiwi|Achn323251 Mimulus|mgv1a008823m Pve|m.60006 Tomato|SL1.00sc01435_1.1.1
OG1_10247: Grape|GSVIVT01012850001 Kiwi|Achn316301 Mimulus|mgv1a004970m Pve|m.13514 Tomato|SL1.00sc07059_196.1.1
OG1_10248: Grape|GSVIVT01012859001 Kiwi|Achn316321 Mimulus|mgv1a010849m Pve|m.22850 Tomato|SL1.00sc07059_213.1.1
OG1_10249: Grape|GSVIVT01012860001 Kiwi|Achn316431 Mimulus|mgv1a003960m Pve|m.11126 Tomato|SL1.00sc07059_214.1.1
OG1_10250: Grape|GSVIVT01012862001 Mimulus|mgv1a005763m Kiwi|Achn332581 Pve|m.23394 Tomato|SL1.00sc06498_67.1.1
OG1_10251: Grape|GSVIVT01012872001 Kiwi|Achn383551 Mimulus|mgv1a012629m Pve|m.37620 Tomato|SL1.00sc07059_224.1.1
OG1_10252: Grape|GSVIVT01012898001 Kiwi|Achn316371 Mimulus|mgv1a011062m Pve|m.39287 Tomato|SL1.00sc07059_240.1.1
OG1_10253: Grape|GSVIVT01012900001 Kiwi|Achn383591 Mimulus|mgv1a003157m Pve|m.1551 Tomato|SL1.00sc07059_247.1.1
OG1_10254: Grape|GSVIVT01012939001 Kiwi|Achn345951 Mimulus|mgv1a000564m Pve|m.33892 Tomato|SL1.00sc04912_26.1.1
OG1_10255: Grape|GSVIVT01012985001 Kiwi|Achn178021 Mimulus|mgv1a011911m Pve|m.82532 Tomato|SL1.00sc00777_688.1.1
OG1_10256: Grape|GSVIVT01012994001 Kiwi|Achn096721 Mimulus|mgv1a020301m Pve|m.73147 Tomato|SL1.00sc00777_690.1.1
OG1_10257: Grape|GSVIVT01013027001 Kiwi|Achn091891 Mimulus|mgv1a014748m Pve|m.6043 Tomato|SL1.00sc00777_695.1.1
OG1_10258: Grape|GSVIVT01013053001 Kiwi|Achn096361 Mimulus|mgv1a008040m Pve|m.4537 Tomato|SL1.00sc00777_697.1.1
OG1_10259: Grape|GSVIVT01013054001 Kiwi|Achn084401 Mimulus|mgv1a007450m Pve|m.4513 Tomato|SL1.00sc00777_698.1.1
OG1_10260: Grape|GSVIVT01013055001 Mimulus|mgv1a009338m Pve|m.20393 Tomato|SL1.00sc05189_173.1.1 Kiwi|Achn010221
OG1_10261: Grape|GSVIVT01013071001 Kiwi|Achn083011 Mimulus|mgv1a015181m Pve|m.8881 Tomato|SL1.00sc00777_663.1.1
OG1_10262: Grape|GSVIVT01013092001 Kiwi|Achn092001 Mimulus|mgv1a010478m Pve|m.2259 Tomato|SL1.00sc00777_669.1.1
OG1_10263: Grape|GSVIVT01013098001 Kiwi|Achn313431 Mimulus|mgv1a011537m Pve|m.31713 Tomato|SL1.00sc00777_659.1.1
OG1_10264: Grape|GSVIVT01013101001 Kiwi|Achn313421 Mimulus|mgv1a019605m Pve|m.26181 Tomato|SL1.00sc00777_657.1.1
OG1_10265: Grape|GSVIVT01013108001 Kiwi|Achn187641 Mimulus|mgv1a008211m Pve|m.26484 Tomato|SL1.00sc00777_671.1.1
OG1_10266: Kiwi|Achn313381 Grape|GSVIVT01013115001 Mimulus|mgv1a004649m Pve|m.15747 Tomato|SL1.00sc02156_144.1.1
OG1_10267: Grape|GSVIVT01013146001 Kiwi|Achn313311 Mimulus|mgv1a010436m Pve|m.1511 Tomato|SL1.00sc00777_631.1.1
OG1_10268: Grape|GSVIVT01013166001 Kiwi|Achn313191 Mimulus|mgv1a008282m Pve|m.36181 Tomato|SL1.00sc02156_155.1.1
OG1_10269: Grape|GSVIVT01013180001 Kiwi|Achn374951 Mimulus|mgv1a005042m Pve|m.14546 Tomato|SL1.00sc02257_40.1.1
OG1_10270: Grape|GSVIVT01013196001 Kiwi|Achn376061 Pve|m.15223 Tomato|SL1.00sc05575_456.1.1 Mimulus|mgv1a019354m
OG1_10271: Grape|GSVIVT01013271001 Kiwi|Achn269051 Mimulus|mgv1a007592m Pve|m.13667 Tomato|SL1.00sc00777_565.1.1
OG1_10272: Grape|GSVIVT01013360001 Kiwi|Achn130921 Mimulus|mgv1a006663m Pve|m.19380 Tomato|SL1.00sc02164_488.1.1
OG1_10273: Grape|GSVIVT01013362001 Kiwi|Achn094921 Mimulus|mgv1a002335m Pve|m.23640 Tomato|SL1.00sc05431_17.1.1
OG1_10274: Grape|GSVIVT01013389001 Kiwi|Achn343761 Mimulus|mgv1a020299m Pve|m.46751 Tomato|SL1.00sc05992_251.1.1
OG1_10275: Grape|GSVIVT01013390001 Kiwi|Achn310621 Mimulus|mgv1a024877m Pve|m.34505 Tomato|SL1.00sc03187_227.1.1
OG1_10276: Grape|GSVIVT01013398001 Kiwi|Achn343731 Mimulus|mgv1a014440m Pve|m.28025 Tomato|SL1.00sc02164_513.1.1
OG1_10277: Grape|GSVIVT01013409001 Kiwi|Achn310661 Mimulus|mgv1a013419m Pve|m.4891 Tomato|SL1.00sc02164_521.1.1
OG1_10278: Grape|GSVIVT01013411001 Kiwi|Achn095071 Mimulus|mgv1a015110m Pve|m.11367 Tomato|SL1.00sc02164_523.1.1
OG1_10279: Grape|GSVIVT01013413001 Kiwi|Achn343311 Mimulus|mgv1a009327m Pve|m.18183 Tomato|SL1.00sc02932_7.1.1
OG1_10280: Grape|GSVIVT01013417001 Kiwi|Achn310531 Mimulus|mgv1a001190m Pve|m.17138 Tomato|SL1.00sc05253_75.1.1
OG1_10281: Grape|GSVIVT01013425001 Kiwi|Achn343331 Mimulus|mgv1a005667m Pve|m.15540 Tomato|SL1.00sc02164_530.1.1
OG1_10282: Grape|GSVIVT01013427001 Kiwi|Achn343341 Mimulus|mgv1a012485m Pve|m.27128 Tomato|SL1.00sc02102_358.1.1
OG1_10283: Grape|GSVIVT01013450001 Kiwi|Achn016501 Mimulus|mgv1a009142m Pve|m.40915 Tomato|SL1.00sc02164_546.1.1
OG1_10284: Grape|GSVIVT01013453001 Kiwi|Achn016551 Mimulus|mgv1a018037m Pve|m.9062 Tomato|SL1.00sc02164_547.1.1
OG1_10286: Grape|GSVIVT01013488001 Kiwi|Achn175351 Mimulus|mgv1a003427m Pve|m.22953 Tomato|SL1.00sc04684_7.1.1
OG1_10287: Grape|GSVIVT01013494001 Kiwi|Achn264901 Mimulus|mgv1a000272m Pve|m.35040 Tomato|SL1.00sc00097_59.1.1
OG1_10288: Grape|GSVIVT01013527001 Kiwi|Achn134831 Mimulus|mgv1a002095m Pve|m.65639 Tomato|SL1.00sc02302_366.1.1
OG1_10289: Grape|GSVIVT01013539001 Kiwi|Achn135891 Mimulus|mgv1a005327m Pve|m.66235 Tomato|SL1.00sc04337_605.1.1
OG1_10290: Grape|GSVIVT01013563001 Kiwi|Achn135951 Mimulus|mgv1a004591m Pve|m.50380 Tomato|SL1.00sc01578_4.1.1
OG1_10291: Grape|GSVIVT01013579001 Kiwi|Achn341851 Mimulus|mgv1a007033m Tomato|SL1.00sc01578_8.1.1 Pve|m.33103
OG1_10292: Grape|GSVIVT01013614001 Kiwi|Achn092321 Mimulus|mgv1a000480m Pve|m.21331 Tomato|SL1.00sc04799_40.1.1
OG1_10293: Grape|GSVIVT01013676001 Kiwi|Achn266421 Mimulus|mgv1a017737m Pve|m.49065 Tomato|SL1.00sc03736_99.1.1
OG1_10294: Grape|GSVIVT01013702001 Kiwi|Achn267311 Mimulus|mgv1a002525m Pve|m.12276 Tomato|SL1.00sc03785_45.1.1
OG1_10295: Grape|GSVIVT01013734001 Kiwi|Achn122791 Mimulus|mgv1a008015m Pve|m.2417 Tomato|SL1.00sc00395_516.1.1
OG1_10296: Grape|GSVIVT01013760001 Kiwi|Achn110841 Mimulus|mgv1a009978m Pve|m.82716 Tomato|SL1.00sc02227_254.1.1
OG1_10297: Grape|GSVIVT01013767001 Kiwi|Achn053701 Mimulus|mgv1a001464m Pve|m.52107 Tomato|SL1.00sc04788_108.1.1
OG1_10298: Grape|GSVIVT01013797001 Kiwi|Achn122581 Mimulus|mgv1a012189m Pve|m.8223 Tomato|SL1.00sc01167_3.1.1
OG1_10299: Grape|GSVIVT01013850001 Kiwi|Achn319351 Mimulus|mgv1a010591m Pve|m.8473 Tomato|SL1.00sc04889_244.1.1
OG1_10300: Grape|GSVIVT01013853001 Kiwi|Achn063021 Mimulus|mgv1a000422m Pve|m.40368 Tomato|SL1.00sc04361_72.1.1
OG1_10301: Grape|GSVIVT01013975001 Kiwi|Achn062441 Mimulus|mgv1a006066m Pve|m.31911 Tomato|SL1.00sc04361_39.1.1
OG1_10302: Grape|GSVIVT01013976001 Kiwi|Achn063101 Mimulus|mgv1a000039m Pve|m.38779 Tomato|SL1.00sc04361_37.1.1
OG1_10303: Grape|GSVIVT01014050001 Kiwi|Achn256841 Mimulus|mgv1a000931m Pve|m.51344 Tomato|SL1.00sc07059_355.1.1
OG1_10304: Grape|GSVIVT01014051001 Kiwi|Achn324311 Mimulus|mgv1a003917m Pve|m.52111 Tomato|SL1.00sc03187_150.1.1
OG1_10305: Grape|GSVIVT01014061001 Kiwi|Achn213281 Mimulus|mgv1a000932m Pve|m.75277 Tomato|SL1.00sc04007_159.1.1
OG1_10306: Grape|GSVIVT01014066001 Kiwi|Achn275121 Mimulus|mgv1a007153m Pve|m.26857 Tomato|SL1.00sc07408_459.1.1
OG1_10307: Grape|GSVIVT01014072001 Kiwi|Achn140021 Mimulus|mgv1a002498m Pve|m.8450 Tomato|SL1.00sc07408_455.1.1
OG1_10308: Grape|GSVIVT01014073001 Kiwi|Achn010041 Mimulus|mgv1a008679m Pve|m.37192 Tomato|SL1.00sc04444_101.1.1
OG1_10309: Grape|GSVIVT01014075001 Kiwi|Achn140011 Mimulus|mgv1a021016m Pve|m.7696 Tomato|SL1.00sc07408_454.1.1
OG1_10310: Grape|GSVIVT01014087001 Kiwi|Achn146601 Mimulus|mgv1a020822m Pve|m.82966 Tomato|SL1.00sc05603_84.1.1
OG1_10311: Grape|GSVIVT01014095001 Kiwi|Achn139821 Mimulus|mgv1a011098m Pve|m.2409 Tomato|SL1.00sc07408_445.1.1
OG1_10312: Grape|GSVIVT01014097001 Kiwi|Achn327511 Mimulus|mgv1a010744m Pve|m.55961 Tomato|SL1.00sc07408_444.1.1
OG1_10313: Grape|GSVIVT01014100001 Mimulus|mgv1a009642m Pve|m.17492 Tomato|SL1.00sc07408_442.1.1 Kiwi|Achn139901
OG1_10314: Grape|GSVIVT01014123001 Kiwi|Achn318551 Mimulus|mgv1a004804m Pve|m.9240 Tomato|SL1.00sc04889_85.1.1
OG1_10315: Grape|GSVIVT01014152001 Kiwi|Achn377371 Mimulus|mgv1a005794m Pve|m.22003 Tomato|SL1.00sc07408_435.1.1
OG1_10316: Grape|GSVIVT01014168001 Kiwi|Achn038441 Mimulus|mgv1a004570m Pve|m.10048 Tomato|SL1.00sc05603_91.1.1
OG1_10317: Grape|GSVIVT01014170001 Kiwi|Achn385031 Mimulus|mgv1a007895m Pve|m.41181 Tomato|SL1.00sc07408_430.1.1
OG1_10318: Grape|GSVIVT01014186001 Kiwi|Achn277801 Mimulus|mgv1a007424m Pve|m.29484 Tomato|SL1.00sc06019_423.1.1
OG1_10319: Grape|GSVIVT01014196001 Kiwi|Achn007201 Mimulus|mgv1a007930m Pve|m.9442 Tomato|SL1.00sc07408_419.1.1
OG1_10320: Grape|GSVIVT01014198001 Kiwi|Achn007241 Mimulus|mgv1a003976m Pve|m.15954 Tomato|SL1.00sc07408_418.1.1
OG1_10321: Grape|GSVIVT01014199001 Kiwi|Achn007211 Mimulus|mgv1a005910m Pve|m.2073 Tomato|SL1.00sc07408_417.1.1
OG1_10322: Grape|GSVIVT01014228001 Kiwi|Achn058081 Mimulus|mgv1a007308m Pve|m.535 Tomato|SL1.00sc07000_72.1.1
OG1_10323: Grape|GSVIVT01014230001 Kiwi|Achn221591 Mimulus|mgv1a026415m Pve|m.30180 Tomato|SL1.00sc07000_71.1.1
OG1_10324: Grape|GSVIVT01014248001 Kiwi|Achn277681 Mimulus|mgv1a006018m Pve|m.33932 Tomato|SL1.00sc07000_61.1.1
OG1_10325: Grape|GSVIVT01014249001 Kiwi|Achn133901 Mimulus|mgv1a007383m Pve|m.4835 Tomato|SL1.00sc07000_60.1.1
OG1_10326: Grape|GSVIVT01014274001 Kiwi|Achn133561 Mimulus|mgv1a000170m Pve|m.53676 Tomato|SL1.00sc07408_383.1.1
OG1_10327: Grape|GSVIVT01014276001 Kiwi|Achn133101 Mimulus|mgv1a011802m Pve|m.50246 Tomato|SL1.00sc07408_381.1.1
OG1_10329: Grape|GSVIVT01014288001 Kiwi|Achn289141 Mimulus|mgv1a006403m Pve|m.3028 Tomato|SL1.00sc07408_376.1.1
OG1_10330: Grape|GSVIVT01014295001 Kiwi|Achn028841 Mimulus|mgv11b006303m Pve|m.15775 Tomato|SL1.00sc07408_369.1.1
OG1_10331: Grape|GSVIVT01014296001 Kiwi|Achn051231 Mimulus|mgv1a011808m Pve|m.51842 Tomato|SL1.00sc07000_42.1.1
OG1_10332: Grape|GSVIVT01014297001 Kiwi|Achn028831 Mimulus|mgv1a002264m Pve|m.7935 Tomato|SL1.00sc07408_368.1.1
OG1_10333: Grape|GSVIVT01014301001 Kiwi|Achn051491 Mimulus|mgv1a011404m Pve|m.12216 Tomato|SL1.00sc07408_365.1.1
OG1_10334: Grape|GSVIVT01014304001 Kiwi|Achn012241 Mimulus|mgv1a011315m Pve|m.13386 Tomato|SL1.00sc07408_362.1.1
OG1_10336: Grape|GSVIVT01014349001 Kiwi|Achn051301 Mimulus|mgv1a004370m Pve|m.40771 Tomato|SL1.00sc05253_17.1.1
OG1_10337: Grape|GSVIVT01014353001 Kiwi|Achn051411 Mimulus|mgv1a025726m Pve|m.5623 Tomato|SL1.00sc07408_345.1.1
OG1_10338: Grape|GSVIVT01014369001 Kiwi|Achn133471 Mimulus|mgv1a004445m Pve|m.15252 Tomato|SL1.00sc07408_337.1.1
OG1_10339: Grape|GSVIVT01014379001 Kiwi|Achn040421 Mimulus|mgv1a020282m Pve|m.26389 Tomato|SL1.00sc07408_335.1.1
OG1_10340: Grape|GSVIVT01014381001 Kiwi|Achn002411 Mimulus|mgv1a005344m Pve|m.59131 Tomato|SL1.00sc07408_334.1.1
OG1_10341: Grape|GSVIVT01014386001 Kiwi|Achn325961 Mimulus|mgv1a012054m Pve|m.7785 Tomato|SL1.00sc07000_21.1.1
OG1_10342: Grape|GSVIVT01014407001 Kiwi|Achn163431 Mimulus|mgv1a007901m Pve|m.7801 Tomato|SL1.00sc07408_320.1.1
OG1_10343: Grape|GSVIVT01014408001 Kiwi|Achn325851 Mimulus|mgv1a006178m Pve|m.13175 Tomato|SL1.00sc07000_9.1.1
OG1_10344: Grape|GSVIVT01014409001 Kiwi|Achn289331 Mimulus|mgv1a000328m Pve|m.8037 Tomato|SL1.00sc07408_318.1.1
OG1_10345: Grape|GSVIVT01014420001 Kiwi|Achn163781 Mimulus|mgv1a005975m Pve|m.16972 Tomato|SL1.00sc07408_311.1.1
OG1_10346: Grape|GSVIVT01014423001 Mimulus|mgv1a016884m Tomato|SL1.00sc07000_6.1.1 Kiwi|Achn163401 Pve|m.16973
OG1_10347: Grape|GSVIVT01014441001 Kiwi|Achn357221 Mimulus|mgv1a022393m Pve|m.12300 Tomato|SL1.00sc06070_268.1.1
OG1_10348: Grape|GSVIVT01014543001 Kiwi|Achn333171 Mimulus|mgv1a006229m Pve|m.27058 Tomato|SL1.00sc04857_102.1.1
OG1_10349: Grape|GSVIVT01014572001 Kiwi|Achn333251 Mimulus|mgv1a014531m Pve|m.7655 Tomato|SL1.00sc07408_267.1.1
OG1_10350: Grape|GSVIVT01014576001 Kiwi|Achn176781 Mimulus|mgv1a006892m Pve|m.8126 Tomato|SL1.00sc07408_266.1.1
OG1_10351: Grape|GSVIVT01014590001 Kiwi|Achn165401 Mimulus|mgv11b015078m Pve|m.64896 Tomato|SL1.00sc03540_24.1.1
OG1_10352: Grape|GSVIVT01014604001 Kiwi|Achn165421 Mimulus|mgv1a000389m Pve|m.41955 Tomato|SL1.00sc07408_257.1.1
OG1_10353: Grape|GSVIVT01014607001 Mimulus|mgv1a009484m Pve|m.15370 Tomato|SL1.00sc07408_254.1.1 Kiwi|Achn333071
OG1_10354: Grape|GSVIVT01014640001 Kiwi|Achn030591 Mimulus|mgv1a014808m Pve|m.8299 Tomato|SL1.00sc05253_107.1.1
OG1_10355: Grape|GSVIVT01014644001 Kiwi|Achn005421 Mimulus|mgv1a007958m Pve|m.11683 Tomato|SL1.00sc05084_32.1.1
OG1_10356: Grape|GSVIVT01014646001 Kiwi|Achn306161 Mimulus|mgv1a009734m Pve|m.7288 Tomato|SL1.00sc00510_145.1.1
OG1_10357: Grape|GSVIVT01014657001 Kiwi|Achn005401 Mimulus|mgv1a008820m Pve|m.14195 Tomato|SL1.00sc05253_108.1.1
OG1_10358: Grape|GSVIVT01014659001 Kiwi|Achn305911 Mimulus|mgv1a019434m Pve|m.18585 Tomato|SL1.00sc07408_122.1.1
OG1_10359: Grape|GSVIVT01014666001 Kiwi|Achn063401 Mimulus|mgv1a007063m Pve|m.11614 Tomato|SL1.00sc07408_119.1.1
OG1_10360: Grape|GSVIVT01014668001 Kiwi|Achn005381 Mimulus|mgv1a015767m Pve|m.82724 Tomato|SL1.00sc07408_118.1.1
OG1_10362: Grape|GSVIVT01014675001 Kiwi|Achn042261 Mimulus|mgv1a002411m Tomato|SL1.00sc07408_115.1.1 Pve|m.4952
OG1_10363: Grape|GSVIVT01014688001 Kiwi|Achn273181 Mimulus|mgv1a005628m Pve|m.19814 Tomato|SL1.00sc07408_111.1.1
OG1_10364: Grape|GSVIVT01014691001 Kiwi|Achn273331 Mimulus|mgv1a015800m Pve|m.72501 Tomato|SL1.00sc07408_108.1.1
OG1_10365: Grape|GSVIVT01014694001 Kiwi|Achn273321 Mimulus|mgv1a003022m Pve|m.55907 Tomato|SL1.00sc07408_105.1.1
OG1_10366: Grape|GSVIVT01014695001 Kiwi|Achn079641 Mimulus|mgv1a006735m Pve|m.30834 Tomato|SL1.00sc05084_36.1.1
OG1_10367: Grape|GSVIVT01014732001 Kiwi|Achn069231 Mimulus|mgv1a005570m Pve|m.31762 Tomato|SL1.00sc07408_92.1.1
OG1_10368: Grape|GSVIVT01014735001 Kiwi|Achn079571 Mimulus|mgv1a013418m Pve|m.44035 Tomato|SL1.00sc05253_131.1.1
OG1_10369: Grape|GSVIVT01014738001 Kiwi|Achn146781 Mimulus|mgv1a008270m Pve|m.42887 Tomato|SL1.00sc05084_48.1.1
OG1_10370: Grape|GSVIVT01014743001 Kiwi|Achn068921 Mimulus|mgv1a004181m Pve|m.76479 Tomato|SL1.00sc05253_126.1.1
OG1_10371: Grape|GSVIVT01014748001 Kiwi|Achn078901 Mimulus|mgv1a013848m Pve|m.22139 Tomato|SL1.00sc05253_125.1.1
OG1_10372: Grape|GSVIVT01014751001 Kiwi|Achn068901 Mimulus|mgv1a010925m Pve|m.11696 Tomato|SL1.00sc07408_82.1.1
OG1_10373: Grape|GSVIVT01014761001 Kiwi|Achn315111 Mimulus|mgv1a013136m Pve|m.24715 Tomato|SL1.00sc05253_137.1.1
OG1_10374: Grape|GSVIVT01014763001 Kiwi|Achn225931 Mimulus|mgv1a011440m Pve|m.82698 Tomato|SL1.00sc07408_61.1.1
OG1_10375: Grape|GSVIVT01014770001 Kiwi|Achn315001 Mimulus|mgv1a019344m Tomato|SL1.00sc05253_136.1.1 Pve|m.706
OG1_10376: Grape|GSVIVT01014777001 Kiwi|Achn146851 Mimulus|mgv1a005749m Pve|m.31777 Tomato|SL1.00sc07184_460.1.1
OG1_10377: Grape|GSVIVT01014785001 Kiwi|Achn146831 Mimulus|mgv1a007394m Pve|m.3043 Tomato|SL1.00sc05253_122.1.1
OG1_10378: Grape|GSVIVT01014786001 Mimulus|mgv1a007375m Pve|m.2552 Tomato|SL1.00sc05253_123.1.1 Kiwi|Achn202221
OG1_10379: Grape|GSVIVT01014790001 Kiwi|Achn343021 Mimulus|mgv1a009872m Pve|m.7084 Tomato|SL1.00sc07408_75.1.1
OG1_10380: Grape|GSVIVT01014837001 Kiwi|Achn146811 Mimulus|mgv1a008862m Pve|m.14751 Tomato|SL1.00sc07408_79.1.1
OG1_10381: Grape|GSVIVT01014840001 Kiwi|Achn068801 Mimulus|mgv1a005499m Pve|m.39410 Tomato|SL1.00sc07408_55.1.1
OG1_10382: Grape|GSVIVT01014857001 Kiwi|Achn005161 Mimulus|mgv1a015160m Pve|m.23614 Tomato|SL1.00sc05253_144.1.1
OG1_10383: Grape|GSVIVT01014858001 Kiwi|Achn305721 Mimulus|mgv1a003410m Pve|m.33193 Tomato|SL1.00sc07408_44.1.1
OG1_10384: Grape|GSVIVT01014990001 Kiwi|Achn213271 Mimulus|mgv1a022058m Pve|m.36329 Tomato|SL1.00sc04007_162.1.1
OG1_10385: Grape|GSVIVT01015002001 Kiwi|Achn240231 Mimulus|mgv1a020539m Pve|m.17913 Tomato|SL1.00sc00073_4.1.1
OG1_10386: Grape|GSVIVT01015008001 Kiwi|Achn084031 Mimulus|mgv1a020170m Pve|m.44930 Tomato|SL1.00sc06183_329.1.1
OG1_10387: Grape|GSVIVT01015027001 Kiwi|Achn240291 Mimulus|mgv1a013647m Pve|m.2216 Tomato|SL1.00sc01881_5.1.1
OG1_10388: Grape|GSVIVT01015034001 Kiwi|Achn167971 Mimulus|mgv1a003715m Pve|m.25374 Tomato|SL1.00sc01881_16.1.1
OG1_10389: Grape|GSVIVT01015050001 Kiwi|Achn240391 Mimulus|mgv1a014323m Pve|m.8982 Tomato|SL1.00sc07122_88.1.1
OG1_10390: Grape|GSVIVT01015052001 Kiwi|Achn168041 Mimulus|mgv1a007084m Pve|m.3171 Tomato|SL1.00sc01881_31.1.1
OG1_10391: Grape|GSVIVT01015055001 Kiwi|Achn355231 Mimulus|mgv1a008441m Pve|m.28513 Tomato|SL1.00sc03081_5.1.1
OG1_10393: Grape|GSVIVT01015070001 Kiwi|Achn355361 Mimulus|mgv1a016386m Pve|m.7515 Tomato|SL1.00sc07122_81.1.1
OG1_10394: Grape|GSVIVT01015082001 Kiwi|Achn023211 Mimulus|mgv1a001206m Pve|m.19704 Tomato|SL1.00sc07309_5.1.1
OG1_10395: Grape|GSVIVT01015090001 Kiwi|Achn023201 Pve|m.82667 Tomato|SL1.00sc07309_17.1.1 Mimulus|mgv1a013629m
OG1_10396: Grape|GSVIVT01015093001 Kiwi|Achn061351 Mimulus|mgv1a007707m Pve|m.9638 Tomato|SL1.00sc07059_169.1.1
OG1_10397: Grape|GSVIVT01015096001 Kiwi|Achn061341 Mimulus|mgv1a000572m Pve|m.42977 Tomato|SL1.00sc07309_27.1.1
OG1_10398: Grape|GSVIVT01015115001 Kiwi|Achn155781 Mimulus|mgv1a013337m Pve|m.5481 Tomato|SL1.00sc07122_72.1.1
OG1_10399: Grape|GSVIVT01015151001 Kiwi|Achn155991 Mimulus|mgv1a005112m Pve|m.15091 Tomato|SL1.00sc07309_63.1.1
OG1_10400: Grape|GSVIVT01015152001 Kiwi|Achn326621 Mimulus|mgv1a015944m Pve|m.25866 Tomato|SL1.00sc07309_64.1.1
OG1_10401: Grape|GSVIVT01015161001 Kiwi|Achn168271 Mimulus|mgv1a014085m Pve|m.23562 Tomato|SL1.00sc07309_70.1.1
OG1_10402: Grape|GSVIVT01015172001 Kiwi|Achn061251 Mimulus|mgv1a008589m Pve|m.15710 Tomato|SL1.00sc00014_56.1.1
OG1_10403: Grape|GSVIVT01015179001 Kiwi|Achn156071 Mimulus|mgv1a014497m Pve|m.3033 Tomato|SL1.00sc07122_62.1.1
OG1_10404: Grape|GSVIVT01015184001 Kiwi|Achn155621 Mimulus|mgv1a015531m Pve|m.46561 Tomato|SL1.00sc00395_151.1.1
OG1_10406: Grape|GSVIVT01015202001 Kiwi|Achn168351 Mimulus|mgv1a002329m Pve|m.24305 Tomato|SL1.00sc00056_5.1.1
OG1_10407: Grape|GSVIVT01015216001 Kiwi|Achn155551 Mimulus|mgv1a026892m Pve|m.49748 Tomato|SL1.00sc05083_2.1.1
OG1_10408: Grape|GSVIVT01015219001 Kiwi|Achn167051 Mimulus|mgv1a027012m Pve|m.1014 Tomato|SL1.00sc05805_35.1.1
OG1_10409: Grape|GSVIVT01015227001 Kiwi|Achn156201 Mimulus|mgv1a008661m Pve|m.16047 Tomato|SL1.00sc03946_98.1.1
OG1_10410: Grape|GSVIVT01015228001 Mimulus|mgv1a011137m Kiwi|Achn330811 Pve|m.1757 Tomato|SL1.00sc07122_49.1.1
OG1_10411: Grape|GSVIVT01015235001 Kiwi|Achn061131 Mimulus|mgv1a021489m Pve|m.9902 Tomato|SL1.00sc05290_18.1.1
OG1_10412: Grape|GSVIVT01015249001 Kiwi|Achn069651 Mimulus|mgv1a010891m Pve|m.42734 Tomato|SL1.00sc00132_81.1.1
OG1_10413: Grape|GSVIVT01015253001 Kiwi|Achn061021 Mimulus|mgv1a014222m Pve|m.61980 Tomato|SL1.00sc02932_38.1.1
OG1_10414: Grape|GSVIVT01015263001 Kiwi|Achn310861 Mimulus|mgv1a013270m Pve|m.32269 Tomato|SL1.00sc07122_39.1.1
OG1_10415: Grape|GSVIVT01015274001 Kiwi|Achn069791 Mimulus|mgv1a025425m Pve|m.21609 Tomato|SL1.00sc02273_40.1.1
OG1_10416: Grape|GSVIVT01015275001 Kiwi|Achn310821 Mimulus|mgv1a011154m Pve|m.6535 Tomato|SL1.00sc07122_33.1.1
OG1_10417: Grape|GSVIVT01015290001 Kiwi|Achn312451 Mimulus|mgv1a024695m Pve|m.9249 Tomato|SL1.00sc07122_24.1.1
OG1_10418: Grape|GSVIVT01015304001 Kiwi|Achn312491 Mimulus|mgv1a008636m Pve|m.5815 Tomato|SL1.00sc07122_18.1.1
OG1_10419: Grape|GSVIVT01015318001 Kiwi|Achn069481 Mimulus|mgv1a026030m Pve|m.17597 Tomato|SL1.00sc00226_597.1.1
OG1_10420: Grape|GSVIVT01015319001 Kiwi|Achn069891 Mimulus|mgv1a009817m Pve|m.2139 Tomato|SL1.00sc02484_177.1.1
OG1_10421: Grape|GSVIVT01015321001 Kiwi|Achn312411 Mimulus|mgv1a003163m Pve|m.14849 Tomato|SL1.00sc07122_6.1.1
OG1_10422: Grape|GSVIVT01015331001 Kiwi|Achn146191 Mimulus|mgv1a003873m Pve|m.42162 Tomato|SL1.00sc02484_189.1.1
OG1_10423: Grape|GSVIVT01015342001 Kiwi|Achn312551 Mimulus|mgv1a006875m Pve|m.23913 Tomato|SL1.00sc03540_219.1.1
OG1_10424: Grape|GSVIVT01015345001 Kiwi|Achn312381 Mimulus|mgv1a002908m Pve|m.7620 Tomato|SL1.00sc03946_66.1.1
OG1_10426: Grape|GSVIVT01015349001 Kiwi|Achn069441 Mimulus|mgv1a013932m Pve|m.1904 Tomato|SL1.00sc04337_175.1.1
OG1_10427: Grape|GSVIVT01015358001 Kiwi|Achn146281 Mimulus|mgv1a015286m Pve|m.5766 Tomato|SL1.00sc03946_53.1.1
OG1_10428: Grape|GSVIVT01015360001 Kiwi|Achn146301 Mimulus|mgv1a005844m Pve|m.5135 Tomato|SL1.00sc03540_212.1.1
OG1_10429: Grape|GSVIVT01015365001 Kiwi|Achn069991 Mimulus|mgv1a004402m Pve|m.29493 Tomato|SL1.00sc03946_38.1.1
OG1_10430: Grape|GSVIVT01015366001 Kiwi|Achn146331 Mimulus|mgv1a012340m Pve|m.19335 Tomato|SL1.00sc03540_209.1.1
OG1_10431: Grape|GSVIVT01015377001 Kiwi|Achn312331 Mimulus|mgv1a011164m Pve|m.20421 Tomato|SL1.00sc03540_205.1.1
OG1_10432: Grape|GSVIVT01015384001 Kiwi|Achn069361 Mimulus|mgv1a010281m Pve|m.54001 Tomato|SL1.00sc07246_13.1.1
OG1_10433: Grape|GSVIVT01015386001 Kiwi|Achn146361 Mimulus|mgv1a006454m Pve|m.19366 Tomato|SL1.00sc03540_202.1.1
OG1_10434: Grape|GSVIVT01015387001 Kiwi|Achn146371 Mimulus|mgv1a005494m Pve|m.12763 Tomato|SL1.00sc07246_16.1.1
OG1_10435: Tomato|SL1.00sc01881_65.1.1 Grape|GSVIVT01035678001 Kiwi|Achn361111 Mimulus|mgv1a023619m Pve|m.82866
OG1_10436: Grape|GSVIVT01015389001 Kiwi|Achn145961 Mimulus|mgv1a007817m Pve|m.39154 Tomato|SL1.00sc03540_200.1.1
OG1_10437: Grape|GSVIVT01015444001 Kiwi|Achn128971 Mimulus|mgv1a017757m Pve|m.82838 Tomato|SL1.00sc02597_287.1.1
OG1_10438: Grape|GSVIVT01015453001 Kiwi|Achn126631 Mimulus|mgv1a011279m Pve|m.72117 Tomato|SL1.00sc05992_297.1.1
OG1_10439: Grape|GSVIVT01015468001 Kiwi|Achn129061 Mimulus|mgv1a023947m Pve|m.30095 Tomato|SL1.00sc06889_22.1.1
OG1_10440: Grape|GSVIVT01015471001 Kiwi|Achn129071 Mimulus|mgv1a007466m Pve|m.51013 Tomato|SL1.00sc03540_174.1.1
OG1_10441: Grape|GSVIVT01015489001 Kiwi|Achn190521 Mimulus|mgv1a024115m Pve|m.52592 Tomato|SL1.00sc01457_71.1.1
OG1_10442: Grape|GSVIVT01015501001 Kiwi|Achn195741 Mimulus|mgv1a011119m Pve|m.1821 Tomato|SL1.00sc06019_203.1.1
OG1_10443: Grape|GSVIVT01015504001 Kiwi|Achn301751 Mimulus|mgv1a010756m Pve|m.26607 Tomato|SL1.00sc06318_5.1.1
OG1_10444: Grape|GSVIVT01015521001 Kiwi|Achn259701 Mimulus|mgv1a025725m Pve|m.1217 Tomato|SL1.00sc02102_73.1.1
OG1_10445: Grape|GSVIVT01015556001 Kiwi|Achn383921 Mimulus|mgv1a006865m Pve|m.43584 Tomato|SL1.00sc06318_10.1.1
OG1_10446: Grape|GSVIVT01015557001 Kiwi|Achn383381 Mimulus|mgv1a000344m Pve|m.78084 Tomato|SL1.00sc07059_148.1.1
OG1_10447: Grape|GSVIVT01015569001 Kiwi|Achn195881 Mimulus|mgv1a005381m Pve|m.29637 Tomato|SL1.00sc07059_152.1.1
OG1_10448: Grape|GSVIVT01015570001 Kiwi|Achn384941 Mimulus|mgv1a018349m Pve|m.8302 Tomato|SL1.00sc05364_21.1.1
OG1_10449: Grape|GSVIVT01015585001 Kiwi|Achn164651 Mimulus|mgv1a013873m Tomato|SL1.00sc07059_162.1.1 Pve|m.28969
OG1_10450: Grape|GSVIVT01015588001 Kiwi|Achn038211 Mimulus|mgv1a011088m Pve|m.12842 Tomato|SL1.00sc07059_164.1.1
OG1_10451: Grape|GSVIVT01015591001 Kiwi|Achn383411 Mimulus|mgv1a020534m Pve|m.74258 Tomato|SL1.00sc07059_166.1.1
OG1_10452: Grape|GSVIVT01015604001 Kiwi|Achn015391 Mimulus|mgv1a002314m Pve|m.13238 Tomato|SL1.00sc07059_175.1.1
OG1_10453: Grape|GSVIVT01015652001 Kiwi|Achn204481 Mimulus|mgv1a014544m Pve|m.1767 Tomato|SL1.00sc02793_221.1.1
OG1_10454: Grape|GSVIVT01015661001 Kiwi|Achn371031 Mimulus|mgv1a014089m Pve|m.19338 Tomato|SL1.00sc02793_220.1.1
OG1_10456: Grape|GSVIVT01015759001 Kiwi|Achn349091 Mimulus|mgv1a009533m Pve|m.6969 Tomato|SL1.00sc05858_1144.1.1
OG1_10457: Grape|GSVIVT01015849001 Kiwi|Achn268731 Mimulus|mgv1a020340m Pve|m.35675 Tomato|SL1.00sc00463_104.1.1
OG1_10458: Grape|GSVIVT01015850001 Kiwi|Achn318041 Mimulus|mgv1a003489m Pve|m.45971 Tomato|SL1.00sc02484_111.1.1
OG1_10459: Grape|GSVIVT01015905001 Kiwi|Achn210331 Pve|m.6799 Tomato|SL1.00sc04007_191.1.1 Mimulus|mgv11b024326m
OG1_10460: Grape|GSVIVT01015906001 Kiwi|Achn222941 Mimulus|mgv1a007523m Pve|m.16260 Tomato|SL1.00sc03244_12.1.1
OG1_10461: Grape|GSVIVT01015910001 Kiwi|Achn095121 Mimulus|mgv1a002131m Pve|m.15755 Tomato|SL1.00sc02164_553.1.1
OG1_10462: Grape|GSVIVT01015912001 Kiwi|Achn294611 Mimulus|mgv1a000187m Pve|m.39714 Tomato|SL1.00sc05858_869.1.1
OG1_10463: Grape|GSVIVT01015957001 Kiwi|Achn309791 Mimulus|mgv1a005848m Pve|m.35148 Tomato|SL1.00sc04007_55.1.1
OG1_10464: Grape|GSVIVT01015969001 Kiwi|Achn213001 Mimulus|mgv1a007889m Pve|m.43973 Tomato|SL1.00sc05509_1.1.1
OG1_10465: Grape|GSVIVT01015995001 Kiwi|Achn269491 Mimulus|mgv1a005766m Pve|m.26593 Tomato|SL1.00sc04337_119.1.1
OG1_10466: Grape|GSVIVT01016089001 Kiwi|Achn262091 Mimulus|mgv1a024884m Pve|m.29435 Tomato|SL1.00sc05858_1106.1.1
OG1_10467: Grape|GSVIVT01016093001 Kiwi|Achn116131 Mimulus|mgv1a010599m Pve|m.42345 Tomato|SL1.00sc04007_135.1.1
OG1_10468: Grape|GSVIVT01016152001 Kiwi|Achn246771 Mimulus|mgv1a002518m Pve|m.9626 Tomato|SL1.00sc05575_338.1.1
OG1_10469: Grape|GSVIVT01016183001 Kiwi|Achn118611 Mimulus|mgv1a001246m Pve|m.37579 Tomato|SL1.00sc07184_368.1.1
OG1_10470: Grape|GSVIVT01016190001 Kiwi|Achn375411 Mimulus|mgv1a008552m Tomato|SL1.00sc07184_353.1.1 Pve|m.5753
OG1_10471: Grape|GSVIVT01016205001 Kiwi|Achn000461 Mimulus|mgv1a011149m Pve|m.35649 Tomato|SL1.00sc00226_679.1.1
OG1_10472: Grape|GSVIVT01016221001 Kiwi|Achn166411 Mimulus|mgv1a007390m Pve|m.7717 Tomato|SL1.00sc07184_344.1.1
OG1_10473: Grape|GSVIVT01016222001 Kiwi|Achn140191 Mimulus|mgv1a002838m Pve|m.72590 Tomato|SL1.00sc07184_342.1.1
OG1_10474: Grape|GSVIVT01016224001 Kiwi|Achn166111 Mimulus|mgv1a003250m Pve|m.6843 Tomato|SL1.00sc04337_544.1.1
OG1_10475: Grape|GSVIVT01016232001 Mimulus|mgv1a011747m Pve|m.50391 Tomato|SL1.00sc04337_547.1.1 Kiwi|Achn288441
OG1_10476: Grape|GSVIVT01016243001 Kiwi|Achn364521 Mimulus|mgv1a012952m Pve|m.13908 Tomato|SL1.00sc01435_210.1.1
OG1_10477: Grape|GSVIVT01016267001 Kiwi|Achn166161 Mimulus|mgv1a004113m Pve|m.54923 Tomato|SL1.00sc05223_16.1.1
OG1_10478: Grape|GSVIVT01016281001 Kiwi|Achn166181 Mimulus|mgv1a024426m Pve|m.8688 Tomato|SL1.00sc04168_281.1.1
OG1_10479: Grape|GSVIVT01016294001 Kiwi|Achn066741 Mimulus|mgv1a019101m Pve|m.49728 Tomato|SL1.00sc03197_13.1.1
OG1_10480: Grape|GSVIVT01016297001 Kiwi|Achn153291 Mimulus|mgv1a010749m Pve|m.8294 Tomato|SL1.00sc04168_307.1.1
OG1_10481: Grape|GSVIVT01016310001 Kiwi|Achn203901 Mimulus|mgv1a008941m Pve|m.26366 Tomato|SL1.00sc03966_93.1.1
OG1_10482: Grape|GSVIVT01016314001 Kiwi|Achn153621 Mimulus|mgv1a008191m Pve|m.12687 Tomato|SL1.00sc01556_12.1.1
OG1_10483: Grape|GSVIVT01016345001 Mimulus|mgv1a011734m Pve|m.15256 Tomato|SL1.00sc04168_221.1.1 Kiwi|Achn153541
OG1_10484: Grape|GSVIVT01016348001 Kiwi|Achn162761 Mimulus|mgv1a018996m Pve|m.49376 Tomato|SL1.00sc04168_224.1.1
OG1_10485: Grape|GSVIVT01016373001 Kiwi|Achn055361 Mimulus|mgv1a007806m Pve|m.43286 Tomato|SL1.00sc04337_254.1.1
OG1_10486: Grape|GSVIVT01016375001 Kiwi|Achn211781 Mimulus|mgv1a005563m Pve|m.32913 Tomato|SL1.00sc07059_299.1.1
OG1_10487: Grape|GSVIVT01016433001 Kiwi|Achn055201 Mimulus|mgv1a011515m Pve|m.43215 Tomato|SL1.00sc03462_45.1.1
OG1_10488: Grape|GSVIVT01016441001 Kiwi|Achn008681 Mimulus|mgv1a022863m Pve|m.6772 Tomato|SL1.00sc01391_2.1.1
OG1_10489: Grape|GSVIVT01016457001 Kiwi|Achn257761 Mimulus|mgv1a013564m Pve|m.12283 Tomato|SL1.00sc03462_51.1.1
OG1_10490: Grape|GSVIVT01016464001 Kiwi|Achn258031 Mimulus|mgv1a003647m Pve|m.6940 Tomato|SL1.00sc04337_283.1.1
OG1_10491: Grape|GSVIVT01016466001 Kiwi|Achn055241 Mimulus|mgv1a012028m Pve|m.20594 Tomato|SL1.00sc04337_284.1.1
OG1_10492: Grape|GSVIVT01016481001 Kiwi|Achn257981 Mimulus|mgv1a006495m Pve|m.20451 Tomato|SL1.00sc05575_135.1.1
OG1_10493: Grape|GSVIVT01016517001 Kiwi|Achn203271 Mimulus|mgv1a001972m Pve|m.14202 Tomato|SL1.00sc07003_19.1.1
OG1_10494: Grape|GSVIVT01016518001 Kiwi|Achn203281 Mimulus|mgv1a005001m Pve|m.9192 Tomato|SL1.00sc07003_18.1.1
OG1_10495: Grape|GSVIVT01016531001 Kiwi|Achn211991 Mimulus|mgv1a000473m Pve|m.64651 Tomato|SL1.00sc07003_11.1.1
OG1_10496: Grape|GSVIVT01016532001 Kiwi|Achn203231 Mimulus|mgv1a004420m Pve|m.62162 Tomato|SL1.00sc05805_53.1.1
OG1_10497: Grape|GSVIVT01016535001 Kiwi|Achn007321 Mimulus|mgv1a010331m Pve|m.38384 Tomato|SL1.00sc07003_12.1.1
OG1_10498: Grape|GSVIVT01016549001 Kiwi|Achn390311 Mimulus|mgv1a010470m Pve|m.2825 Tomato|SL1.00sc04337_436.1.1
OG1_10499: Grape|GSVIVT01016572001 Kiwi|Achn239181 Mimulus|mgv1a015881m Pve|m.16978 Tomato|SL1.00sc04788_28.1.1
OG1_10500: Grape|GSVIVT01016575001 Kiwi|Achn008071 Mimulus|mgv1a025162m Pve|m.38055 Tomato|SL1.00sc04337_448.1.1
OG1_10501: Grape|GSVIVT01016639001 Kiwi|Achn076691 Mimulus|mgv1a003720m Pve|m.5348 Tomato|SL1.00sc04337_460.1.1
OG1_10502: Grape|GSVIVT01016661001 Kiwi|Achn380891 Mimulus|mgv1a018161m Pve|m.59637 Tomato|SL1.00sc04007_237.1.1
OG1_10503: Grape|GSVIVT01016672001 Kiwi|Achn199591 Mimulus|mgv1a005607m Pve|m.759 Tomato|SL1.00sc04007_610.1.1
OG1_10504: Grape|GSVIVT01016675001 Kiwi|Achn330351 Mimulus|mgv1a007694m Pve|m.11816 Tomato|SL1.00sc06243_31.1.1
OG1_10505: Grape|GSVIVT01016699001 Kiwi|Achn198501 Mimulus|mgv1a013192m Pve|m.46805 Tomato|SL1.00sc00097_79.1.1
OG1_10506: Grape|GSVIVT01016711001 Kiwi|Achn330511 Mimulus|mgv1a007156m Pve|m.51981 Tomato|SL1.00sc05575_544.1.1
OG1_10507: Grape|GSVIVT01016731001 Kiwi|Achn355241 Mimulus|mgv1a012555m Pve|m.5251 Tomato|SL1.00sc07122_83.1.1
OG1_10508: Grape|GSVIVT01016771001 Kiwi|Achn050211 Mimulus|mgv1a000085m Pve|m.46794 Tomato|SL1.00sc06070_219.1.1
OG1_10509: Grape|GSVIVT01016776001 Kiwi|Achn044441 Mimulus|mgv1a010814m Pve|m.40607 Tomato|SL1.00sc06070_202.1.1
OG1_10510: Grape|GSVIVT01016794001 Kiwi|Achn050161 Mimulus|mgv1a000001m Pve|m.67586 Tomato|SL1.00sc03736_113.1.1
OG1_10511: Grape|GSVIVT01016844001 Kiwi|Achn115381 Mimulus|mgv1a011560m Pve|m.53937 Tomato|SL1.00sc04007_511.1.1
OG1_10512: Grape|GSVIVT01016845001 Kiwi|Achn115371 Mimulus|mgv1a005297m Pve|m.16088 Tomato|SL1.00sc04007_512.1.1
OG1_10513: Grape|GSVIVT01016848001 Kiwi|Achn330891 Mimulus|mgv1a013105m Pve|m.74414 Tomato|SL1.00sc04007_514.1.1
OG1_10514: Grape|GSVIVT01016850001 Kiwi|Achn330911 Mimulus|mgv1a009903m Pve|m.10744 Tomato|SL1.00sc04007_517.1.1
OG1_10515: Grape|GSVIVT01016873001 Kiwi|Achn199331 Mimulus|mgv1a011229m Pve|m.48668 Tomato|SL1.00sc05575_512.1.1
OG1_10516: Grape|GSVIVT01016892001 Kiwi|Achn330851 Mimulus|mgv1a009698m Pve|m.12634 Tomato|SL1.00sc04007_493.1.1
OG1_10517: Grape|GSVIVT01016927001 Kiwi|Achn050671 Mimulus|mgv1a009886m Pve|m.28611 Tomato|SL1.00sc03179_145.1.1
OG1_10518: Grape|GSVIVT01016956001 Kiwi|Achn050731 Mimulus|mgv1a002658m Pve|m.76328 Tomato|SL1.00sc04007_473.1.1
OG1_10519: Grape|GSVIVT01016977001 Kiwi|Achn049921 Mimulus|mgv1a009800m Pve|m.45179 Tomato|SL1.00sc04007_466.1.1
OG1_10520: Grape|GSVIVT01016980001 Kiwi|Achn050771 Mimulus|mgv1a000493m Pve|m.66172 Tomato|SL1.00sc04007_465.1.1
OG1_10521: Grape|GSVIVT01017001001 Pve|m.14952 Kiwi|Achn198871 Mimulus|mgv1a012762m Tomato|SL1.00sc04007_456.1.1
OG1_10522: Grape|GSVIVT01017013001 Kiwi|Achn050831 Mimulus|mgv1a010840m Pve|m.30805 Tomato|SL1.00sc04007_449.1.1
OG1_10523: Grape|GSVIVT01017014001 Kiwi|Achn198891 Mimulus|mgv1a013463m Pve|m.1610 Tomato|SL1.00sc04007_448.1.1
OG1_10524: Grape|GSVIVT01017029001 Kiwi|Achn050841 Mimulus|mgv1a001844m Pve|m.19915 Tomato|SL1.00sc03179_126.1.1
OG1_10525: Grape|GSVIVT01017041001 Kiwi|Achn029691 Mimulus|mgv1a014196m Pve|m.63335 Tomato|SL1.00sc00777_5.1.1
OG1_10526: Grape|GSVIVT01017048001 Kiwi|Achn198931 Mimulus|mgv1a027140m Pve|m.2132 Tomato|SL1.00sc04007_414.1.1
OG1_10527: Grape|GSVIVT01017049001 Kiwi|Achn029711 Mimulus|mgv1a009173m Pve|m.30936 Tomato|SL1.00sc02597_140.1.1
OG1_10528: Grape|GSVIVT01017056001 Kiwi|Achn049741 Mimulus|mgv1a003128m Pve|m.61991 Tomato|SL1.00sc03179_115.1.1
OG1_10529: Grape|GSVIVT01017064001 Kiwi|Achn115641 Mimulus|mgv1a010181m Pve|m.33668 Tomato|SL1.00sc04007_433.1.1
OG1_10530: Grape|GSVIVT01017074001 Kiwi|Achn113241 Mimulus|mgv1a015825m Pve|m.1423 Tomato|SL1.00sc02597_145.1.1
OG1_10531: Grape|GSVIVT01017075001 Kiwi|Achn049711 Mimulus|mgv11b016157m Pve|m.26320 Tomato|SL1.00sc04361_51.1.1
OG1_10532: Grape|GSVIVT01017082001 Kiwi|Achn283601 Mimulus|mgv1a022089m Pve|m.36629 Tomato|SL1.00sc02597_151.1.1
OG1_10533: Grape|GSVIVT01017084001 Kiwi|Achn199131 Mimulus|mgv1a019717m Pve|m.25010 Tomato|SL1.00sc04007_442.1.1
OG1_10534: Grape|GSVIVT01017108001 Kiwi|Achn199101 Mimulus|mgv1a017765m Pve|m.43713 Tomato|SL1.00sc04007_384.1.1
OG1_10535: Grape|GSVIVT01017132001 Kiwi|Achn113491 Mimulus|mgv1a002407m Pve|m.8265 Tomato|SL1.00sc04007_394.1.1
OG1_10536: Grape|GSVIVT01017163001 Kiwi|Achn098001 Mimulus|mgv1a006029m Pve|m.35607 Tomato|SL1.00sc04007_405.1.1
OG1_10537: Grape|GSVIVT01017167001 Kiwi|Achn253321 Mimulus|mgv1a006636m Pve|m.52897 Tomato|SL1.00sc00090_92.1.1
OG1_10538: Grape|GSVIVT01017208001 Kiwi|Achn115801 Pve|m.40920 Tomato|SL1.00sc04007_358.1.1 Mimulus|mgv1a003268m
OG1_10539: Grape|GSVIVT01017210001 Kiwi|Achn113051 Mimulus|mgv1a027051m Pve|m.58421 Tomato|SL1.00sc04007_360.1.1
OG1_10540: Grape|GSVIVT01017239001 Kiwi|Achn115851 Mimulus|mgv1a019589m Pve|m.56273 Tomato|SL1.00sc03179_82.1.1
OG1_10541: Grape|GSVIVT01017243001 Kiwi|Achn100691 Mimulus|mgv1a001066m Pve|m.64551 Tomato|SL1.00sc04007_373.1.1
OG1_10542: Grape|GSVIVT01017244001 Kiwi|Achn287461 Mimulus|mgv1a015194m Pve|m.6880 Tomato|SL1.00sc02597_178.1.1
OG1_10543: Grape|GSVIVT01017274001 Kiwi|Achn100451 Mimulus|mgv1a013303m Pve|m.42334 Tomato|SL1.00sc06070_333.1.1
OG1_10544: Grape|GSVIVT01017299001 Kiwi|Achn195541 Mimulus|mgv11b012296m Pve|m.9993 Tomato|SL1.00sc03540_150.1.1
OG1_10545: Grape|GSVIVT01017342001 Kiwi|Achn114581 Mimulus|mgv1a008350m Pve|m.3574 Tomato|SL1.00sc02597_197.1.1
OG1_10546: Grape|GSVIVT01017345001 Kiwi|Achn097511 Pve|m.33314 Mimulus|mgv1a009016m Tomato|SL1.00sc04007_43.1.1
OG1_10547: Grape|GSVIVT01017356001 Kiwi|Achn100311 Mimulus|mgv1a016344m Pve|m.14017 Tomato|SL1.00sc04007_48.1.1
OG1_10548: Grape|GSVIVT01017366001 Kiwi|Achn100291 Mimulus|mgv1a023597m Pve|m.44859 Tomato|SL1.00sc04007_115.1.1
OG1_10549: Grape|GSVIVT01017423001 Kiwi|Achn339151 Mimulus|mgv1a013183m Pve|m.17654 Tomato|SL1.00sc06070_329.1.1
OG1_10550: Grape|GSVIVT01017448001 Kiwi|Achn323221 Mimulus|mgv1a007774m Pve|m.67803 Tomato|SL1.00sc07059_194.1.1
OG1_10551: Grape|GSVIVT01017492001 Kiwi|Achn130541 Mimulus|mgv1a005651m Pve|m.9497 Tomato|SL1.00sc04007_99.1.1
OG1_10552: Grape|GSVIVT01017497001 Kiwi|Achn073001 Mimulus|mgv1a022763m Pve|m.65624 Tomato|SL1.00sc06819_23.1.1
OG1_10553: Grape|GSVIVT01017501001 Kiwi|Achn080991 Mimulus|mgv1a009940m Pve|m.65618 Tomato|SL1.00sc06819_20.1.1
OG1_10554: Grape|GSVIVT01017521001 Kiwi|Achn116031 Mimulus|mgv1a004700m Pve|m.22434 Tomato|SL1.00sc06070_65.1.1
OG1_10555: Grape|GSVIVT01017597001 Kiwi|Achn209901 Mimulus|mgv1a013175m Pve|m.76535 Tomato|SL1.00sc02484_105.1.1
OG1_10556: Grape|GSVIVT01017637001 Kiwi|Achn102701 Mimulus|mgv1a011676m Pve|m.1996 Tomato|SL1.00sc03736_256.1.1
OG1_10557: Grape|GSVIVT01017689001 Kiwi|Achn103641 Mimulus|mgv1a004012m Pve|m.18194 Tomato|SL1.00sc02102_143.1.1
OG1_10558: Grape|GSVIVT01017693001 Kiwi|Achn054441 Mimulus|mgv1a021608m Pve|m.12874 Tomato|SL1.00sc04337_309.1.1
OG1_10559: Grape|GSVIVT01017710001 Kiwi|Achn325201 Mimulus|mgv1a012763m Pve|m.8813 Tomato|SL1.00sc00082_15.1.1
OG1_10560: Grape|GSVIVT01017732001 Kiwi|Achn218241 Mimulus|mgv1a001244m Pve|m.47695 Tomato|SL1.00sc05189_127.1.1
OG1_10561: Grape|GSVIVT01017733001 Kiwi|Achn117571 Mimulus|mgv1a026801m Pve|m.21117 Tomato|SL1.00sc05189_136.1.1
OG1_10562: Grape|GSVIVT01017734001 Kiwi|Achn236101 Mimulus|mgv1a010853m Pve|m.17057 Tomato|SL1.00sc05189_138.1.1
OG1_10563: Grape|GSVIVT01017735001 Kiwi|Achn236521 Mimulus|mgv1a004212m Pve|m.50914 Tomato|SL1.00sc05189_139.1.1
OG1_10564: Grape|GSVIVT01017744001 Kiwi|Achn117601 Mimulus|mgv1a014463m Pve|m.10608 Tomato|SL1.00sc05992_33.1.1
OG1_10565: Grape|GSVIVT01017745001 Kiwi|Achn218231 Mimulus|mgv1a009865m Pve|m.2365 Tomato|SL1.00sc05992_34.1.1
OG1_10566: Grape|GSVIVT01017761001 Kiwi|Achn236511 Mimulus|mgv1a004608m Pve|m.18530 Tomato|SL1.00sc02102_79.1.1
OG1_10567: Grape|GSVIVT01017775001 Kiwi|Achn185671 Mimulus|mgv1a006240m Pve|m.58791 Tomato|SL1.00sc00226_12.1.1
OG1_10568: Grape|GSVIVT01017783001 Kiwi|Achn082621 Mimulus|mgv1a003811m Pve|m.18828 Tomato|SL1.00sc00226_7.1.1
OG1_10569: Grape|GSVIVT01017794001 Kiwi|Achn185821 Mimulus|mgv1a007357m Pve|m.17054 Tomato|SL1.00sc01881_43.1.1
OG1_10570: Grape|GSVIVT01017840001 Kiwi|Achn185441 Mimulus|mgv1a015532m Pve|m.1482 Tomato|SL1.00sc05189_119.1.1
OG1_10571: Grape|GSVIVT01017847001 Mimulus|mgv1a013892m Pve|m.2716 Tomato|SL1.00sc05189_114.1.1 Kiwi|Achn236341
OG1_10572: Grape|GSVIVT01017864001 Kiwi|Achn082741 Mimulus|mgv1a011019m Pve|m.33207 Tomato|SL1.00sc05189_100.1.1
OG1_10573: Grape|GSVIVT01017865001 Kiwi|Achn185361 Mimulus|mgv1a018606m Pve|m.53182 Tomato|SL1.00sc05189_98.1.1
OG1_10574: Grape|GSVIVT01017867001 Kiwi|Achn237181 Mimulus|mgv1a015153m Pve|m.22515 Tomato|SL1.00sc05189_97.1.1
OG1_10575: Grape|GSVIVT01017869001 Kiwi|Achn186031 Mimulus|mgv1a003705m Pve|m.8056 Tomato|SL1.00sc05189_95.1.1
OG1_10576: Grape|GSVIVT01017886001 Kiwi|Achn082901 Mimulus|mgv1a009057m Pve|m.14780 Tomato|SL1.00sc05189_81.1.1
OG1_10577: Grape|GSVIVT01017893001 Kiwi|Achn363071 Mimulus|mgv1a023673m Pve|m.56462 Tomato|SL1.00sc05189_73.1.1
OG1_10578: Grape|GSVIVT01017902001 Kiwi|Achn364441 Mimulus|mgv1a008677m Pve|m.58021 Tomato|SL1.00sc05189_56.1.1
OG1_10579: Grape|GSVIVT01017904001 Kiwi|Achn129911 Mimulus|mgv1a021660m Pve|m.58390 Tomato|SL1.00sc05189_54.1.1
OG1_10580: Grape|GSVIVT01017905001 Kiwi|Achn186251 Mimulus|mgv1a009798m Pve|m.11839 Tomato|SL1.00sc05189_53.1.1
OG1_10581: Grape|GSVIVT01017906001 Kiwi|Achn186261 Mimulus|mgv1a023899m Pve|m.16861 Tomato|SL1.00sc01396_1.1.1
OG1_10582: Grape|GSVIVT01017936001 Kiwi|Achn051801 Mimulus|mgv1a014825m Pve|m.36621 Tomato|SL1.00sc05048_87.1.1
OG1_10583: Grape|GSVIVT01017963001 Kiwi|Achn186201 Mimulus|mgv1a006857m Pve|m.14150 Tomato|SL1.00sc05382_10.1.1
OG1_10584: Grape|GSVIVT01017974001 Kiwi|Achn299831 Mimulus|mgv1a013933m Pve|m.23102 Tomato|SL1.00sc05382_3.1.1
OG1_10585: Grape|GSVIVT01017980001 Kiwi|Achn119381 Mimulus|mgv1a025871m Pve|m.22390 Tomato|SL1.00sc06183_404.1.1
OG1_10586: Grape|GSVIVT01017981001 Kiwi|Achn299821 Mimulus|mgv1a015513m Pve|m.5998 Tomato|SL1.00sc06183_403.1.1
OG1_10587: Grape|GSVIVT01017995001 Kiwi|Achn130111 Mimulus|mgv1a007644m Pve|m.4866 Tomato|SL1.00sc03668_10.1.1
OG1_10588: Grape|GSVIVT01017998001 Kiwi|Achn130091 Mimulus|mgv1a016290m Pve|m.14773 Tomato|SL1.00sc03668_13.1.1
OG1_10589: Grape|GSVIVT01018010001 Kiwi|Achn281101 Mimulus|mgv1a023041m Pve|m.3694 Tomato|SL1.00sc03668_23.1.1
OG1_10590: Grape|GSVIVT01018014001 Kiwi|Achn119421 Mimulus|mgv1a004052m Pve|m.6785 Tomato|SL1.00sc03668_33.1.1
OG1_10591: Grape|GSVIVT01018018001 Kiwi|Achn118901 Mimulus|mgv1a001700m Tomato|SL1.00sc03668_40.1.1 Pve|m.49392
OG1_10592: Grape|GSVIVT01018019001 Kiwi|Achn030541 Mimulus|mgv1a019319m Pve|m.27857 Tomato|SL1.00sc03668_41.1.1
OG1_10593: Grape|GSVIVT01018026001 Kiwi|Achn014061 Mimulus|mgv1a010764m Pve|m.28297 Tomato|SL1.00sc03668_49.1.1
OG1_10594: Grape|GSVIVT01018029001 Kiwi|Achn295961 Mimulus|mgv1a006082m Pve|m.62229 Tomato|SL1.00sc03668_51.1.1
OG1_10595: Grape|GSVIVT01018051001 Kiwi|Achn295931 Mimulus|mgv1a009723m Pve|m.46854 Tomato|SL1.00sc03668_71.1.1
OG1_10596: Grape|GSVIVT01018076001 Mimulus|mgv1a017061m Pve|m.14235 Tomato|SL1.00sc03668_89.1.1 Kiwi|Achn378121
OG1_10597: Grape|GSVIVT01018077001 Kiwi|Achn389071 Mimulus|mgv1a014629m Pve|m.2429 Tomato|SL1.00sc06183_393.1.1
OG1_10598: Grape|GSVIVT01018104001 Kiwi|Achn030101 Mimulus|mgv1a024210m Pve|m.37602 Tomato|SL1.00sc06183_384.1.1
OG1_10599: Grape|GSVIVT01018120001 Kiwi|Achn030231 Mimulus|mgv1a005704m Pve|m.34974 Tomato|SL1.00sc05575_231.1.1
OG1_10600: Grape|GSVIVT01018124001 Kiwi|Achn194491 Mimulus|mgv1a005924m Pve|m.13048 Tomato|SL1.00sc03668_136.1.1
OG1_10601: Grape|GSVIVT01018125001 Kiwi|Achn091681 Mimulus|mgv1a012190m Pve|m.28719 Tomato|SL1.00sc05575_229.1.1
OG1_10602: Grape|GSVIVT01018179001 Kiwi|Achn318301 Mimulus|mgv1a023111m Pve|m.6081 Tomato|SL1.00sc05858_20.1.1
OG1_10603: Grape|GSVIVT01018190001 Kiwi|Achn235021 Mimulus|mgv1a009778m Tomato|SL1.00sc05858_13.1.1 Pve|m.62049
OG1_10604: Grape|GSVIVT01018209001 Kiwi|Achn234981 Mimulus|mgv1a013200m Pve|m.13586 Tomato|SL1.00sc04801_51.1.1
OG1_10605: Grape|GSVIVT01018212001 Mimulus|mgv1a007459m Pve|m.32152 Tomato|SL1.00sc05858_12.1.1 Kiwi|Achn318311
OG1_10606: Grape|GSVIVT01018216001 Kiwi|Achn238531 Mimulus|mgv1a001392m Pve|m.42798 Tomato|SL1.00sc05858_9.1.1
OG1_10607: Grape|GSVIVT01018220001 Kiwi|Achn225151 Mimulus|mgv1a006932m Pve|m.18601 Tomato|SL1.00sc05858_1.1.1
OG1_10608: Grape|GSVIVT01018256001 Mimulus|mgv1a010171m Kiwi|Achn153201 Pve|m.13582 Tomato|SL1.00sc04444_18.1.1
OG1_10609: Grape|GSVIVT01018268001 Kiwi|Achn225511 Mimulus|mgv1a022969m Pve|m.30499 Tomato|SL1.00sc04444_20.1.1
OG1_10610: Grape|GSVIVT01018274001 Kiwi|Achn225241 Mimulus|mgv1a009401m Pve|m.36897 Tomato|SL1.00sc04444_30.1.1
OG1_10612: Grape|GSVIVT01018292001 Kiwi|Achn225311 Pve|m.13856 Tomato|SL1.00sc04444_49.1.1 Mimulus|mgv1a014063m
OG1_10613: Grape|GSVIVT01018293001 Mimulus|mgv1a000904m Pve|m.67258 Tomato|SL1.00sc00777_523.1.1 Kiwi|Achn002941
OG1_10614: Grape|GSVIVT01018294001 Kiwi|Achn178461 Mimulus|mgv1a005227m Pve|m.6658 Tomato|SL1.00sc03134_3.1.1
OG1_10615: Grape|GSVIVT01018339001 Kiwi|Achn009841 Mimulus|mgv1a025391m Pve|m.26221 Tomato|SL1.00sc04444_89.1.1
OG1_10616: Grape|GSVIVT01018381001 Kiwi|Achn009781 Mimulus|mgv1a011320m Pve|m.26620 Tomato|SL1.00sc04684_67.1.1
OG1_10617: Grape|GSVIVT01018384001 Kiwi|Achn106011 Mimulus|mgv1a014992m Pve|m.2585 Tomato|SL1.00sc04444_120.1.1
OG1_10618: Grape|GSVIVT01018444001 Kiwi|Achn318881 Mimulus|mgv1a012955m Pve|m.10006 Tomato|SL1.00sc06183_247.1.1
OG1_10619: Grape|GSVIVT01018468001 Kiwi|Achn010931 Mimulus|mgv1a005268m Pve|m.58391 Tomato|SL1.00sc05437_1.1.1
OG1_10620: Grape|GSVIVT01018503001 Kiwi|Achn294581 Mimulus|mgv1a004021m Pve|m.20208 Tomato|SL1.00sc05253_120.1.1
OG1_10621: Grape|GSVIVT01018510001 Kiwi|Achn319811 Mimulus|mgv1a012964m Pve|m.24882 Tomato|SL1.00sc06183_217.1.1
OG1_10622: Grape|GSVIVT01018528001 Kiwi|Achn319781 Mimulus|mgv1a011095m Pve|m.1497 Tomato|SL1.00sc06183_210.1.1
OG1_10623: Grape|GSVIVT01018534001 Kiwi|Achn010961 Mimulus|mgv1a013554m Pve|m.4014 Tomato|SL1.00sc06118_49.1.1
OG1_10624: Grape|GSVIVT01018540001 Kiwi|Achn354531 Mimulus|mgv1a013141m Pve|m.12055 Tomato|SL1.00sc06118_45.1.1
OG1_10625: Grape|GSVIVT01018558001 Kiwi|Achn319751 Mimulus|mgv1a014379m Pve|m.14371 Tomato|SL1.00sc06118_41.1.1
OG1_10626: Grape|GSVIVT01018596001 Kiwi|Achn250791 Mimulus|mgv1a013540m Pve|m.2098 Tomato|SL1.00sc06118_36.1.1
OG1_10629: Grape|GSVIVT01018659001 Kiwi|Achn250851 Mimulus|mgv1a001327m Pve|m.45960 Tomato|SL1.00sc00395_379.1.1
OG1_10630: Grape|GSVIVT01018678001 Kiwi|Achn319111 Mimulus|mgv1a017978m Pve|m.52461 Tomato|SL1.00sc04361_13.1.1
OG1_10631: Grape|GSVIVT01018681001 Kiwi|Achn354651 Mimulus|mgv1a006959m Pve|m.55885 Tomato|SL1.00sc04361_14.1.1
OG1_10632: Grape|GSVIVT01018739001 Kiwi|Achn075791 Mimulus|mgv1a019587m Pve|m.50135 Tomato|SL1.00sc00090_125.1.1
OG1_10633: Grape|GSVIVT01018754001 Kiwi|Achn142461 Mimulus|mgv1a007356m Pve|m.3023 Tomato|SL1.00sc00090_179.1.1
OG1_10634: Grape|GSVIVT01018762001 Kiwi|Achn159511 Mimulus|mgv1a007490m Pve|m.50245 Tomato|SL1.00sc07240_92.1.1
OG1_10635: Grape|GSVIVT01018776001 Kiwi|Achn207471 Mimulus|mgv1a003142m Pve|m.39150 Tomato|SL1.00sc07240_84.1.1
OG1_10636: Grape|GSVIVT01018788001 Kiwi|Achn201531 Mimulus|mgv1a012173m Pve|m.62299 Tomato|SL1.00sc00090_155.1.1
OG1_10637: Grape|GSVIVT01018799001 Kiwi|Achn076321 Mimulus|mgv1a012668m Pve|m.30541 Tomato|SL1.00sc00090_162.1.1
OG1_10638: Grape|GSVIVT01018804001 Kiwi|Achn200931 Mimulus|mgv1a013781m Pve|m.1246 Tomato|SL1.00sc00090_171.1.1
OG1_10639: Grape|GSVIVT01018835001 Kiwi|Achn135711 Mimulus|mgv1a002783m Pve|m.17287 Tomato|SL1.00sc00090_203.1.1
OG1_10640: Grape|GSVIVT01018851001 Kiwi|Achn207281 Mimulus|mgv1a013138m Pve|m.21218 Tomato|SL1.00sc03966_100.1.1
OG1_10641: Grape|GSVIVT01018854001 Kiwi|Achn269921 Mimulus|mgv1a026501m Pve|m.15144 Tomato|SL1.00sc00090_217.1.1
OG1_10642: Grape|GSVIVT01018857001 Kiwi|Achn269951 Mimulus|mgv1a004660m Pve|m.52426 Tomato|SL1.00sc00090_218.1.1
OG1_10643: Grape|GSVIVT01018858001 Kiwi|Achn135631 Mimulus|mgv1a002810m Pve|m.18119 Tomato|SL1.00sc00090_219.1.1
OG1_10644: Grape|GSVIVT01018859001 Kiwi|Achn269931 Mimulus|mgv1a003621m Pve|m.36582 Tomato|SL1.00sc03966_99.1.1
OG1_10645: Grape|GSVIVT01018866001 Mimulus|mgv1a025277m Pve|m.21199 Tomato|SL1.00sc00090_226.1.1 Kiwi|Achn269941
OG1_10646: Grape|GSVIVT01018876001 Kiwi|Achn135581 Mimulus|mgv1a016446m Pve|m.4296 Tomato|SL1.00sc03966_92.1.1
OG1_10647: Grape|GSVIVT01018877001 Kiwi|Achn135231 Mimulus|mgv1a027138m Pve|m.30986 Tomato|SL1.00sc00090_228.1.1
OG1_10648: Grape|GSVIVT01018878001 Pve|m.21273 Tomato|SL1.00sc00090_229.1.1 Kiwi|Achn135571 Mimulus|mgv1a012926m
OG1_10649: Grape|GSVIVT01018883001 Mimulus|mgv1a005420m Tomato|SL1.00sc07240_66.1.1 Kiwi|Achn201291 Pve|m.5299
OG1_10650: Grape|GSVIVT01018892001 Kiwi|Achn201241 Mimulus|mgv1a001800m Pve|m.6214 Tomato|SL1.00sc03966_89.1.1
OG1_10651: Grape|GSVIVT01018919001 Kiwi|Achn135291 Mimulus|mgv1a008958m Pve|m.19114 Tomato|SL1.00sc00090_239.1.1
OG1_10652: Grape|GSVIVT01018922001 Kiwi|Achn135481 Mimulus|mgv1a023314m Pve|m.4446 Tomato|SL1.00sc03187_174.1.1
OG1_10653: Grape|GSVIVT01018924001 Kiwi|Achn135471 Mimulus|mgv1a007062m Pve|m.11083 Tomato|SL1.00sc00226_309.1.1
OG1_10654: Grape|GSVIVT01018925001 Kiwi|Achn135461 Mimulus|mgv1a006512m Pve|m.5147 Tomato|SL1.00sc00090_244.1.1
OG1_10655: Grape|GSVIVT01018930001 Kiwi|Achn135421 Mimulus|mgv1a013887m Pve|m.6414 Tomato|SL1.00sc00090_249.1.1
OG1_10656: Grape|GSVIVT01018934001 Kiwi|Achn135411 Mimulus|mgv1a008757m Pve|m.7799 Tomato|SL1.00sc03966_84.1.1
OG1_10657: Tomato|SL1.00sc00090_252.1.1 Grape|GSVIVT01018937001 Mimulus|mgv1a011014m Pve|m.82922 Kiwi|Achn210871
OG1_10658: Grape|GSVIVT01018938001 Kiwi|Achn031771 Mimulus|mgv1a010363m Pve|m.82456 Tomato|SL1.00sc00090_253.1.1
OG1_10659: Grape|GSVIVT01018952001 Kiwi|Achn211191 Mimulus|mgv1a000588m Pve|m.64703 Tomato|SL1.00sc00090_267.1.1
OG1_10660: Grape|GSVIVT01018953001 Kiwi|Achn235301 Mimulus|mgv1a014580m Pve|m.76661 Tomato|SL1.00sc02587_9.1.1
OG1_10662: Grape|GSVIVT01018977001 Kiwi|Achn379971 Mimulus|mgv1a022313m Pve|m.29924 Tomato|SL1.00sc00090_279.1.1
OG1_10663: Grape|GSVIVT01018985001 Kiwi|Achn379911 Mimulus|mgv1a020239m Pve|m.28812 Tomato|SL1.00sc00090_287.1.1
OG1_10664: Grape|GSVIVT01018987001 Kiwi|Achn210701 Mimulus|mgv1a008139m Pve|m.13237 Tomato|SL1.00sc00090_289.1.1
OG1_10665: Grape|GSVIVT01018989001 Kiwi|Achn379901 Mimulus|mgv1a025822m Pve|m.290 Tomato|SL1.00sc07240_36.1.1
OG1_10666: Grape|GSVIVT01019040001 Kiwi|Achn210601 Mimulus|mgv1a020943m Pve|m.10400 Tomato|SL1.00sc02606_89.1.1
OG1_10667: Grape|GSVIVT01019056001 Kiwi|Achn016181 Mimulus|mgv1a022677m Pve|m.69906 Tomato|SL1.00sc00633_14.1.1
OG1_10668: Grape|GSVIVT01019065001 Kiwi|Achn209031 Mimulus|mgv1a009394m Pve|m.1371 Tomato|SL1.00sc07184_276.1.1
OG1_10669: Grape|GSVIVT01019072001 Kiwi|Achn162751 Mimulus|mgv1a008940m Pve|m.2076 Tomato|SL1.00sc00510_142.1.1
OG1_10670: Grape|GSVIVT01019077001 Kiwi|Achn077011 Mimulus|mgv1a003063m Pve|m.10242 Tomato|SL1.00sc00510_139.1.1
OG1_10671: Grape|GSVIVT01019116001 Kiwi|Achn365311 Mimulus|mgv1a017931m Pve|m.74110 Tomato|SL1.00sc01945_35.1.1
OG1_10672: Grape|GSVIVT01019119001 Mimulus|mgv1a007688m Pve|m.80245 Tomato|SL1.00sc07184_285.1.1 Kiwi|Achn368061
OG1_10674: Grape|GSVIVT01019128001 Kiwi|Achn106341 Mimulus|mgv1a006995m Pve|m.72783 Tomato|SL1.00sc00510_147.1.1
OG1_10675: Grape|GSVIVT01019130001 Kiwi|Achn378231 Mimulus|mgv1a020667m Pve|m.74431 Tomato|SL1.00sc00510_148.1.1
OG1_10676: Grape|GSVIVT01019131001 Kiwi|Achn209001 Mimulus|mgv1a008927m Pve|m.67628 Tomato|SL1.00sc00510_149.1.1
OG1_10677: Grape|GSVIVT01019144001 Kiwi|Achn378241 Mimulus|mgv1a012706m Pve|m.17122 Tomato|SL1.00sc04337_563.1.1
OG1_10678: Grape|GSVIVT01019146001 Kiwi|Achn269321 Mimulus|mgv1a008293m Pve|m.16276 Tomato|SL1.00sc04857_58.1.1
OG1_10679: Grape|GSVIVT01019237001 Kiwi|Achn105921 Mimulus|mgv1a009801m Pve|m.73445 Tomato|SL1.00sc04444_355.1.1
OG1_10680: Grape|GSVIVT01019239001 Kiwi|Achn177811 Mimulus|mgv1a000926m Pve|m.71512 Tomato|SL1.00sc00777_87.1.1
OG1_10681: Grape|GSVIVT01019305001 Mimulus|mgv1a008653m Pve|m.16298 Tomato|SL1.00sc04444_347.1.1 Kiwi|Achn149941
OG1_10682: Grape|GSVIVT01019324001 Kiwi|Achn378341 Mimulus|mgv1a010115m Pve|m.7389 Tomato|SL1.00sc04444_345.1.1
OG1_10683: Grape|GSVIVT01019326001 Kiwi|Achn105851 Mimulus|mgv1a003367m Pve|m.52644 Tomato|SL1.00sc04444_344.1.1
OG1_10684: Grape|GSVIVT01019386001 Kiwi|Achn244101 Mimulus|mgv1a001780m Pve|m.56616 Tomato|SL1.00sc00777_212.1.1
OG1_10685: Grape|GSVIVT01019396001 Kiwi|Achn189511 Mimulus|mgv1a002655m Pve|m.16232 Tomato|SL1.00sc00777_202.1.1
OG1_10686: Grape|GSVIVT01019412001 Kiwi|Achn005611 Mimulus|mgv1a005229m Pve|m.62295 Tomato|SL1.00sc00777_188.1.1
OG1_10687: Grape|GSVIVT01019418001 Kiwi|Achn189401 Mimulus|mgv1a023487m Pve|m.36201 Tomato|SL1.00sc00777_182.1.1
OG1_10688: Grape|GSVIVT01019421001 Kiwi|Achn132351 Mimulus|mgv1a000176m Pve|m.73423 Tomato|SL1.00sc00777_177.1.1
OG1_10689: Grape|GSVIVT01019444001 Kiwi|Achn011411 Mimulus|mgv1a008473m Pve|m.1701 Tomato|SL1.00sc00777_165.1.1
OG1_10690: Grape|GSVIVT01019450001 Kiwi|Achn189291 Mimulus|mgv1a014140m Pve|m.768 Tomato|SL1.00sc00777_161.1.1
OG1_10691: Grape|GSVIVT01019462001 Kiwi|Achn188811 Mimulus|mgv1a002941m Pve|m.17571 Tomato|SL1.00sc00777_157.1.1
OG1_10692: Grape|GSVIVT01019463001 Kiwi|Achn189261 Mimulus|mgv1a008688m Pve|m.51686 Tomato|SL1.00sc06243_85.1.1
OG1_10693: Grape|GSVIVT01019479001 Kiwi|Achn188831 Mimulus|mgv1a009438m Pve|m.11104 Tomato|SL1.00sc00777_151.1.1
OG1_10694: Grape|GSVIVT01019499001 Kiwi|Achn331551 Mimulus|mgv1a000117m Pve|m.11042 Tomato|SL1.00sc00777_141.1.1
OG1_10695: Grape|GSVIVT01019518001 Kiwi|Achn063381 Mimulus|mgv1a006236m Pve|m.4149 Tomato|SL1.00sc00777_121.1.1
OG1_10696: Grape|GSVIVT01019536001 Kiwi|Achn177751 Mimulus|mgv1a012891m Pve|m.60031 Tomato|SL1.00sc00777_103.1.1
OG1_10697: Grape|GSVIVT01019542001 Kiwi|Achn189061 Mimulus|mgv1a003293m Pve|m.37525 Tomato|SL1.00sc06243_65.1.1
OG1_10698: Grape|GSVIVT01019553001 Kiwi|Achn177801 Mimulus|mgv1a007719m Pve|m.13259 Tomato|SL1.00sc00777_92.1.1
OG1_10699: Grape|GSVIVT01019561001 Kiwi|Achn273781 Mimulus|mgv1a014887m Pve|m.10787 Tomato|SL1.00sc00777_82.1.1
OG1_10700: Grape|GSVIVT01019609001 Kiwi|Achn273951 Mimulus|mgv1a002091m Pve|m.6526 Tomato|SL1.00sc00777_55.1.1
OG1_10701: Grape|GSVIVT01019613001 Kiwi|Achn281631 Mimulus|mgv1a004118m Pve|m.20756 Tomato|SL1.00sc00777_52.1.1
OG1_10702: Grape|GSVIVT01019626001 Kiwi|Achn177891 Mimulus|mgv1a002692m Pve|m.3749 Tomato|SL1.00sc00777_47.1.1
OG1_10703: Grape|GSVIVT01019628001 Mimulus|mgv1a009842m Pve|m.48643 Tomato|SL1.00sc00777_45.1.1 Kiwi|Achn281651
OG1_10704: Grape|GSVIVT01019640001 Kiwi|Achn209591 Mimulus|mgv1a010426m Pve|m.67813 Tomato|SL1.00sc00777_41.1.1
OG1_10705: Grape|GSVIVT01019650001 Kiwi|Achn177921 Mimulus|mgv1a015550m Pve|m.14000 Tomato|SL1.00sc00777_32.1.1
OG1_10706: Grape|GSVIVT01019651001 Kiwi|Achn281731 Mimulus|mgv1a007192m Tomato|SL1.00sc00777_27.1.1 Pve|m.14857
OG1_10707: Grape|GSVIVT01019663001 Kiwi|Achn177951 Mimulus|mgv1a011732m Pve|m.23542 Tomato|SL1.00sc02257_194.1.1
OG1_10708: Grape|GSVIVT01019668001 Mimulus|mgv1a022919m Tomato|SL1.00sc00777_18.1.1 Kiwi|Achn282661 Pve|m.37420
OG1_10709: Grape|GSVIVT01019669001 Kiwi|Achn177971 Mimulus|mgv1a022765m Pve|m.9667 Tomato|SL1.00sc00777_15.1.1
OG1_10710: Grape|GSVIVT01019673001 Kiwi|Achn177981 Mimulus|mgv1a010961m Pve|m.18773 Tomato|SL1.00sc00777_14.1.1
OG1_10711: Grape|GSVIVT01019675001 Kiwi|Achn177991 Mimulus|mgv1a000933m Pve|m.28145 Tomato|SL1.00sc00777_12.1.1
OG1_10712: Grape|GSVIVT01019689001 Kiwi|Achn281891 Mimulus|mgv1a012869m Pve|m.7657 Tomato|SL1.00sc00777_6.1.1
OG1_10713: Grape|GSVIVT01019716001 Kiwi|Achn281941 Mimulus|mgv1a000674m Pve|m.58151 Tomato|SL1.00sc04161_2.1.1
OG1_10714: Grape|GSVIVT01019729001 Kiwi|Achn031971 Mimulus|mgv1a010890m Pve|m.11234 Tomato|SL1.00sc04684_77.1.1
OG1_10715: Grape|GSVIVT01019741001 Kiwi|Achn244251 Mimulus|mgv1a010324m Pve|m.9914 Tomato|SL1.00sc00777_221.1.1
OG1_10716: Grape|GSVIVT01019746001 Kiwi|Achn244211 Mimulus|mgv1a001734m Pve|m.6259 Tomato|SL1.00sc00777_225.1.1
OG1_10717: Grape|GSVIVT01019748001 Kiwi|Achn244161 Mimulus|mgv1a004292m Pve|m.11273 Tomato|SL1.00sc00777_227.1.1
OG1_10718: Grape|GSVIVT01019750001 Kiwi|Achn244201 Pve|m.32926 Tomato|SL1.00sc00777_228.1.1 Mimulus|mgv1a002904m
OG1_10719: Grape|GSVIVT01019762001 Kiwi|Achn285851 Mimulus|mgv1a019570m Pve|m.29773 Tomato|SL1.00sc00141_26.1.1
OG1_10720: Grape|GSVIVT01019803001 Kiwi|Achn380191 Mimulus|mgv1a012759m Pve|m.46376 Tomato|SL1.00sc06243_108.1.1
OG1_10721: Grape|GSVIVT01019817001 Kiwi|Achn001771 Mimulus|mgv1a005883m Pve|m.70226 Tomato|SL1.00sc00777_290.1.1
OG1_10722: Grape|GSVIVT01019825001 Kiwi|Achn076421 Mimulus|mgv1a024190m Pve|m.1546 Tomato|SL1.00sc00777_281.1.1
OG1_10723: Mimulus|mgv1a000507m Grape|GSVIVT01036645001 Kiwi|Achn209201 Pve|m.46847 Tomato|SL1.00sc05858_388.1.1
OG1_10724: Grape|GSVIVT01019833001 Kiwi|Achn002461 Mimulus|mgv1a009141m Pve|m.25720 Tomato|SL1.00sc00777_275.1.1
OG1_10725: Grape|GSVIVT01019834001 Kiwi|Achn380251 Mimulus|mgv1a004378m Pve|m.5849 Tomato|SL1.00sc00777_274.1.1
OG1_10726: Grape|GSVIVT01019850001 Kiwi|Achn295581 Mimulus|mgv1a015742m Pve|m.82485 Tomato|SL1.00sc00777_265.1.1
OG1_10727: Grape|GSVIVT01019869001 Kiwi|Achn132551 Mimulus|mgv1a000239m Pve|m.59191 Tomato|SL1.00sc00777_307.1.1
OG1_10728: Grape|GSVIVT01019884001 Kiwi|Achn361611 Mimulus|mgv1a011954m Pve|m.1635 Tomato|SL1.00sc00777_321.1.1
OG1_10729: Grape|GSVIVT01019903001 Kiwi|Achn092891 Mimulus|mgv1a013588m Pve|m.1289 Tomato|SL1.00sc00777_343.1.1
OG1_10730: Grape|GSVIVT01019912001 Kiwi|Achn361731 Mimulus|mgv1a001858m Pve|m.23833 Tomato|SL1.00sc00777_344.1.1
OG1_10731: Grape|GSVIVT01019921001 Kiwi|Achn317691 Mimulus|mgv1a011408m Pve|m.52713 Tomato|SL1.00sc00777_357.1.1
OG1_10732: Grape|GSVIVT01019939001 Kiwi|Achn089611 Mimulus|mgv1a012561m Pve|m.82494 Tomato|SL1.00sc00777_363.1.1
OG1_10733: Grape|GSVIVT01019946001 Kiwi|Achn183841 Mimulus|mgv1a010787m Pve|m.27190 Tomato|SL1.00sc00395_306.1.1
OG1_10734: Grape|GSVIVT01019950001 Kiwi|Achn232121 Pve|m.50098 Mimulus|mgv1a000517m Tomato|SL1.00sc04857_172.1.1
OG1_10735: Grape|GSVIVT01019959001 Kiwi|Achn311811 Mimulus|mgv1a013417m Pve|m.49345 Tomato|SL1.00sc06019_569.1.1
OG1_10736: Grape|GSVIVT01019977001 Kiwi|Achn182941 Mimulus|mgv1a004089m Pve|m.20362 Tomato|SL1.00sc00395_310.1.1
OG1_10737: Grape|GSVIVT01020002001 Kiwi|Achn127061 Mimulus|mgv1a022562m Pve|m.50128 Tomato|SL1.00sc00395_331.1.1
OG1_10738: Grape|GSVIVT01020003001 Kiwi|Achn144671 Mimulus|mgv1a014254m Pve|m.4673 Tomato|SL1.00sc00395_332.1.1
OG1_10739: Grape|GSVIVT01020006001 Kiwi|Achn144641 Mimulus|mgv1a013148m Pve|m.2329 Tomato|SL1.00sc02618_139.1.1
OG1_10740: Grape|GSVIVT01020010001 Kiwi|Achn183001 Mimulus|mgv1a014034m Pve|m.4028 Tomato|SL1.00sc02618_136.1.1
OG1_10741: Grape|GSVIVT01020016001 Kiwi|Achn382981 Mimulus|mgv1a004223m Pve|m.73447 Tomato|SL1.00sc02618_111.1.1
OG1_10742: Grape|GSVIVT01020018001 Kiwi|Achn121921 Mimulus|mgv1a024615m Pve|m.5378 Tomato|SL1.00sc04007_6.1.1
OG1_10743: Grape|GSVIVT01020024001 Kiwi|Achn383041 Mimulus|mgv1a014720m Pve|m.7849 Tomato|SL1.00sc02618_116.1.1
OG1_10744: Grape|GSVIVT01020031001 Kiwi|Achn183061 Mimulus|mgv1a006020m Pve|m.3050 Tomato|SL1.00sc00395_352.1.1
OG1_10745: Grape|GSVIVT01020055001 Kiwi|Achn183121 Mimulus|mgv1a001846m Pve|m.49228 Tomato|SL1.00sc00395_359.1.1
OG1_10746: Grape|GSVIVT01020058001 Kiwi|Achn183131 Mimulus|mgv1a023462m Pve|m.49069 Tomato|SL1.00sc03496_57.1.1
OG1_10747: Grape|GSVIVT01020063001 Kiwi|Achn143991 Mimulus|mgv1a007757m Pve|m.31653 Tomato|SL1.00sc00395_362.1.1
OG1_10748: Grape|GSVIVT01020080001 Kiwi|Achn208801 Mimulus|mgv1a013528m Pve|m.14586 Tomato|SL1.00sc00395_378.1.1
OG1_10749: Grape|GSVIVT01020081001 Kiwi|Achn183201 Mimulus|mgv1a008743m Pve|m.8499 Tomato|SL1.00sc00395_380.1.1
OG1_10750: Grape|GSVIVT01020091001 Kiwi|Achn183271 Mimulus|mgv1a007067m Pve|m.33433 Tomato|SL1.00sc00395_393.1.1
OG1_10751: Grape|GSVIVT01020137001 Kiwi|Achn183531 Mimulus|mgv1a000418m Pve|m.29787 Tomato|SL1.00sc00395_420.1.1
OG1_10752: Grape|GSVIVT01020142001 Kiwi|Achn183511 Mimulus|mgv1a023310m Pve|m.3709 Tomato|SL1.00sc00395_423.1.1
OG1_10754: Grape|GSVIVT01020167001 Kiwi|Achn053481 Mimulus|mgv1a010022m Pve|m.31296 Tomato|SL1.00sc00395_461.1.1
OG1_10755: Grape|GSVIVT01020168001 Kiwi|Achn053971 Mimulus|mgv1a019602m Pve|m.32681 Tomato|SL1.00sc00395_460.1.1
OG1_10756: Grape|GSVIVT01020172001 Kiwi|Achn144181 Mimulus|mgv1a014988m Pve|m.5263 Tomato|SL1.00sc00395_456.1.1
OG1_10757: Grape|GSVIVT01020174001 Kiwi|Achn053471 Mimulus|mgv1a026593m Pve|m.77581 Tomato|SL1.00sc00395_455.1.1
OG1_10758: Grape|GSVIVT01020175001 Kiwi|Achn053981 Mimulus|mgv1a004571m Pve|m.4972 Tomato|SL1.00sc00395_454.1.1
OG1_10759: Grape|GSVIVT01020228001 Kiwi|Achn053801 Mimulus|mgv1a023829m Pve|m.55023 Tomato|SL1.00sc00395_499.1.1
OG1_10761: Grape|GSVIVT01020281001 Kiwi|Achn079191 Mimulus|mgv1a025136m Pve|m.44355 Tomato|SL1.00sc07408_26.1.1
OG1_10762: Grape|GSVIVT01020352001 Kiwi|Achn051121 Mimulus|mgv1a014146m Pve|m.1100 Tomato|SL1.00sc07408_17.1.1
OG1_10763: Grape|GSVIVT01020400001 Kiwi|Achn296381 Mimulus|mgv1a006936m Pve|m.20637 Tomato|SL1.00sc07408_4.1.1
OG1_10764: Grape|GSVIVT01020422001 Kiwi|Achn289121 Mimulus|mgv1a026040m Pve|m.10736 Tomato|SL1.00sc07408_22.1.1
OG1_10765: Grape|GSVIVT01020424001 Kiwi|Achn079211 Pve|m.4422 Tomato|SL1.00sc05253_153.1.1 Mimulus|mgv1a007060m
OG1_10766: Grape|GSVIVT01020478001 Kiwi|Achn289231 Mimulus|mgv1a009375m Pve|m.11966 Tomato|SL1.00sc07408_34.1.1
OG1_10767: Grape|GSVIVT01020479001 Kiwi|Achn178181 Mimulus|mgv1a003124m Pve|m.32667 Tomato|SL1.00sc02156_104.1.1
OG1_10768: Kiwi|Achn008901 Grape|GSVIVT01020532001 Mimulus|mgv1a005553m Pve|m.41182 Tomato|SL1.00sc05948_140.1.1
OG1_10769: Grape|GSVIVT01020539001 Kiwi|Achn151571 Mimulus|mgv1a009576m Pve|m.11887 Tomato|SL1.00sc05390_212.1.1
OG1_10770: Grape|GSVIVT01020568001 Kiwi|Achn009101 Mimulus|mgv1a002266m Pve|m.21282 Tomato|SL1.00sc05390_191.1.1
OG1_10771: Grape|GSVIVT01020569001 Kiwi|Achn009291 Mimulus|mgv1a009983m Pve|m.61314 Tomato|SL1.00sc05390_190.1.1
OG1_10772: Grape|GSVIVT01020601001 Kiwi|Achn009201 Mimulus|mgv1a006293m Pve|m.25028 Tomato|SL1.00sc05390_172.1.1
OG1_10773: Grape|GSVIVT01020664001 Kiwi|Achn385741 Mimulus|mgv1a014915m Pve|m.26244 Tomato|SL1.00sc05390_148.1.1
OG1_10774: Grape|GSVIVT01020685001 Kiwi|Achn042691 Mimulus|mgv1a011355m Pve|m.2039 Tomato|SL1.00sc05390_137.1.1
OG1_10775: Grape|GSVIVT01020688001 Kiwi|Achn367441 Mimulus|mgv1a026524m Pve|m.83018 Tomato|SL1.00sc05390_135.1.1
OG1_10776: Grape|GSVIVT01020727001 Mimulus|mgv1a006947m Pve|m.41593 Tomato|SL1.00sc07000_50.1.1 Kiwi|Achn069041
OG1_10777: Grape|GSVIVT01020728001 Kiwi|Achn146701 Mimulus|mgv1a008129m Pve|m.12645 Tomato|SL1.00sc05390_311.1.1
OG1_10778: Grape|GSVIVT01020748001 Kiwi|Achn367591 Mimulus|mgv1a009617m Pve|m.5229 Tomato|SL1.00sc05390_319.1.1
OG1_10779: Grape|GSVIVT01020758001 Kiwi|Achn353471 Mimulus|mgv1a021806m Pve|m.37711 Tomato|SL1.00sc05390_324.1.1
OG1_10780: Kiwi|Achn353451 Grape|GSVIVT01020766001 Mimulus|mgv1a013039m Pve|m.42904 Tomato|SL1.00sc05390_327.1.1
OG1_10781: Grape|GSVIVT01020780001 Kiwi|Achn338131 Mimulus|mgv1a005699m Pve|m.33913 Tomato|SL1.00sc07408_579.1.1
OG1_10782: Grape|GSVIVT01020782001 Kiwi|Achn209021 Mimulus|mgv1a015994m Pve|m.43149 Tomato|SL1.00sc06019_93.1.1
OG1_10783: Grape|GSVIVT01020788001 Kiwi|Achn338081 Mimulus|mgv1a004227m Pve|m.49384 Tomato|SL1.00sc05603_51.1.1
OG1_10784: Grape|GSVIVT01020809001 Kiwi|Achn077181 Mimulus|mgv1a002929m Pve|m.77558 Tomato|SL1.00sc04130_89.1.1
OG1_10785: Grape|GSVIVT01020817001 Kiwi|Achn375861 Mimulus|mgv1a012522m Pve|m.6551 Tomato|SL1.00sc03540_121.1.1
OG1_10786: Grape|GSVIVT01020822001 Kiwi|Achn095381 Mimulus|mgv1a000279m Pve|m.8064 Tomato|SL1.00sc04130_56.1.1
OG1_10787: Grape|GSVIVT01020824001 Kiwi|Achn342771 Mimulus|mgv1a025730m Tomato|SL1.00sc04130_53.1.1 Pve|m.78
OG1_10788: Grape|GSVIVT01020835001 Kiwi|Achn296191 Mimulus|mgv1a005180m Pve|m.22452 Tomato|SL1.00sc03154_5.1.1
OG1_10789: Grape|GSVIVT01020840001 Kiwi|Achn367791 Mimulus|mgv1a004015m Pve|m.22680 Tomato|SL1.00sc04130_44.1.1
OG1_10790: Grape|GSVIVT01020847001 Kiwi|Achn069011 Mimulus|mgv1a014529m Pve|m.3084 Tomato|SL1.00sc07408_528.1.1
OG1_10791: Grape|GSVIVT01020853001 Kiwi|Achn262061 Mimulus|mgv1a008247m Pve|m.8651 Tomato|SL1.00sc07184_454.1.1
OG1_10792: Grape|GSVIVT01020870001 Kiwi|Achn083531 Mimulus|mgv1a006432m Pve|m.9285 Tomato|SL1.00sc05858_561.1.1
OG1_10793: Grape|GSVIVT01020874001 Kiwi|Achn296181 Mimulus|mgv1a025435m Pve|m.19969 Tomato|SL1.00sc00345_16.1.1
OG1_10794: Grape|GSVIVT01020876001 Kiwi|Achn296211 Mimulus|mgv1a026926m Pve|m.82749 Tomato|SL1.00sc05603_60.1.1
OG1_10795: Grape|GSVIVT01020909001 Kiwi|Achn341441 Mimulus|mgv1a007269m Pve|m.39119 Tomato|SL1.00sc02102_191.1.1
OG1_10796: Grape|GSVIVT01020916001 Kiwi|Achn318361 Mimulus|mgv1a025961m Pve|m.8764 Tomato|SL1.00sc04801_28.1.1
OG1_10797: Grape|GSVIVT01020999001 Kiwi|Achn381511 Mimulus|mgv1a010431m Pve|m.58798 Tomato|SL1.00sc01402_265.1.1
OG1_10798: Grape|GSVIVT01021009001 Kiwi|Achn191041 Mimulus|mgv1a000016m Pve|m.33251 Tomato|SL1.00sc01402_275.1.1
OG1_10799: Grape|GSVIVT01021015001 Kiwi|Achn279071 Mimulus|mgv1a017738m Pve|m.3505 Tomato|SL1.00sc05948_126.1.1
OG1_10800: Grape|GSVIVT01021028001 Kiwi|Achn191001 Mimulus|mgv1a024384m Pve|m.6934 Tomato|SL1.00sc01402_287.1.1
OG1_10801: Grape|GSVIVT01021060001 Kiwi|Achn253771 Mimulus|mgv1a017674m Pve|m.2564 Tomato|SL1.00sc01402_241.1.1
OG1_10802: Grape|GSVIVT01021083001 Kiwi|Achn181211 Mimulus|mgv1a009433m Pve|m.2207 Tomato|SL1.00sc00226_379.1.1
OG1_10803: Grape|GSVIVT01021089001 Kiwi|Achn220261 Mimulus|mgv1a010699m Pve|m.34968 Tomato|SL1.00sc05948_80.1.1
OG1_10804: Grape|GSVIVT01021098001 Kiwi|Achn362941 Mimulus|mgv1a016121m Pve|m.29522 Tomato|SL1.00sc05948_78.1.1
OG1_10805: Grape|GSVIVT01021119001 Kiwi|Achn219201 Mimulus|mgv1a025119m Pve|m.5789 Tomato|SL1.00sc05948_93.1.1
OG1_10806: Grape|GSVIVT01021140001 Kiwi|Achn345541 Mimulus|mgv1a002840m Pve|m.70486 Tomato|SL1.00sc06183_297.1.1
OG1_10807: Grape|GSVIVT01021144001 Kiwi|Achn220151 Mimulus|mgv1a008138m Pve|m.10352 Tomato|SL1.00sc00226_322.1.1
OG1_10808: Grape|GSVIVT01021168001 Kiwi|Achn156551 Mimulus|mgv1a011875m Pve|m.39375 Tomato|SL1.00sc05948_111.1.1
OG1_10809: Grape|GSVIVT01021182001 Kiwi|Achn220101 Mimulus|mgv1a012742m Pve|m.70616 Tomato|SL1.00sc00226_301.1.1
OG1_10810: Grape|GSVIVT01021193001 Kiwi|Achn124971 Mimulus|mgv1a015384m Pve|m.16144 Tomato|SL1.00sc02706_264.1.1
OG1_10811: Grape|GSVIVT01021196001 Kiwi|Achn124931 Mimulus|mgv1a005713m Pve|m.9264 Tomato|SL1.00sc00226_277.1.1
OG1_10812: Grape|GSVIVT01021208001 Kiwi|Achn182461 Mimulus|mgv1a015827m Tomato|SL1.00sc00226_267.1.1 Pve|m.4415
OG1_10813: Grape|GSVIVT01021212001 Kiwi|Achn124881 Mimulus|mgv1a021256m Pve|m.22509 Tomato|SL1.00sc00226_263.1.1
OG1_10814: Grape|GSVIVT01021233001 Kiwi|Achn125061 Mimulus|mgv1a002661m Pve|m.35913 Tomato|SL1.00sc00226_235.1.1
OG1_10815: Grape|GSVIVT01021235001 Kiwi|Achn125071 Mimulus|mgv1a011963m Pve|m.11737 Tomato|SL1.00sc00226_234.1.1
OG1_10816: Grape|GSVIVT01021245001 Kiwi|Achn124801 Mimulus|mgv1a011834m Pve|m.39706 Tomato|SL1.00sc00226_215.1.1
OG1_10818: Grape|GSVIVT01021311001 Kiwi|Achn071071 Pve|m.20288 Tomato|SL1.00sc00226_154.1.1 Mimulus|mgv1a014598m
OG1_10819: Grape|GSVIVT01021316001 Kiwi|Achn182011 Mimulus|mgv1a002866m Pve|m.13080 Tomato|SL1.00sc00226_147.1.1
OG1_10821: Grape|GSVIVT01021319001 Kiwi|Achn182031 Mimulus|mgv1a020021m Pve|m.2800 Tomato|SL1.00sc00226_151.1.1
OG1_10822: Grape|GSVIVT01021323001 Kiwi|Achn104061 Mimulus|mgv1a012791m Pve|m.1399 Tomato|SL1.00sc01652_2.1.1
OG1_10823: Grape|GSVIVT01021373001 Kiwi|Achn104041 Mimulus|mgv1a015292m Pve|m.4163 Tomato|SL1.00sc03187_432.1.1
OG1_10824: Grape|GSVIVT01021374001 Kiwi|Achn103861 Pve|m.11866 Tomato|SL1.00sc03187_431.1.1 Mimulus|mgv1a024519m
OG1_10825: Grape|GSVIVT01021378001 Kiwi|Achn232051 Mimulus|mgv1a002966m Pve|m.54661 Tomato|SL1.00sc03187_429.1.1
OG1_10826: Grape|GSVIVT01021385001 Kiwi|Achn089831 Mimulus|mgv1a013447m Pve|m.14679 Tomato|SL1.00sc03187_421.1.1
OG1_10827: Grape|GSVIVT01021388001 Kiwi|Achn309371 Mimulus|mgv1a008508m Pve|m.43558 Tomato|SL1.00sc03187_419.1.1
OG1_10828: Grape|GSVIVT01021391001 Kiwi|Achn104001 Mimulus|mgv1a014803m Pve|m.13133 Tomato|SL1.00sc03187_417.1.1
OG1_10829: Grape|GSVIVT01021396001 Kiwi|Achn103921 Mimulus|mgv1a006396m Pve|m.19970 Tomato|SL1.00sc03187_413.1.1
OG1_10830: Grape|GSVIVT01021423001 Kiwi|Achn376411 Mimulus|mgv1a010623m Pve|m.18997 Tomato|SL1.00sc03187_378.1.1
OG1_10831: Grape|GSVIVT01021427001 Kiwi|Achn231071 Mimulus|mgv1a011184m Pve|m.17512 Tomato|SL1.00sc03187_375.1.1
OG1_10832: Grape|GSVIVT01021429001 Kiwi|Achn309301 Mimulus|mgv1a011494m Pve|m.44748 Tomato|SL1.00sc03187_366.1.1
OG1_10833: Grape|GSVIVT01021436001 Mimulus|mgv1a004538m Pve|m.20100 Tomato|SL1.00sc03187_357.1.1 Kiwi|Achn231881
OG1_10834: Grape|GSVIVT01021450001 Kiwi|Achn090181 Mimulus|mgv1a006160m Pve|m.22673 Tomato|SL1.00sc04089_96.1.1
OG1_10835: Grape|GSVIVT01021470001 Kiwi|Achn231141 Mimulus|mgv1a007467m Pve|m.29850 Tomato|SL1.00sc03187_342.1.1
OG1_10836: Grape|GSVIVT01021522001 Kiwi|Achn275251 Mimulus|mgv1a026353m Pve|m.44218 Tomato|SL1.00sc01107_1.1.1
OG1_10837: Grape|GSVIVT01021525001 Kiwi|Achn090001 Mimulus|mgv1a005659m Pve|m.6685 Tomato|SL1.00sc01107_10.1.1
OG1_10838: Grape|GSVIVT01021538001 Mimulus|mgv1a004498m Pve|m.46636 Tomato|SL1.00sc07059_361.1.1 Kiwi|Achn384671
OG1_10839: Grape|GSVIVT01021547001 Kiwi|Achn362001 Mimulus|mgv1a023529m Pve|m.10416 Tomato|SL1.00sc03984_15.1.1
OG1_10840: Grape|GSVIVT01021550001 Kiwi|Achn090041 Mimulus|mgv1a004720m Pve|m.18802 Tomato|SL1.00sc05431_2.1.1
OG1_10841: Grape|GSVIVT01021555001 Kiwi|Achn353321 Mimulus|mgv1a004421m Pve|m.35062 Tomato|SL1.00sc03187_337.1.1
OG1_10842: Grape|GSVIVT01021583001 Kiwi|Achn255401 Mimulus|mgv1a019575m Pve|m.27062 Tomato|SL1.00sc02895_139.1.1
OG1_10843: Grape|GSVIVT01021613001 Kiwi|Achn164891 Mimulus|mgv1a000128m Pve|m.10010 Tomato|SL1.00sc03187_325.1.1
OG1_10844: Grape|GSVIVT01021618001 Kiwi|Achn302961 Mimulus|mgv1a004575m Pve|m.25335 Tomato|SL1.00sc03187_279.1.1
OG1_10845: Grape|GSVIVT01021670001 Kiwi|Achn162531 Mimulus|mgv1a001069m Pve|m.57621 Tomato|SL1.00sc03187_304.1.1
OG1_10846: Grape|GSVIVT01021747001 Kiwi|Achn004531 Mimulus|mgv1a011115m Pve|m.17607 Tomato|SL1.00sc04668_32.1.1
OG1_10847: Grape|GSVIVT01021774001 Kiwi|Achn384841 Mimulus|mgv1a001760m Pve|m.16829 Tomato|SL1.00sc06019_625.1.1
OG1_10848: Grape|GSVIVT01021781001 Kiwi|Achn370471 Mimulus|mgv1a000109m Pve|m.37659 Tomato|SL1.00sc05858_462.1.1
OG1_10849: Grape|GSVIVT01021827001 Kiwi|Achn274651 Mimulus|mgv1a025892m Pve|m.20917 Tomato|SL1.00sc05858_473.1.1
OG1_10850: Grape|GSVIVT01021833001 Kiwi|Achn223801 Mimulus|mgv1a002284m Pve|m.6910 Tomato|SL1.00sc05858_486.1.1
OG1_10851: Grape|GSVIVT01021835001 Kiwi|Achn274501 Mimulus|mgv1a016856m Pve|m.20717 Tomato|SL1.00sc05858_500.1.1
OG1_10852: Grape|GSVIVT01021847001 Kiwi|Achn056261 Mimulus|mgv1a023064m Pve|m.14030 Tomato|SL1.00sc05858_508.1.1
OG1_10853: Grape|GSVIVT01021852001 Kiwi|Achn182781 Mimulus|mgv1a006993m Pve|m.17755 Tomato|SL1.00sc00463_114.1.1
OG1_10854: Grape|GSVIVT01021873001 Kiwi|Achn224811 Mimulus|mgv1a000431m Pve|m.29596 Tomato|SL1.00sc04548_71.1.1
OG1_10855: Grape|GSVIVT01021894001 Kiwi|Achn223771 Mimulus|mgv1a010243m Pve|m.28032 Tomato|SL1.00sc05858_529.1.1
OG1_10857: Grape|GSVIVT01022009001 Kiwi|Achn056831 Mimulus|mgv1a007878m Pve|m.27143 Tomato|SL1.00sc06788_25.1.1
OG1_10858: Grape|GSVIVT01022011001 Kiwi|Achn083521 Mimulus|mgv1a024158m Pve|m.27540 Tomato|SL1.00sc01656_222.1.1
OG1_10859: Grape|GSVIVT01022056001 Kiwi|Achn219621 Mimulus|mgv1a004133m Pve|m.8293 Tomato|SL1.00sc05858_584.1.1
OG1_10860: Grape|GSVIVT01022058001 Kiwi|Achn219611 Mimulus|mgv1a014237m Pve|m.47171 Tomato|SL1.00sc05858_587.1.1
OG1_10861: Grape|GSVIVT01022062001 Kiwi|Achn012621 Mimulus|mgv1a004084m Pve|m.3244 Tomato|SL1.00sc06393_68.1.1
OG1_10862: Grape|GSVIVT01022084001 Kiwi|Achn344461 Mimulus|mgv1a021778m Pve|m.8906 Tomato|SL1.00sc03587_63.1.1
OG1_10863: Grape|GSVIVT01022099001 Kiwi|Achn344441 Mimulus|mgv1a011890m Pve|m.10618 Tomato|SL1.00sc06393_49.1.1
OG1_10864: Grape|GSVIVT01022111001 Kiwi|Achn013141 Mimulus|mgv1a013085m Pve|m.4954 Tomato|SL1.00sc06393_47.1.1
OG1_10865: Grape|GSVIVT01022113001 Kiwi|Achn091231 Mimulus|mgv1a000225m Pve|m.76281 Tomato|SL1.00sc06393_45.1.1
OG1_10866: Grape|GSVIVT01022115001 Kiwi|Achn091221 Mimulus|mgv1a007541m Pve|m.14493 Tomato|SL1.00sc06393_44.1.1
OG1_10867: Grape|GSVIVT01022126001 Kiwi|Achn013161 Mimulus|mgv1a008369m Pve|m.13978 Tomato|SL1.00sc01656_141.1.1
OG1_10868: Grape|GSVIVT01022129001 Kiwi|Achn012561 Mimulus|mgv1a007456m Pve|m.50266 Tomato|SL1.00sc01656_144.1.1
OG1_10869: Grape|GSVIVT01022148001 Kiwi|Achn227071 Mimulus|mgv1a002251m Pve|m.17400 Tomato|SL1.00sc01656_162.1.1
OG1_10870: Grape|GSVIVT01022164001 Kiwi|Achn230791 Mimulus|mgv1a026976m Pve|m.51045 Tomato|SL1.00sc04337_182.1.1
OG1_10871: Grape|GSVIVT01022183001 Kiwi|Achn141701 Mimulus|mgv1a013967m Pve|m.5182 Tomato|SL1.00sc00510_27.1.1
OG1_10872: Grape|GSVIVT01022188001 Kiwi|Achn230721 Mimulus|mgv1a017901m Pve|m.24193 Tomato|SL1.00sc00510_21.1.1
OG1_10874: Grape|GSVIVT01022215001 Kiwi|Achn346441 Mimulus|mgv1a003945m Pve|m.43350 Tomato|SL1.00sc04168_7.1.1
OG1_10875: Grape|GSVIVT01022217001 Kiwi|Achn000311 Mimulus|mgv1a000312m Pve|m.77699 Tomato|SL1.00sc04168_11.1.1
OG1_10876: Grape|GSVIVT01022223001 Kiwi|Achn358531 Mimulus|mgv1a004209m Pve|m.39716 Tomato|SL1.00sc04168_15.1.1
OG1_10877: Grape|GSVIVT01022225001 Kiwi|Achn093851 Mimulus|mgv1a010183m Pve|m.61694 Tomato|SL1.00sc04956_54.1.1
OG1_10878: Grape|GSVIVT01022227001 Kiwi|Achn031811 Mimulus|mgv1a021636m Pve|m.13947 Tomato|SL1.00sc04168_38.1.1
OG1_10879: Grape|GSVIVT01022230001 Kiwi|Achn224831 Pve|m.39778 Tomato|SL1.00sc02227_188.1.1 Mimulus|mgv1a024004m
OG1_10880: Grape|GSVIVT01022235001 Kiwi|Achn136731 Mimulus|mgv1a002083m Pve|m.49929 Tomato|SL1.00sc04168_44.1.1
OG1_10881: Grape|GSVIVT01022249001 Kiwi|Achn136761 Mimulus|mgv1a012677m Pve|m.12662 Tomato|SL1.00sc02816_1.1.1
OG1_10882: Grape|GSVIVT01022251001 Kiwi|Achn374871 Mimulus|mgv1a009308m Pve|m.56477 Tomato|SL1.00sc04168_56.1.1
OG1_10883: Grape|GSVIVT01022253001 Mimulus|mgv1a009342m Pve|m.76588 Tomato|SL1.00sc04168_59.1.1 Kiwi|Achn042481
OG1_10884: Grape|GSVIVT01022267001 Kiwi|Achn032441 Mimulus|mgv1a019811m Pve|m.27782 Tomato|SL1.00sc04168_69.1.1
OG1_10886: Grape|GSVIVT01022269001 Kiwi|Achn385201 Mimulus|mgv1a026856m Pve|m.34536 Tomato|SL1.00sc04168_74.1.1
OG1_10888: Grape|GSVIVT01022331001 Kiwi|Achn028401 Mimulus|mgv1a012026m Pve|m.32849 Tomato|SL1.00sc04857_96.1.1
OG1_10889: Grape|GSVIVT01022337001 Kiwi|Achn000941 Mimulus|mgv1a009680m Pve|m.54609 Tomato|SL1.00sc04788_120.1.1
OG1_10890: Grape|GSVIVT01022340001 Kiwi|Achn028391 Mimulus|mgv1a005190m Pve|m.48145 Tomato|SL1.00sc02102_531.1.1
OG1_10891: Grape|GSVIVT01022342001 Kiwi|Achn028021 Mimulus|mgv1a006842m Pve|m.51806 Tomato|SL1.00sc04857_95.1.1
OG1_10892: Grape|GSVIVT01022366001 Mimulus|mgv1a005824m Pve|m.30332 Tomato|SL1.00sc00132_5.1.1 Kiwi|Achn027991
OG1_10893: Grape|GSVIVT01022377001 Kiwi|Achn000891 Mimulus|mgv1a002542m Pve|m.23444 Tomato|SL1.00sc00395_179.1.1
OG1_10894: Grape|GSVIVT01022405001 Kiwi|Achn234351 Mimulus|mgv1a013976m Pve|m.19944 Tomato|SL1.00sc00226_94.1.1
OG1_10895: Grape|GSVIVT01022417001 Kiwi|Achn351011 Mimulus|mgv1a014190m Pve|m.65359 Tomato|SL1.00sc05992_258.1.1
OG1_10896: Grape|GSVIVT01022421001 Kiwi|Achn334971 Mimulus|mgv1a006480m Pve|m.21936 Tomato|SL1.00sc04337_631.1.1
OG1_10897: Grape|GSVIVT01022468001 Kiwi|Achn105691 Mimulus|mgv1a007050m Pve|m.13412 Tomato|SL1.00sc01402_90.1.1
OG1_10898: Grape|GSVIVT01022470001 Kiwi|Achn058921 Mimulus|mgv1a012685m Pve|m.16289 Tomato|SL1.00sc05992_450.1.1
OG1_10900: Grape|GSVIVT01022480001 Kiwi|Achn058911 Mimulus|mgv1a010631m Pve|m.5286 Tomato|SL1.00sc05992_449.1.1
OG1_10901: Grape|GSVIVT01022493001 Kiwi|Achn149291 Mimulus|mgv1a024171m Pve|m.12866 Tomato|SL1.00sc05992_451.1.1
OG1_10902: Grape|GSVIVT01022496001 Kiwi|Achn149221 Mimulus|mgv1a026609m Pve|m.29627 Tomato|SL1.00sc02706_244.1.1
OG1_10903: Grape|GSVIVT01022504001 Kiwi|Achn255951 Tomato|SL1.00sc05445_3.1.1 Mimulus|mgv1a013746m Pve|m.16977
OG1_10904: Grape|GSVIVT01022527001 Kiwi|Achn058301 Mimulus|mgv1a003077m Pve|m.61351 Tomato|SL1.00sc05992_456.1.1
OG1_10905: Grape|GSVIVT01022599001 Kiwi|Achn058171 Mimulus|mgv1a010133m Pve|m.34715 Tomato|SL1.00sc05805_164.1.1
OG1_10906: Grape|GSVIVT01022600001 Kiwi|Achn059061 Mimulus|mgv1a009876m Pve|m.50070 Tomato|SL1.00sc02227_190.1.1
OG1_10907: Grape|GSVIVT01022605001 Kiwi|Achn058241 Mimulus|mgv1a013973m Pve|m.1331 Tomato|SL1.00sc05992_467.1.1
OG1_10908: Grape|GSVIVT01022631001 Kiwi|Achn349151 Mimulus|mgv1a025223m Pve|m.20557 Tomato|SL1.00sc05858_1157.1.1
OG1_10909: Grape|GSVIVT01022647001 Kiwi|Achn228621 Mimulus|mgv1a007179m Pve|m.39851 Tomato|SL1.00sc00777_706.1.1
OG1_10910: Grape|GSVIVT01022737001 Kiwi|Achn021981 Mimulus|mgv1a013728m Pve|m.14534 Tomato|SL1.00sc05409_75.1.1
OG1_10911: Grape|GSVIVT01022785001 Kiwi|Achn228681 Mimulus|mgv1a010949m Pve|m.25075 Tomato|SL1.00sc00777_735.1.1
OG1_10912: Grape|GSVIVT01022787001 Kiwi|Achn098481 Mimulus|mgv1a005418m Pve|m.26653 Tomato|SL1.00sc00777_736.1.1
OG1_10913: Grape|GSVIVT01022810001 Kiwi|Achn098411 Mimulus|mgv1a002422m Pve|m.17417 Tomato|SL1.00sc00777_751.1.1
OG1_10914: Grape|GSVIVT01022812001 Kiwi|Achn228711 Mimulus|mgv1a009239m Pve|m.61443 Tomato|SL1.00sc00777_753.1.1
OG1_10915: Grape|GSVIVT01022872001 Kiwi|Achn231371 Mimulus|mgv1a019498m Pve|m.2867 Tomato|SL1.00sc00198_17.1.1
OG1_10916: Grape|GSVIVT01022874001 Kiwi|Achn231541 Mimulus|mgv1a007218m Pve|m.34106 Tomato|SL1.00sc05858_1009.1.1
OG1_10917: Grape|GSVIVT01022875001 Kiwi|Achn224631 Mimulus|mgv1a011226m Pve|m.13165 Tomato|SL1.00sc05858_1011.1.1
OG1_10918: Grape|GSVIVT01022882001 Kiwi|Achn211071 Mimulus|mgv1a002444m Pve|m.20495 Tomato|SL1.00sc00633_166.1.1
OG1_10919: Grape|GSVIVT01022885001 Kiwi|Achn008671 Mimulus|mgv1a019155m Pve|m.6771 Tomato|SL1.00sc01391_4.1.1
OG1_10920: Grape|GSVIVT01022917001 Kiwi|Achn223971 Mimulus|mgv1a024488m Pve|m.34123 Tomato|SL1.00sc04444_342.1.1
OG1_10921: Grape|GSVIVT01022927001 Kiwi|Achn370051 Mimulus|mgv1a015141m Pve|m.82499 Tomato|SL1.00sc05858_1020.1.1
OG1_10922: Grape|GSVIVT01022994001 Kiwi|Achn247211 Mimulus|mgv1a001297m Pve|m.34928 Tomato|SL1.00sc05858_1031.1.1
OG1_10923: Grape|GSVIVT01022999001 Kiwi|Achn223941 Mimulus|mgv1a024957m Pve|m.35210 Tomato|SL1.00sc05858_1032.1.1
OG1_10924: Grape|GSVIVT01023007001 Kiwi|Achn382971 Mimulus|mgv1a010039m Pve|m.13219 Tomato|SL1.00sc02618_114.1.1
OG1_10925: Grape|GSVIVT01023009001 Kiwi|Achn247061 Mimulus|mgv1a004871m Pve|m.8538 Tomato|SL1.00sc00132_48.1.1
OG1_10926: Grape|GSVIVT01023010001 Kiwi|Achn097571 Mimulus|mgv1a008011m Pve|m.42998 Tomato|SL1.00sc00395_184.1.1
OG1_10927: Grape|GSVIVT01023016001 Kiwi|Achn143901 Mimulus|mgv1a015179m Pve|m.14422 Tomato|SL1.00sc00395_289.1.1
OG1_10928: Grape|GSVIVT01023097001 Kiwi|Achn240311 Mimulus|mgv1a000629m Pve|m.31175 Tomato|SL1.00sc01881_9.1.1
OG1_10929: Grape|GSVIVT01023098001 Kiwi|Achn189741 Mimulus|mgv1a010147m Pve|m.15530 Tomato|SL1.00sc05858_868.1.1
OG1_10930: Grape|GSVIVT01023115001 Kiwi|Achn388601 Mimulus|mgv1a012570m Pve|m.12987 Tomato|SL1.00sc05858_883.1.1
OG1_10931: Grape|GSVIVT01023136001 Kiwi|Achn260821 Mimulus|mgv1a009531m Pve|m.55045 Tomato|SL1.00sc05858_906.1.1
OG1_10932: Grape|GSVIVT01023143001 Kiwi|Achn260861 Mimulus|mgv1a000315m Pve|m.9680 Tomato|SL1.00sc05858_909.1.1
OG1_10933: Grape|GSVIVT01023150001 Kiwi|Achn261071 Mimulus|mgv1a023096m Pve|m.42120 Tomato|SL1.00sc05858_917.1.1
OG1_10934: Grape|GSVIVT01023219001 Mimulus|mgv1a008157m Pve|m.31196 Kiwi|Achn074671 Tomato|SL1.00sc05858_928.1.1
OG1_10936: Grape|GSVIVT01023240001 Kiwi|Achn128381 Mimulus|mgv1a014990m Pve|m.4343 Tomato|SL1.00sc05858_956.1.1
OG1_10937: Grape|GSVIVT01023249001 Kiwi|Achn373471 Mimulus|mgv1a018737m Pve|m.77493 Tomato|SL1.00sc05858_961.1.1
OG1_10938: Grape|GSVIVT01023255001 Kiwi|Achn128361 Mimulus|mgv1a010898m Pve|m.78416 Tomato|SL1.00sc05858_965.1.1
OG1_10939: Grape|GSVIVT01023268001 Kiwi|Achn335131 Mimulus|mgv1a007847m Pve|m.17700 Tomato|SL1.00sc06019_470.1.1
OG1_10940: Grape|GSVIVT01023271001 Kiwi|Achn231651 Mimulus|mgv1a000218m Pve|m.46951 Tomato|SL1.00sc05858_972.1.1
OG1_10941: Grape|GSVIVT01023272001 Kiwi|Achn370271 Mimulus|mgv1a012271m Pve|m.2596 Tomato|SL1.00sc05858_973.1.1
OG1_10942: Grape|GSVIVT01023290001 Kiwi|Achn231311 Mimulus|mgv1a012645m Pve|m.8101 Tomato|SL1.00sc05858_988.1.1
OG1_10943: Grape|GSVIVT01023325001 Kiwi|Achn231341 Mimulus|mgv1a000354m Pve|m.57895 Tomato|SL1.00sc05858_998.1.1
OG1_10944: Grape|GSVIVT01023338001 Kiwi|Achn231571 Mimulus|mgv1a004117m Pve|m.5102 Tomato|SL1.00sc05858_996.1.1
OG1_10945: Grape|GSVIVT01023339001 Kiwi|Achn288831 Mimulus|mgv1a008963m Pve|m.52500 Tomato|SL1.00sc05858_995.1.1
OG1_10946: Grape|GSVIVT01023344001 Kiwi|Achn231321 Mimulus|mgv1a021027m Pve|m.8394 Tomato|SL1.00sc06129_9.1.1
OG1_10947: Grape|GSVIVT01023451001 Kiwi|Achn378291 Mimulus|mgv1a003757m Pve|m.38305 Tomato|SL1.00sc00668_1.1.1
OG1_10948: Grape|GSVIVT01023486001 Kiwi|Achn076921 Mimulus|mgv1a001792m Pve|m.22929 Tomato|SL1.00sc04857_31.1.1
OG1_10949: Grape|GSVIVT01023502001 Kiwi|Achn004031 Mimulus|mgv11b011135m Pve|m.80242 Tomato|SL1.00sc05477_220.1.1
OG1_10950: Grape|GSVIVT01023504001 Kiwi|Achn003501 Mimulus|mgv1a003336m Pve|m.14314 Tomato|SL1.00sc04857_34.1.1
OG1_10951: Grape|GSVIVT01023527001 Kiwi|Achn076861 Mimulus|mgv1a001039m Pve|m.58002 Tomato|SL1.00sc04857_44.1.1
OG1_10952: Grape|GSVIVT01023596001 Kiwi|Achn329591 Mimulus|mgv1a014282m Pve|m.1392 Tomato|SL1.00sc04788_75.1.1
OG1_10953: Grape|GSVIVT01023615001 Kiwi|Achn008471 Mimulus|mgv1a006906m Pve|m.6887 Tomato|SL1.00sc07059_397.1.1
OG1_10954: Grape|GSVIVT01023624001 Kiwi|Achn272191 Mimulus|mgv1a008171m Pve|m.9826 Tomato|SL1.00sc04857_164.1.1
OG1_10955: Grape|GSVIVT01023642001 Kiwi|Achn295771 Mimulus|mgv1a011948m Pve|m.14456 Tomato|SL1.00sc07059_368.1.1
OG1_10956: Grape|GSVIVT01023644001 Kiwi|Achn280981 Mimulus|mgv1a001967m Pve|m.43702 Tomato|SL1.00sc07059_366.1.1
OG1_10957: Grape|GSVIVT01023690001 Kiwi|Achn242601 Mimulus|mgv11b006449m Pve|m.66929 Tomato|SL1.00sc07059_350.1.1
OG1_10958: Grape|GSVIVT01023699001 Kiwi|Achn163301 Mimulus|mgv1a004719m Pve|m.42447 Tomato|SL1.00sc07059_346.1.1
OG1_10959: Grape|GSVIVT01023706001 Kiwi|Achn256791 Mimulus|mgv1a009028m Pve|m.34766 Tomato|SL1.00sc07059_345.1.1
OG1_10960: Grape|GSVIVT01023711001 Kiwi|Achn056061 Mimulus|mgv1a008602m Pve|m.15354 Tomato|SL1.00sc07059_341.1.1
OG1_10961: Grape|GSVIVT01023720001 Kiwi|Achn055811 Mimulus|mgv1a004014m Pve|m.54943 Tomato|SL1.00sc07059_335.1.1
OG1_10962: Grape|GSVIVT01023723001 Kiwi|Achn229821 Mimulus|mgv1a004248m Pve|m.11746 Tomato|SL1.00sc07059_321.1.1
OG1_10963: Grape|GSVIVT01023741001 Kiwi|Achn229861 Mimulus|mgv1a015423m Pve|m.14272 Tomato|SL1.00sc07122_220.1.1
OG1_10964: Grape|GSVIVT01023776001 Kiwi|Achn229891 Mimulus|mgv1a007689m Pve|m.45675 Tomato|SL1.00sc07059_319.1.1
OG1_10965: Grape|GSVIVT01023783001 Kiwi|Achn232701 Mimulus|mgv1a007881m Pve|m.35926 Tomato|SL1.00sc05477_83.1.1
OG1_10966: Grape|GSVIVT01023816001 Kiwi|Achn333991 Mimulus|mgv1a022190m Pve|m.24994 Tomato|SL1.00sc00226_711.1.1
OG1_10967: Grape|GSVIVT01023822001 Kiwi|Achn232781 Mimulus|mgv1a007535m Pve|m.16382 Tomato|SL1.00sc07167_49.1.1
OG1_10968: Grape|GSVIVT01023826001 Kiwi|Achn232801 Mimulus|mgv1a009164m Pve|m.4895 Tomato|SL1.00sc05477_107.1.1
OG1_10969: Grape|GSVIVT01023856001 Kiwi|Achn272301 Mimulus|mgv1a012703m Pve|m.31842 Tomato|SL1.00sc06723_18.1.1
OG1_10970: Grape|GSVIVT01023859001 Kiwi|Achn019871 Mimulus|mgv1a005945m Pve|m.49685 Tomato|SL1.00sc05477_304.1.1
OG1_10971: Grape|GSVIVT01023862001 Kiwi|Achn375371 Mimulus|mgv1a008489m Pve|m.1516 Tomato|SL1.00sc06723_17.1.1
OG1_10972: Grape|GSVIVT01023863001 Mimulus|mgv1a009120m Pve|m.1684 Tomato|SL1.00sc02102_361.1.1 Kiwi|Achn310681
OG1_10973: Grape|GSVIVT01023865001 Kiwi|Achn340241 Mimulus|mgv1a008050m Pve|m.9782 Tomato|SL1.00sc06723_16.1.1
OG1_10974: Grape|GSVIVT01023878001 Kiwi|Achn375391 Mimulus|mgv1a007214m Pve|m.51393 Tomato|SL1.00sc05477_298.1.1
OG1_10975: Grape|GSVIVT01023885001 Kiwi|Achn272371 Mimulus|mgv1a026472m Pve|m.33536 Tomato|SL1.00sc01651_38.1.1
OG1_10976: Grape|GSVIVT01023887001 Mimulus|mgv1a026612m Pve|m.4167 Tomato|SL1.00sc05575_391.1.1 Kiwi|Achn019621
OG1_10977: Grape|GSVIVT01023888001 Kiwi|Achn341071 Mimulus|mgv1a010394m Pve|m.82691 Tomato|SL1.00sc05477_294.1.1
OG1_10978: Grape|GSVIVT01023892001 Kiwi|Achn324361 Mimulus|mgv1a005113m Pve|m.38714 Tomato|SL1.00sc03540_55.1.1
OG1_10979: Grape|GSVIVT01023895001 Kiwi|Achn341061 Mimulus|mgv1a013284m Pve|m.82737 Tomato|SL1.00sc05477_292.1.1
OG1_10980: Grape|GSVIVT01023897001 Kiwi|Achn382291 Mimulus|mgv1a003780m Pve|m.12452 Tomato|SL1.00sc05477_271.1.1
OG1_10981: Grape|GSVIVT01023933001 Kiwi|Achn363231 Mimulus|mgv1a007875m Pve|m.1360 Tomato|SL1.00sc05477_285.1.1
OG1_10982: Grape|GSVIVT01023935001 Kiwi|Achn019591 Mimulus|mgv1a008525m Pve|m.61287 Tomato|SL1.00sc00777_109.1.1
OG1_10983: Grape|GSVIVT01023964001 Kiwi|Achn338291 Mimulus|mgv1a000014m Pve|m.62043 Tomato|SL1.00sc05477_264.1.1
OG1_10984: Grape|GSVIVT01023965001 Kiwi|Achn338251 Mimulus|mgv1a006093m Pve|m.60101 Tomato|SL1.00sc00331_16.1.1
OG1_10985: Grape|GSVIVT01023967001 Kiwi|Achn382681 Mimulus|mgv1a006081m Tomato|SL1.00sc05477_263.1.1 Pve|m.12108
OG1_10986: Grape|GSVIVT01023973001 Kiwi|Achn338351 Mimulus|mgv1a015195m Pve|m.38131 Tomato|SL1.00sc04337_77.1.1
OG1_10987: Grape|GSVIVT01023991001 Kiwi|Achn382721 Mimulus|mgv1a011109m Pve|m.7229 Tomato|SL1.00sc05477_252.1.1
OG1_10988: Grape|GSVIVT01024004001 Kiwi|Achn347901 Mimulus|mgv1a015859m Pve|m.4525 Tomato|SL1.00sc05477_246.1.1
OG1_10989: Grape|GSVIVT01024012001 Kiwi|Achn329791 Mimulus|mgv1a010725m Pve|m.77707 Tomato|SL1.00sc05477_240.1.1
OG1_10990: Grape|GSVIVT01024023001 Kiwi|Achn289711 Mimulus|mgv1a008168m Pve|m.33952 Tomato|SL1.00sc05477_236.1.1
OG1_10991: Grape|GSVIVT01024030001 Kiwi|Achn347851 Mimulus|mgv1a007740m Pve|m.14994 Tomato|SL1.00sc05477_231.1.1
OG1_10992: Grape|GSVIVT01024035001 Kiwi|Achn289741 Mimulus|mgv1a011241m Pve|m.19078 Tomato|SL1.00sc05477_227.1.1
OG1_10993: Grape|GSVIVT01024045001 Kiwi|Achn347831 Mimulus|mgv1a003796m Pve|m.46488 Tomato|SL1.00sc05477_217.1.1
OG1_10994: Grape|GSVIVT01024050001 Kiwi|Achn340851 Mimulus|mgv1a009447m Pve|m.9323 Tomato|SL1.00sc05477_213.1.1
OG1_10995: Grape|GSVIVT01024058001 Kiwi|Achn348001 Mimulus|mgv1a005373m Pve|m.37795 Tomato|SL1.00sc05858_571.1.1
OG1_10996: Grape|GSVIVT01024061001 Kiwi|Achn067711 Mimulus|mgv1a003299m Pve|m.13418 Tomato|SL1.00sc05858_572.1.1
OG1_10997: Grape|GSVIVT01024073001 Kiwi|Achn294941 Mimulus|mgv1a009363m Pve|m.36196 Tomato|SL1.00sc00331_66.1.1
OG1_10998: Grape|GSVIVT01024084001 Kiwi|Achn178981 Mimulus|mgv1a011162m Tomato|SL1.00sc05477_196.1.1 Pve|m.21221
OG1_10999: Grape|GSVIVT01024104001 Kiwi|Achn294921 Mimulus|mgv1a000071m Pve|m.48874 Tomato|SL1.00sc07167_3.1.1
OG1_11000: Grape|GSVIVT01024109001 Kiwi|Achn067581 Mimulus|mgv1a011991m Pve|m.2524 Tomato|SL1.00sc05477_188.1.1
OG1_11001: Grape|GSVIVT01024116001 Kiwi|Achn067571 Mimulus|mgv1a012293m Pve|m.31721 Tomato|SL1.00sc05477_185.1.1
OG1_11002: Grape|GSVIVT01024139001 Kiwi|Achn033841 Mimulus|mgv1a021803m Pve|m.54270 Tomato|SL1.00sc07167_11.1.1
OG1_11004: Grape|GSVIVT01024178001 Kiwi|Achn101461 Mimulus|mgv1a014370m Pve|m.12772 Tomato|SL1.00sc05477_147.1.1
OG1_11005: Grape|GSVIVT01024179001 Kiwi|Achn294881 Mimulus|mgv1a005277m Pve|m.48270 Tomato|SL1.00sc05477_146.1.1
OG1_11006: Grape|GSVIVT01024205001 Kiwi|Achn101801 Mimulus|mgv1a010142m Pve|m.30026 Tomato|SL1.00sc05477_128.1.1
OG1_11007: Grape|GSVIVT01024219001 Kiwi|Achn101851 Mimulus|mgv1a005323m Pve|m.11481 Tomato|SL1.00sc05477_117.1.1
OG1_11008: Grape|GSVIVT01024222001 Kiwi|Achn294411 Mimulus|mgv1a000779m Pve|m.73459 Tomato|SL1.00sc05477_113.1.1
OG1_11010: Grape|GSVIVT01024248001 Kiwi|Achn156391 Mimulus|mgv1a006601m Pve|m.34965 Tomato|SL1.00sc03823_137.1.1
OG1_11011: Grape|GSVIVT01024250001 Kiwi|Achn156381 Mimulus|mgv1a007165m Pve|m.7312 Tomato|SL1.00sc03823_139.1.1
OG1_11012: Grape|GSVIVT01024251001 Kiwi|Achn209811 Mimulus|mgv1a006725m Pve|m.67904 Tomato|SL1.00sc03823_140.1.1
OG1_11013: Grape|GSVIVT01024262001 Kiwi|Achn311851 Mimulus|mgv1a001252m Pve|m.63795 Tomato|SL1.00sc05253_111.1.1
OG1_11014: Grape|GSVIVT01024263001 Kiwi|Achn046521 Mimulus|mgv1a009849m Pve|m.45159 Tomato|SL1.00sc04696_20.1.1
OG1_11015: Grape|GSVIVT01024264001 Kiwi|Achn046531 Mimulus|mgv1a006822m Pve|m.46446 Tomato|SL1.00sc04889_55.1.1
OG1_11017: Grape|GSVIVT01024321001 Kiwi|Achn298461 Mimulus|mgv1a009640m Pve|m.4688 Tomato|SL1.00sc00097_5.1.1
OG1_11018: Grape|GSVIVT01024322001 Kiwi|Achn045961 Mimulus|mgv1a008450m Pve|m.31207 Tomato|SL1.00sc00777_677.1.1
OG1_11019: Grape|GSVIVT01024330001 Kiwi|Achn318451 Mimulus|mgv1a000792m Pve|m.21413 Tomato|SL1.00sc04889_61.1.1
OG1_11021: Grape|GSVIVT01024335001 Kiwi|Achn318461 Mimulus|mgv11b019889m Pve|m.73938 Tomato|SL1.00sc04889_63.1.1
OG1_11022: Grape|GSVIVT01024341001 Kiwi|Achn318711 Mimulus|mgv1a005512m Pve|m.24452 Tomato|SL1.00sc04889_66.1.1
OG1_11023: Grape|GSVIVT01024342001 Kiwi|Achn312821 Mimulus|mgv1a011144m Pve|m.2532 Tomato|SL1.00sc04444_346.1.1
OG1_11025: Grape|GSVIVT01024351001 Kiwi|Achn381861 Mimulus|mgv1a001172m Pve|m.28468 Tomato|SL1.00sc04889_73.1.1
OG1_11026: Grape|GSVIVT01024409001 Kiwi|Achn267471 Mimulus|mgv1a000663m Pve|m.56447 Tomato|SL1.00sc04889_92.1.1
OG1_11027: Grape|GSVIVT01024412001 Kiwi|Achn275101 Mimulus|mgv1a016340m Pve|m.31470 Tomato|SL1.00sc04889_96.1.1
OG1_11028: Grape|GSVIVT01024414001 Kiwi|Achn047231 Mimulus|mgv1a015453m Pve|m.5879 Tomato|SL1.00sc04889_98.1.1
OG1_11029: Grape|GSVIVT01024420001 Kiwi|Achn046621 Mimulus|mgv1a014358m Pve|m.6485 Tomato|SL1.00sc04889_101.1.1
OG1_11030: Grape|GSVIVT01024422001 Kiwi|Achn274751 Mimulus|mgv1a001298m Pve|m.45692 Tomato|SL1.00sc04889_102.1.1
OG1_11031: Grape|GSVIVT01024423001 Kiwi|Achn258961 Mimulus|mgv1a012785m Pve|m.3290 Tomato|SL1.00sc01945_8.1.1
OG1_11032: Grape|GSVIVT01024444001 Kiwi|Achn275091 Mimulus|mgv1a004221m Pve|m.34723 Tomato|SL1.00sc06255_137.1.1
OG1_11033: Grape|GSVIVT01024445001 Kiwi|Achn274761 Mimulus|mgv1a018253m Pve|m.52573 Tomato|SL1.00sc04889_104.1.1
OG1_11034: Grape|GSVIVT01024449001 Kiwi|Achn275071 Mimulus|mgv1a009472m Pve|m.7838 Tomato|SL1.00sc06183_280.1.1
OG1_11035: Grape|GSVIVT01024457001 Kiwi|Achn274791 Mimulus|mgv1a022609m Pve|m.58354 Tomato|SL1.00sc04889_110.1.1
OG1_11036: Grape|GSVIVT01024467001 Kiwi|Achn297651 Mimulus|mgv1a008797m Pve|m.2490 Tomato|SL1.00sc04857_56.1.1
OG1_11037: Grape|GSVIVT01024471001 Kiwi|Achn370911 Mimulus|mgv11b017551m Pve|m.31678 Tomato|SL1.00sc04444_72.1.1
OG1_11038: Grape|GSVIVT01024474001 Mimulus|mgv1a018129m Pve|m.4613 Tomato|SL1.00sc04361_85.1.1 Kiwi|Achn249731
OG1_11039: Grape|GSVIVT01024493001 Kiwi|Achn001131 Mimulus|mgv1a025271m Pve|m.33443 Tomato|SL1.00sc07184_278.1.1
OG1_11040: Grape|GSVIVT01024526001 Kiwi|Achn191561 Mimulus|mgv1a013330m Pve|m.2009 Tomato|SL1.00sc03668_110.1.1
OG1_11041: Grape|GSVIVT01024527001 Kiwi|Achn191181 Mimulus|mgv1a001979m Pve|m.60431 Tomato|SL1.00sc05290_44.1.1
OG1_11042: Grape|GSVIVT01024531001 Kiwi|Achn303131 Tomato|SL1.00sc05290_56.1.1 Mimulus|mgv1a007134m Pve|m.21023
OG1_11043: Grape|GSVIVT01024536001 Kiwi|Achn191201 Mimulus|mgv1a011106m Pve|m.11250 Tomato|SL1.00sc05805_145.1.1
OG1_11044: Grape|GSVIVT01024584001 Kiwi|Achn191311 Mimulus|mgv1a004032m Pve|m.70673 Tomato|SL1.00sc05805_179.1.1
OG1_11045: Grape|GSVIVT01024586001 Mimulus|mgv1a007264m Tomato|SL1.00sc04429_34.1.1 Kiwi|Achn314251 Pve|m.43711
OG1_11046: Grape|GSVIVT01024619001 Kiwi|Achn367881 Mimulus|mgv1a005191m Pve|m.26054 Tomato|SL1.00sc06019_412.1.1
OG1_11047: Grape|GSVIVT01024622001 Kiwi|Achn214241 Mimulus|mgv1a013079m Pve|m.52083 Tomato|SL1.00sc06019_411.1.1
OG1_11048: Grape|GSVIVT01024624001 Kiwi|Achn314301 Mimulus|mgv1a004351m Pve|m.79632 Tomato|SL1.00sc02597_122.1.1
OG1_11049: Grape|GSVIVT01024639001 Kiwi|Achn314381 Mimulus|mgv1a006606m Pve|m.21975 Tomato|SL1.00sc02227_194.1.1
OG1_11050: Grape|GSVIVT01024665001 Kiwi|Achn040481 Mimulus|mgv1a023753m Pve|m.19773 Tomato|SL1.00sc02745_147.1.1
OG1_11051: Grape|GSVIVT01024666001 Kiwi|Achn214271 Mimulus|mgv1a010545m Pve|m.61706 Tomato|SL1.00sc05290_61.1.1
OG1_11052: Grape|GSVIVT01024670001 Kiwi|Achn314401 Mimulus|mgv1a014986m Pve|m.11455 Tomato|SL1.00sc06004_60.1.1
OG1_11053: Grape|GSVIVT01024672001 Kiwi|Achn303411 Mimulus|mgv1a010012m Pve|m.49382 Tomato|SL1.00sc06004_312.1.1
OG1_11054: Grape|GSVIVT01024681001 Kiwi|Achn303701 Mimulus|mgv1a010971m Pve|m.28476 Tomato|SL1.00sc05805_169.1.1
OG1_11055: Grape|GSVIVT01024698001 Kiwi|Achn303661 Mimulus|mgv1a012786m Pve|m.25731 Tomato|SL1.00sc05805_171.1.1
OG1_11056: Grape|GSVIVT01024739001 Kiwi|Achn172861 Mimulus|mgv1a005252m Pve|m.6330 Tomato|SL1.00sc05805_184.1.1
OG1_11057: Grape|GSVIVT01024740001 Kiwi|Achn119741 Mimulus|mgv1a007685m Pve|m.6876 Tomato|SL1.00sc06019_369.1.1
OG1_11058: Grape|GSVIVT01024759001 Kiwi|Achn214391 Mimulus|mgv1a025037m Pve|m.4623 Tomato|SL1.00sc04007_302.1.1
OG1_11059: Grape|GSVIVT01024797001 Kiwi|Achn171951 Mimulus|mgv1a015290m Pve|m.29245 Tomato|SL1.00sc00530_37.1.1
OG1_11060: Grape|GSVIVT01024800001 Kiwi|Achn380911 Mimulus|mgv1a014917m Pve|m.13803 Tomato|SL1.00sc06019_343.1.1
OG1_11061: Grape|GSVIVT01024869001 Kiwi|Achn218571 Mimulus|mgv1a014812m Pve|m.17895 Tomato|SL1.00sc05805_217.1.1
OG1_11062: Grape|GSVIVT01024875001 Kiwi|Achn172751 Mimulus|mgv1a006976m Pve|m.27116 Tomato|SL1.00sc06019_317.1.1
OG1_11063: Grape|GSVIVT01024909001 Kiwi|Achn093731 Mimulus|mgv1a003885m Pve|m.65113 Tomato|SL1.00sc02788_35.1.1
OG1_11064: Grape|GSVIVT01024912001 Kiwi|Achn243881 Mimulus|mgv1a024533m Pve|m.3319 Tomato|SL1.00sc05805_226.1.1
OG1_11065: Grape|GSVIVT01024917001 Kiwi|Achn243821 Mimulus|mgv1a015129m Pve|m.19536 Tomato|SL1.00sc00395_155.1.1
OG1_11067: Grape|GSVIVT01024938001 Kiwi|Achn264161 Mimulus|mgv1a016203m Pve|m.2184 Tomato|SL1.00sc06019_305.1.1
OG1_11068: Grape|GSVIVT01024950001 Kiwi|Achn264181 Mimulus|mgv1a006424m Pve|m.25064 Tomato|SL1.00sc05805_243.1.1
OG1_11069: Grape|GSVIVT01024951001 Kiwi|Achn172641 Pve|m.2796 Tomato|SL1.00sc05805_244.1.1 Mimulus|mgv1a007452m
OG1_11070: Grape|GSVIVT01024962001 Kiwi|Achn172181 Mimulus|mgv1a015773m Pve|m.1638 Tomato|SL1.00sc05805_247.1.1
OG1_11071: Grape|GSVIVT01024964001 Kiwi|Achn172621 Mimulus|mgv1a004265m Pve|m.82767 Tomato|SL1.00sc06255_44.1.1
OG1_11072: Grape|GSVIVT01025036001 Kiwi|Achn067351 Mimulus|mgv1a013104m Pve|m.32087 Tomato|SL1.00sc06004_374.1.1
OG1_11073: Grape|GSVIVT01025041001 Kiwi|Achn203031 Mimulus|mgv1a015554m Pve|m.11169 Tomato|SL1.00sc01435_213.1.1
OG1_11074: Grape|GSVIVT01025047001 Kiwi|Achn195301 Mimulus|mgv1a022936m Pve|m.32266 Tomato|SL1.00sc06004_383.1.1
OG1_11075: Grape|GSVIVT01025054001 Kiwi|Achn108471 Mimulus|mgv1a010296m Pve|m.29874 Tomato|SL1.00sc06004_360.1.1
OG1_11076: Grape|GSVIVT01025056001 Kiwi|Achn108491 Mimulus|mgv1a001428m Pve|m.36154 Tomato|SL1.00sc06004_358.1.1
OG1_11077: Grape|GSVIVT01025060001 Kiwi|Achn054661 Mimulus|mgv1a025255m Pve|m.1057 Tomato|SL1.00sc06004_356.1.1
OG1_11078: Grape|GSVIVT01025081001 Kiwi|Achn107751 Mimulus|mgv1a005394m Pve|m.16769 Tomato|SL1.00sc06004_333.1.1
OG1_11080: Grape|GSVIVT01025089001 Kiwi|Achn195391 Mimulus|mgv1a008344m Pve|m.32464 Tomato|SL1.00sc06004_325.1.1
OG1_11081: Grape|GSVIVT01025117001 Kiwi|Achn081771 Mimulus|mgv1a013020m Pve|m.4021 Tomato|SL1.00sc00395_531.1.1
OG1_11082: Grape|GSVIVT01025133001 Kiwi|Achn368011 Mimulus|mgv1a000829m Pve|m.57009 Tomato|SL1.00sc06004_304.1.1
OG1_11083: Grape|GSVIVT01025134001 Kiwi|Achn376231 Mimulus|mgv1a014865m Pve|m.3243 Tomato|SL1.00sc06019_197.1.1
OG1_11084: Grape|GSVIVT01025135001 Kiwi|Achn082151 Mimulus|mgv1a014722m Pve|m.12469 Tomato|SL1.00sc06004_303.1.1
OG1_11085: Grape|GSVIVT01025137001 Kiwi|Achn082141 Mimulus|mgv1a007715m Pve|m.10538 Tomato|SL1.00sc06004_302.1.1
OG1_11086: Grape|GSVIVT01025143001 Kiwi|Achn060101 Mimulus|mgv1a025025m Pve|m.22363 Tomato|SL1.00sc06303_34.1.1
OG1_11087: Grape|GSVIVT01025150001 Kiwi|Achn082111 Mimulus|mgv1a012593m Pve|m.12498 Tomato|SL1.00sc06004_81.1.1
OG1_11088: Grape|GSVIVT01025161001 Kiwi|Achn082091 Mimulus|mgv1a017779m Tomato|SL1.00sc06004_87.1.1 Pve|m.17133
OG1_11089: Grape|GSVIVT01025178001 Kiwi|Achn060181 Mimulus|mgv1a018960m Pve|m.62898 Tomato|SL1.00sc06004_99.1.1
OG1_11090: Grape|GSVIVT01025192001 Kiwi|Achn081881 Pve|m.16133 Tomato|SL1.00sc06004_111.1.1 Mimulus|mgv1a008321m
OG1_11091: Grape|GSVIVT01025200001 Kiwi|Achn081971 Mimulus|mgv1a004462m Pve|m.66308 Tomato|SL1.00sc06004_117.1.1
OG1_11092: Grape|GSVIVT01025209001 Kiwi|Achn107551 Mimulus|mgv1a012266m Pve|m.20432 Tomato|SL1.00sc05805_210.1.1
OG1_11093: Grape|GSVIVT01025241001 Kiwi|Achn242091 Mimulus|mgv1a020674m Pve|m.10191 Tomato|SL1.00sc04765_64.1.1
OG1_11094: Grape|GSVIVT01025270001 Kiwi|Achn169791 Mimulus|mgv1a013423m Pve|m.82617 Tomato|SL1.00sc06019_469.1.1
OG1_11095: Grape|GSVIVT01025274001 Kiwi|Achn018281 Mimulus|mgv1a004622m Pve|m.32423 Tomato|SL1.00sc07266_38.1.1
OG1_11096: Grape|GSVIVT01025275001 Kiwi|Achn248301 Mimulus|mgv1a002590m Pve|m.17884 Tomato|SL1.00sc04765_86.1.1
OG1_11097: Grape|GSVIVT01025294001 Kiwi|Achn241981 Mimulus|mgv1a012496m Pve|m.76369 Tomato|SL1.00sc05103_104.1.1
OG1_11098: Grape|GSVIVT01025317001 Kiwi|Achn123551 Mimulus|mgv1a022173m Pve|m.31780 Tomato|SL1.00sc05445_17.1.1
OG1_11099: Grape|GSVIVT01025335001 Kiwi|Achn123561 Mimulus|mgv1a009647m Pve|m.5444 Tomato|SL1.00sc02227_158.1.1
OG1_11100: Grape|GSVIVT01025351001 Kiwi|Achn286781 Mimulus|mgv1a013179m Pve|m.23094 Tomato|SL1.00sc00226_329.1.1
OG1_11101: Grape|GSVIVT01025407001 Kiwi|Achn241681 Mimulus|mgv1a006152m Pve|m.13190 Tomato|SL1.00sc02227_95.1.1
OG1_11102: Grape|GSVIVT01025409001 Kiwi|Achn144951 Mimulus|mgv1a015739m Pve|m.22525 Tomato|SL1.00sc00463_105.1.1
OG1_11103: Grape|GSVIVT01025447001 Kiwi|Achn279481 Mimulus|mgv1a026875m Pve|m.4606 Tomato|SL1.00sc02227_67.1.1
OG1_11104: Grape|GSVIVT01025450001 Kiwi|Achn279381 Mimulus|mgv1a023830m Pve|m.12508 Tomato|SL1.00sc02102_166.1.1
OG1_11105: Grape|GSVIVT01025453001 Kiwi|Achn239671 Mimulus|mgv1a019863m Pve|m.56959 Tomato|SL1.00sc06393_67.1.1
OG1_11106: Grape|GSVIVT01025488001 Kiwi|Achn278011 Mimulus|mgv1a009899m Pve|m.2846 Tomato|SL1.00sc02227_51.1.1
OG1_11107: Grape|GSVIVT01025496001 Kiwi|Achn277841 Mimulus|mgv1a012352m Pve|m.8546 Tomato|SL1.00sc06487_11.1.1
OG1_11108: Grape|GSVIVT01025500001 Kiwi|Achn239591 Mimulus|mgv1a011150m Pve|m.36535 Tomato|SL1.00sc06487_8.1.1
OG1_11109: Grape|GSVIVT01025507001 Kiwi|Achn239481 Mimulus|mgv1a012602m Pve|m.2579 Tomato|SL1.00sc04719_19.1.1
OG1_11110: Grape|GSVIVT01025529001 Kiwi|Achn109521 Mimulus|mgv1a009220m Pve|m.14457 Tomato|SL1.00sc06070_157.1.1
OG1_11111: Grape|GSVIVT01025535001 Kiwi|Achn351751 Mimulus|mgv1a026728m Pve|m.56378 Tomato|SL1.00sc03197_54.1.1
OG1_11112: Grape|GSVIVT01025536001 Kiwi|Achn351321 Mimulus|mgv1a001890m Pve|m.22494 Tomato|SL1.00sc03197_55.1.1
OG1_11113: Grape|GSVIVT01025540001 Kiwi|Achn286571 Mimulus|mgv1a022088m Pve|m.4391 Tomato|SL1.00sc03197_68.1.1
OG1_11114: Grape|GSVIVT01025541001 Kiwi|Achn364781 Mimulus|mgv1a001284m Pve|m.37345 Tomato|SL1.00sc03197_69.1.1
OG1_11115: Grape|GSVIVT01025554001 Kiwi|Achn109621 Mimulus|mgv1a012070m Pve|m.6606 Tomato|SL1.00sc03197_70.1.1
OG1_11116: Grape|GSVIVT01025567001 Kiwi|Achn286561 Mimulus|mgv1a007480m Pve|m.80715 Tomato|SL1.00sc01435_78.1.1
OG1_11117: Grape|GSVIVT01025576001 Kiwi|Achn351871 Mimulus|mgv1a012014m Pve|m.5556 Tomato|SL1.00sc01435_80.1.1
OG1_11118: Grape|GSVIVT01025578001 Mimulus|mgv1a012995m Pve|m.82718 Tomato|SL1.00sc03197_97.1.1 Kiwi|Achn109091
OG1_11119: Grape|GSVIVT01025600001 Kiwi|Achn109551 Mimulus|mgv1a001075m Pve|m.63715 Tomato|SL1.00sc03197_118.1.1
OG1_11120: Grape|GSVIVT01025607001 Kiwi|Achn351071 Mimulus|mgv1a022538m Pve|m.15098 Tomato|SL1.00sc03197_122.1.1
OG1_11121: Grape|GSVIVT01025633001 Kiwi|Achn351381 Mimulus|mgv1a004634m Pve|m.82722 Tomato|SL1.00sc03197_47.1.1
OG1_11122: Grape|GSVIVT01025634001 Kiwi|Achn033141 Pve|m.1571 Tomato|SL1.00sc01435_71.1.1 Mimulus|mgv1a016665m
OG1_11123: Grape|GSVIVT01025641001 Kiwi|Achn196751 Mimulus|mgv1a004231m Pve|m.6235 Tomato|SL1.00sc03197_42.1.1
OG1_11124: Grape|GSVIVT01025642001 Kiwi|Achn364831 Mimulus|mgv1a004564m Pve|m.8850 Tomato|SL1.00sc01435_241.1.1
OG1_11125: Grape|GSVIVT01025656001 Kiwi|Achn278521 Mimulus|mgv1a011990m Pve|m.10625 Tomato|SL1.00sc01435_248.1.1
OG1_11126: Grape|GSVIVT01025676001 Mimulus|mgv1a008428m Pve|m.50772 Tomato|SL1.00sc01435_256.1.1 Kiwi|Achn351491
OG1_11127: Grape|GSVIVT01025698001 Kiwi|Achn194161 Mimulus|mgv1a002067m Pve|m.17702 Tomato|SL1.00sc01167_28.1.1
OG1_11128: Grape|GSVIVT01025711001 Kiwi|Achn194131 Mimulus|mgv1a011069m Pve|m.16556 Tomato|SL1.00sc01435_55.1.1
OG1_11129: Grape|GSVIVT01025719001 Kiwi|Achn154101 Mimulus|mgv1a023862m Pve|m.28753 Tomato|SL1.00sc01435_258.1.1
OG1_11130: Grape|GSVIVT01025725001 Kiwi|Achn044311 Mimulus|mgv1a022732m Pve|m.11308 Tomato|SL1.00sc06070_381.1.1
OG1_11131: Grape|GSVIVT01025727001 Kiwi|Achn044301 Mimulus|mgv1a002752m Pve|m.19768 Tomato|SL1.00sc06070_379.1.1
OG1_11132: Grape|GSVIVT01025731001 Kiwi|Achn355571 Mimulus|mgv1a013309m Pve|m.23538 Tomato|SL1.00sc01435_264.1.1
OG1_11133: Grape|GSVIVT01025733001 Kiwi|Achn066631 Mimulus|mgv1a014847m Pve|m.31578 Tomato|SL1.00sc01964_20.1.1
OG1_11134: Grape|GSVIVT01025735001 Kiwi|Achn137311 Mimulus|mgv1a005185m Pve|m.18018 Tomato|SL1.00sc04007_286.1.1
OG1_11135: Grape|GSVIVT01025743001 Kiwi|Achn326701 Mimulus|mgv1a008868m Pve|m.50907 Tomato|SL1.00sc01644_1.1.1
OG1_11136: Grape|GSVIVT01025773001 Kiwi|Achn328211 Mimulus|mgv1a001182m Pve|m.61714 Tomato|SL1.00sc01167_92.1.1
OG1_11137: Grape|GSVIVT01025780001 Kiwi|Achn362361 Mimulus|mgv1a009655m Pve|m.4955 Tomato|SL1.00sc03187_283.1.1
OG1_11138: Grape|GSVIVT01025802001 Kiwi|Achn270901 Mimulus|mgv1a002771m Pve|m.30176 Tomato|SL1.00sc02706_275.1.1
OG1_11139: Grape|GSVIVT01025810001 Kiwi|Achn289521 Mimulus|mgv1a000923m Pve|m.65258 Tomato|SL1.00sc01651_44.1.1
OG1_11140: Grape|GSVIVT01025818001 Kiwi|Achn262561 Mimulus|mgv1a006770m Pve|m.33279 Tomato|SL1.00sc00097_74.1.1
OG1_11141: Grape|GSVIVT01025824001 Kiwi|Achn289611 Mimulus|mgv1a010988m Pve|m.20744 Tomato|SL1.00sc04912_70.1.1
OG1_11142: Grape|GSVIVT01025834001 Kiwi|Achn362411 Mimulus|mgv1a012528m Pve|m.12977 Tomato|SL1.00sc05575_400.1.1
OG1_11143: Grape|GSVIVT01025839001 Kiwi|Achn085171 Mimulus|mgv1a012482m Pve|m.1543 Tomato|SL1.00sc05992_404.1.1
OG1_11144: Grape|GSVIVT01025858001 Kiwi|Achn328091 Mimulus|mgv1a007006m Pve|m.28514 Tomato|SL1.00sc05992_242.1.1
OG1_11145: Grape|GSVIVT01025948001 Kiwi|Achn257221 Mimulus|mgv1a008866m Pve|m.4920 Tomato|SL1.00sc05575_628.1.1
OG1_11146: Grape|GSVIVT01025950001 Kiwi|Achn065871 Mimulus|mgv1a007209m Pve|m.75207 Tomato|SL1.00sc03001_136.1.1
OG1_11148: Grape|GSVIVT01026015001 Kiwi|Achn204821 Mimulus|mgv1a011663m Pve|m.7064 Tomato|SL1.00sc06183_69.1.1
OG1_11149: Grape|GSVIVT01026056001 Kiwi|Achn067431 Mimulus|mgv1a013010m Pve|m.15442 Tomato|SL1.00sc02597_5.1.1
OG1_11150: Grape|GSVIVT01026084001 Kiwi|Achn086061 Mimulus|mgv1a010825m Pve|m.16744 Tomato|SL1.00sc02060_29.1.1
OG1_11151: Grape|GSVIVT01026088001 Kiwi|Achn086051 Mimulus|mgv1a010174m Pve|m.22608 Tomato|SL1.00sc02060_30.1.1
OG1_11152: Grape|GSVIVT01026116001 Kiwi|Achn051001 Mimulus|mgv1a007585m Pve|m.8296 Tomato|SL1.00sc05253_161.1.1
OG1_11153: Grape|GSVIVT01026142001 Kiwi|Achn079691 Mimulus|mgv1a005993m Pve|m.16358 Tomato|SL1.00sc02227_281.1.1
OG1_11154: Grape|GSVIVT01026178001 Kiwi|Achn335601 Mimulus|mgv1a019567m Pve|m.18931 Tomato|SL1.00sc04857_115.1.1
OG1_11155: Grape|GSVIVT01026181001 Kiwi|Achn145991 Mimulus|mgv1a018815m Pve|m.35496 Tomato|SL1.00sc04857_117.1.1
OG1_11156: Grape|GSVIVT01026228001 Kiwi|Achn106811 Mimulus|mgv1a005727m Pve|m.42498 Tomato|SL1.00sc06498_94.1.1
OG1_11157: Grape|GSVIVT01026240001 Kiwi|Achn360851 Mimulus|mgv1a014251m Pve|m.4212 Tomato|SL1.00sc02227_244.1.1
OG1_11158: Grape|GSVIVT01026257001 Kiwi|Achn326801 Mimulus|mgv1a008578m Pve|m.82707 Tomato|SL1.00sc03187_228.1.1
OG1_11159: Grape|GSVIVT01026279001 Kiwi|Achn270311 Mimulus|mgv1a011617m Pve|m.1783 Tomato|SL1.00sc03187_241.1.1
OG1_11160: Grape|GSVIVT01026296001 Kiwi|Achn177451 Mimulus|mgv1a014701m Pve|m.49778 Tomato|SL1.00sc02102_318.1.1
OG1_11161: Grape|GSVIVT01026312001 Kiwi|Achn239331 Mimulus|mgv1a007559m Pve|m.43001 Tomato|SL1.00sc04788_37.1.1
OG1_11162: Grape|GSVIVT01026322001 Kiwi|Achn378221 Mimulus|mgv1a010887m Pve|m.10464 Tomato|SL1.00sc04168_183.1.1
OG1_11163: Grape|GSVIVT01026325001 Kiwi|Achn077091 Mimulus|mgv1a014169m Pve|m.27524 Tomato|SL1.00sc04168_164.1.1
OG1_11164: Grape|GSVIVT01026339001 Kiwi|Achn077081 Mimulus|mgv1a006263m Pve|m.59967 Tomato|SL1.00sc04168_163.1.1
OG1_11165: Grape|GSVIVT01026349001 Kiwi|Achn384741 Mimulus|mgv1a018636m Pve|m.16806 Tomato|SL1.00sc06004_225.1.1
OG1_11166: Grape|GSVIVT01026351001 Kiwi|Achn077071 Mimulus|mgv1a001059m Pve|m.47238 Tomato|SL1.00sc04168_157.1.1
OG1_11167: Grape|GSVIVT01026355001 Kiwi|Achn106391 Mimulus|mgv1a000342m Pve|m.35156 Tomato|SL1.00sc00082_30.1.1
OG1_11168: Grape|GSVIVT01026360001 Kiwi|Achn374941 Mimulus|mgv1a005951m Pve|m.54128 Tomato|SL1.00sc01578_76.1.1
OG1_11169: Grape|GSVIVT01026363001 Kiwi|Achn327091 Mimulus|mgv1a003963m Pve|m.28315 Tomato|SL1.00sc05858_123.1.1
OG1_11170: Grape|GSVIVT01026370001 Kiwi|Achn004041 Pve|m.52482 Tomato|SL1.00sc04168_139.1.1 Mimulus|mgv1a022113m
OG1_11171: Grape|GSVIVT01026377001 Mimulus|mgv1a011646m Pve|m.9709 Tomato|SL1.00sc04168_105.1.1 Kiwi|Achn085861
OG1_11172: Grape|GSVIVT01026400001 Kiwi|Achn106111 Mimulus|mgv11b015293m Pve|m.20 Tomato|SL1.00sc04168_126.1.1
OG1_11173: Grape|GSVIVT01026405001 Kiwi|Achn368031 Mimulus|mgv1a005644m Pve|m.48641 Tomato|SL1.00sc04168_128.1.1
OG1_11174: Grape|GSVIVT01026409001 Kiwi|Achn164291 Mimulus|mgv1a004474m Pve|m.55889 Tomato|SL1.00sc06243_44.1.1
OG1_11175: Grape|GSVIVT01026410001 Kiwi|Achn314771 Mimulus|mgv1a009722m Pve|m.13825 Tomato|SL1.00sc04548_40.1.1
OG1_11176: Grape|GSVIVT01026423001 Kiwi|Achn264521 Mimulus|mgv1a009887m Pve|m.70637 Tomato|SL1.00sc03187_137.1.1
OG1_11177: Grape|GSVIVT01026448001 Kiwi|Achn040801 Mimulus|mgv1a004171m Pve|m.39138 Tomato|SL1.00sc00090_3.1.1
OG1_11178: Grape|GSVIVT01026450001 Kiwi|Achn048531 Mimulus|mgv1a001732m Pve|m.23745 Tomato|SL1.00sc00226_78.1.1
OG1_11179: Grape|GSVIVT01026463001 Kiwi|Achn048541 Mimulus|mgv1a005800m Pve|m.52139 Tomato|SL1.00sc06818_89.1.1
OG1_11181: Grape|GSVIVT01026493001 Kiwi|Achn000671 Mimulus|mgv1a004643m Pve|m.9063 Tomato|SL1.00sc07184_557.1.1
OG1_11182: Grape|GSVIVT01026512001 Mimulus|mgv1a006067m Pve|m.53199 Tomato|SL1.00sc00097_6.1.1 Kiwi|Achn298391
OG1_11183: Grape|GSVIVT01026538001 Kiwi|Achn107221 Mimulus|mgv1a009568m Pve|m.6215 Tomato|SL1.00sc02788_24.1.1
OG1_11184: Grape|GSVIVT01026545001 Kiwi|Achn000551 Mimulus|mgv1a000289m Pve|m.18855 Tomato|SL1.00sc00097_16.1.1
OG1_11185: Grape|GSVIVT01026559001 Kiwi|Achn076851 Mimulus|mgv1a016356m Pve|m.4780 Tomato|SL1.00sc03462_3.1.1
OG1_11186: Grape|GSVIVT01026587001 Kiwi|Achn244341 Mimulus|mgv1a017003m Pve|m.2988 Tomato|SL1.00sc00097_49.1.1
OG1_11187: Grape|GSVIVT01026616001 Kiwi|Achn310221 Mimulus|mgv1a001006m Pve|m.37832 Tomato|SL1.00sc00097_41.1.1
OG1_11188: Grape|GSVIVT01026641001 Kiwi|Achn145541 Mimulus|mgv1a014330m Pve|m.14589 Tomato|SL1.00sc06741_73.1.1
OG1_11189: Grape|GSVIVT01026715001 Mimulus|mgv1a002125m Pve|m.13265 Tomato|SL1.00sc01556_19.1.1 Kiwi|Achn371811
OG1_11190: Grape|GSVIVT01026774001 Kiwi|Achn056971 Mimulus|mgv1a001989m Pve|m.50393 Tomato|SL1.00sc05858_545.1.1
OG1_11191: Grape|GSVIVT01026776001 Kiwi|Achn022891 Pve|m.9634 Tomato|SL1.00sc05266_17.1.1 Mimulus|mgv1a004250m
OG1_11192: Grape|GSVIVT01026844001 Kiwi|Achn302501 Mimulus|mgv1a007933m Pve|m.4497 Tomato|SL1.00sc03897_123.1.1
OG1_11193: Grape|GSVIVT01026850001 Kiwi|Achn302261 Mimulus|mgv1a002868m Pve|m.45649 Tomato|SL1.00sc05858_171.1.1
OG1_11194: Grape|GSVIVT01026868001 Kiwi|Achn197141 Mimulus|mgv1a011571m Pve|m.29896 Tomato|SL1.00sc05858_174.1.1
OG1_11195: Grape|GSVIVT01026890001 Kiwi|Achn085701 Mimulus|mgv1a013916m Pve|m.11555 Tomato|SL1.00sc02597_31.1.1
OG1_11196: Grape|GSVIVT01026893001 Kiwi|Achn072051 Mimulus|mgv1a015096m Pve|m.2732 Tomato|SL1.00sc04337_2.1.1
OG1_11197: Grape|GSVIVT01026895001 Kiwi|Achn302191 Mimulus|mgv1a006904m Pve|m.30077 Tomato|SL1.00sc04337_3.1.1
OG1_11198: Grape|GSVIVT01026897001 Kiwi|Achn302641 Mimulus|mgv1a007916m Pve|m.15275 Tomato|SL1.00sc05858_189.1.1
OG1_11199: Grape|GSVIVT01026913001 Kiwi|Achn336441 Mimulus|mgv1a006771m Pve|m.19983 Tomato|SL1.00sc05858_193.1.1
OG1_11200: Grape|GSVIVT01026941001 Kiwi|Achn344601 Mimulus|mgv1a016167m Pve|m.83401 Tomato|SL1.00sc00226_269.1.1
OG1_11201: Grape|GSVIVT01026966001 Kiwi|Achn275501 Mimulus|mgv1a002389m Pve|m.46317 Tomato|SL1.00sc05858_249.1.1
OG1_11202: Grape|GSVIVT01026967001 Kiwi|Achn300301 Mimulus|mgv1a009002m Pve|m.30178 Tomato|SL1.00sc03197_76.1.1
OG1_11203: Grape|GSVIVT01026981001 Kiwi|Achn245621 Mimulus|mgv1a006971m Pve|m.82565 Tomato|SL1.00sc05858_230.1.1
OG1_11204: Grape|GSVIVT01026990001 Kiwi|Achn245651 Mimulus|mgv1a005643m Pve|m.12947 Tomato|SL1.00sc05858_229.1.1
OG1_11205: Grape|GSVIVT01027001001 Mimulus|mgv1a006889m Pve|m.21384 Tomato|SL1.00sc07200_56.1.1 Kiwi|Achn245671
OG1_11206: Grape|GSVIVT01027006001 Kiwi|Achn245591 Mimulus|mgv1a011975m Pve|m.1415 Tomato|SL1.00sc03197_31.1.1
OG1_11207: Grape|GSVIVT01027007001 Kiwi|Achn360491 Mimulus|mgv1a009093m Pve|m.4611 Tomato|SL1.00sc05858_237.1.1
OG1_11208: Grape|GSVIVT01027042001 Kiwi|Achn300571 Mimulus|mgv1a010274m Pve|m.32027 Tomato|SL1.00sc05858_284.1.1
OG1_11209: Grape|GSVIVT01027050001 Kiwi|Achn283271 Mimulus|mgv1a004407m Pve|m.6376 Tomato|SL1.00sc03823_56.1.1
OG1_11210: Grape|GSVIVT01027052001 Kiwi|Achn283251 Mimulus|mgv1a009645m Pve|m.9499 Tomato|SL1.00sc05858_292.1.1
OG1_11211: Grape|GSVIVT01027076001 Kiwi|Achn283221 Mimulus|mgv1a010899m Pve|m.32823 Tomato|SL1.00sc04337_39.1.1
OG1_11212: Grape|GSVIVT01027119001 Kiwi|Achn156411 Mimulus|mgv1a008047m Pve|m.37312 Tomato|SL1.00sc04912_68.1.1
OG1_11213: Grape|GSVIVT01027123001 Kiwi|Achn136161 Mimulus|mgv1a012361m Pve|m.14450 Tomato|SL1.00sc05858_327.1.1
OG1_11214: Grape|GSVIVT01027152001 Kiwi|Achn381551 Mimulus|mgv1a000441m Pve|m.64270 Tomato|SL1.00sc05858_335.1.1
OG1_11215: Grape|GSVIVT01027157001 Kiwi|Achn136101 Mimulus|mgv1a002567m Pve|m.28747 Tomato|SL1.00sc05858_337.1.1
OG1_11216: Grape|GSVIVT01027159001 Kiwi|Achn136091 Mimulus|mgv11b021128m Pve|m.37590 Tomato|SL1.00sc04337_63.1.1
OG1_11217: Grape|GSVIVT01027213001 Kiwi|Achn088811 Mimulus|mgv1a000613m Pve|m.21556 Tomato|SL1.00sc00002_95.1.1
OG1_11218: Grape|GSVIVT01027353001 Kiwi|Achn225381 Mimulus|mgv1a020107m Pve|m.18712 Tomato|SL1.00sc05858_414.1.1
OG1_11219: Grape|GSVIVT01027370001 Kiwi|Achn190401 Mimulus|mgv1a009191m Pve|m.22388 Tomato|SL1.00sc05992_344.1.1
OG1_11220: Grape|GSVIVT01027384001 Kiwi|Achn310041 Mimulus|mgv1a024440m Pve|m.39095 Tomato|SL1.00sc02749_352.1.1
OG1_11221: Grape|GSVIVT01027428001 Kiwi|Achn346051 Mimulus|mgv1a003073m Pve|m.5019 Tomato|SL1.00sc03197_171.1.1
OG1_11222: Grape|GSVIVT01027435001 Kiwi|Achn346351 Mimulus|mgv1a022987m Pve|m.8363 Tomato|SL1.00sc04130_16.1.1
OG1_11223: Grape|GSVIVT01027438001 Kiwi|Achn104721 Mimulus|mgv1a000081m Pve|m.22623 Tomato|SL1.00sc03897_29.1.1
OG1_11224: Grape|GSVIVT01027442001 Kiwi|Achn346041 Mimulus|mgv1a025889m Pve|m.79818 Tomato|SL1.00sc06004_12.1.1
OG1_11225: Grape|GSVIVT01027486001 Kiwi|Achn104161 Mimulus|mgv1a011415m Pve|m.8732 Tomato|SL1.00sc02257_20.1.1
OG1_11226: Grape|GSVIVT01027487001 Kiwi|Achn369701 Mimulus|mgv1a014331m Pve|m.17949 Tomato|SL1.00sc01881_104.1.1
OG1_11227: Grape|GSVIVT01027489001 Kiwi|Achn187731 Mimulus|mgv1a006764m Pve|m.10038 Tomato|SL1.00sc02227_176.1.1
OG1_11228: Grape|GSVIVT01027490001 Kiwi|Achn236961 Mimulus|mgv1a019295m Pve|m.16303 Tomato|SL1.00sc02706_305.1.1
OG1_11229: Grape|GSVIVT01027497001 Kiwi|Achn197111 Mimulus|mgv1a023400m Pve|m.19687 Tomato|SL1.00sc05858_98.1.1
OG1_11230: Grape|GSVIVT01027504001 Kiwi|Achn374811 Mimulus|mgv1a017635m Pve|m.6997 Tomato|SL1.00sc05858_101.1.1
OG1_11231: Grape|GSVIVT01027510001 Kiwi|Achn302431 Mimulus|mgv1a006374m Pve|m.10495 Tomato|SL1.00sc05858_105.1.1
OG1_11232: Grape|GSVIVT01027524001 Kiwi|Achn302391 Mimulus|mgv1a013959m Pve|m.22317 Tomato|SL1.00sc05858_117.1.1
OG1_11233: Grape|GSVIVT01027530001 Kiwi|Achn205981 Mimulus|mgv1a015350m Pve|m.21110 Tomato|SL1.00sc02156_49.1.1
OG1_11234: Grape|GSVIVT01027532001 Kiwi|Achn379561 Mimulus|mgv1a002506m Pve|m.20442 Tomato|SL1.00sc05858_91.1.1
OG1_11235: Grape|GSVIVT01027536001 Kiwi|Achn215471 Mimulus|mgv1a011306m Pve|m.3392 Tomato|SL1.00sc04857_105.1.1
OG1_11236: Grape|GSVIVT01027575001 Kiwi|Achn379481 Mimulus|mgv1a015456m Pve|m.3122 Tomato|SL1.00sc03897_113.1.1
OG1_11237: Grape|GSVIVT01027579001 Kiwi|Achn196121 Mimulus|mgv1a013555m Pve|m.3605 Tomato|SL1.00sc05858_136.1.1
OG1_11238: Grape|GSVIVT01027582001 Kiwi|Achn379461 Mimulus|mgv1a007317m Pve|m.62939 Tomato|SL1.00sc05858_133.1.1
OG1_11239: Grape|GSVIVT01027593001 Kiwi|Achn379431 Mimulus|mgv1a008925m Pve|m.39032 Tomato|SL1.00sc05858_125.1.1
OG1_11240: Grape|GSVIVT01027598001 Kiwi|Achn327191 Mimulus|mgv1a020770m Tomato|SL1.00sc05858_120.1.1 Pve|m.148
OG1_11241: Grape|GSVIVT01027599001 Kiwi|Achn327181 Mimulus|mgv1a003305m Pve|m.38446 Tomato|SL1.00sc05858_119.1.1
OG1_11242: Grape|GSVIVT01027606001 Kiwi|Achn314961 Mimulus|mgv1a006802m Pve|m.4759 Tomato|SL1.00sc05858_72.1.1
OG1_11243: Grape|GSVIVT01027612001 Kiwi|Achn206171 Mimulus|mgv1a018232m Pve|m.20436 Tomato|SL1.00sc05858_77.1.1
OG1_11244: Grape|GSVIVT01027613001 Kiwi|Achn206041 Mimulus|mgv1a013334m Pve|m.20435 Tomato|SL1.00sc00090_237.1.1
OG1_11245: Grape|GSVIVT01027621001 Kiwi|Achn379641 Mimulus|mgv1a013332m Pve|m.1862 Tomato|SL1.00sc05858_82.1.1
OG1_11246: Grape|GSVIVT01027622001 Kiwi|Achn379631 Mimulus|mgv1a010291m Pve|m.14963 Tomato|SL1.00sc05858_83.1.1
OG1_11247: Grape|GSVIVT01027630001 Kiwi|Achn379581 Mimulus|mgv1a001230m Pve|m.33039 Tomato|SL1.00sc05858_90.1.1
OG1_11248: Grape|GSVIVT01027634001 Kiwi|Achn206081 Mimulus|mgv1a020178m Pve|m.49037 Tomato|SL1.00sc05858_65.1.1
OG1_11249: Grape|GSVIVT01027649001 Kiwi|Achn088141 Mimulus|mgv1a012944m Pve|m.6299 Tomato|SL1.00sc05858_44.1.1
OG1_11250: Grape|GSVIVT01027661001 Kiwi|Achn314881 Mimulus|mgv1a003281m Pve|m.12186 Tomato|SL1.00sc05858_54.1.1
OG1_11251: Grape|GSVIVT01027664001 Kiwi|Achn215581 Mimulus|mgv1a005791m Pve|m.51418 Tomato|SL1.00sc04337_98.1.1
OG1_11252: Grape|GSVIVT01027677001 Kiwi|Achn215501 Mimulus|mgv1a008027m Pve|m.36054 Tomato|SL1.00sc02257_1.1.1
OG1_11253: Grape|GSVIVT01027681001 Kiwi|Achn235151 Mimulus|mgv1a007444m Pve|m.47531 Tomato|SL1.00sc05858_37.1.1
OG1_11254: Grape|GSVIVT01027682001 Mimulus|mgv1a011528m Pve|m.15589 Tomato|SL1.00sc05858_36.1.1 Kiwi|Achn234931
OG1_11255: Grape|GSVIVT01027686001 Kiwi|Achn318431 Mimulus|mgv1a024738m Pve|m.13567 Tomato|SL1.00sc05858_32.1.1
OG1_11256: Grape|GSVIVT01027767001 Kiwi|Achn246801 Mimulus|mgv1a012407m Pve|m.16372 Tomato|SL1.00sc01402_38.1.1
OG1_11257: Grape|GSVIVT01027822001 Kiwi|Achn246471 Mimulus|mgv1a009616m Pve|m.8020 Tomato|SL1.00sc05575_210.1.1
OG1_11258: Grape|GSVIVT01027851001 Kiwi|Achn246701 Mimulus|mgv1a011786m Pve|m.15773 Tomato|SL1.00sc01402_77.1.1
OG1_11259: Grape|GSVIVT01027871001 Kiwi|Achn246681 Mimulus|mgv1a000890m Pve|m.28392 Tomato|SL1.00sc01402_86.1.1
OG1_11260: Grape|GSVIVT01027911001 Kiwi|Achn341911 Mimulus|mgv1a004422m Pve|m.10120 Tomato|SL1.00sc01402_110.1.1
OG1_11261: Grape|GSVIVT01027915001 Kiwi|Achn365561 Mimulus|mgv1a020572m Pve|m.39367 Tomato|SL1.00sc01402_113.1.1
OG1_11262: Grape|GSVIVT01027917001 Kiwi|Achn365501 Mimulus|mgv1a011502m Pve|m.18469 Tomato|SL1.00sc01402_138.1.1
OG1_11263: Grape|GSVIVT01027919001 Kiwi|Achn246641 Mimulus|mgv1a024449m Pve|m.1231 Tomato|SL1.00sc06183_355.1.1
OG1_11264: Grape|GSVIVT01027931001 Kiwi|Achn327771 Mimulus|mgv1a025817m Pve|m.57807 Tomato|SL1.00sc01402_131.1.1
OG1_11265: Grape|GSVIVT01027934001 Kiwi|Achn059031 Mimulus|mgv1a011052m Pve|m.18479 Tomato|SL1.00sc01402_130.1.1
OG1_11266: Grape|GSVIVT01027938001 Kiwi|Achn018641 Mimulus|mgv1a003561m Pve|m.50466 Tomato|SL1.00sc01402_128.1.1
OG1_11267: Grape|GSVIVT01027944001 Kiwi|Achn168661 Mimulus|mgv1a026335m Pve|m.239 Tomato|SL1.00sc04337_306.1.1
OG1_11268: Grape|GSVIVT01027946001 Kiwi|Achn204051 Mimulus|mgv1a027168m Pve|m.6126 Tomato|SL1.00sc00226_757.1.1
OG1_11269: Grape|GSVIVT01027952001 Kiwi|Achn288881 Mimulus|mgv1a005932m Pve|m.45912 Tomato|SL1.00sc01402_120.1.1
OG1_11270: Grape|GSVIVT01027954001 Kiwi|Achn376201 Mimulus|mgv1a012171m Pve|m.14585 Tomato|SL1.00sc01402_119.1.1
OG1_11271: Grape|GSVIVT01027957001 Kiwi|Achn376141 Mimulus|mgv1a001380m Pve|m.58678 Tomato|SL1.00sc01402_118.1.1
OG1_11272: Grape|GSVIVT01027968001 Kiwi|Achn357881 Mimulus|mgv1a010987m Pve|m.21937 Tomato|SL1.00sc05992_387.1.1
OG1_11273: Grape|GSVIVT01027985001 Kiwi|Achn357911 Mimulus|mgv1a024383m Pve|m.39339 Tomato|SL1.00sc05382_107.1.1
OG1_11274: Grape|GSVIVT01027987001 Kiwi|Achn259361 Mimulus|mgv1a007942m Pve|m.23296 Tomato|SL1.00sc05382_106.1.1
OG1_11275: Grape|GSVIVT01027991001 Kiwi|Achn357931 Mimulus|mgv1a014420m Pve|m.27509 Tomato|SL1.00sc05382_103.1.1
OG1_11276: Grape|GSVIVT01028000001 Kiwi|Achn129291 Mimulus|mgv1a009939m Pve|m.47553 Tomato|SL1.00sc05382_99.1.1
OG1_11277: Grape|GSVIVT01028016001 Kiwi|Achn129271 Mimulus|mgv1a009192m Pve|m.64310 Tomato|SL1.00sc05382_94.1.1
OG1_11278: Grape|GSVIVT01028031001 Kiwi|Achn024191 Mimulus|mgv1a012665m Pve|m.26457 Tomato|SL1.00sc05382_88.1.1
OG1_11279: Grape|GSVIVT01028041001 Mimulus|mgv1a004463m Pve|m.5405 Tomato|SL1.00sc01457_47.1.1 Kiwi|Achn064441
OG1_11280: Grape|GSVIVT01028059001 Kiwi|Achn318171 Mimulus|mgv1a007648m Pve|m.28489 Tomato|SL1.00sc00777_668.1.1
OG1_11281: Grape|GSVIVT01028063001 Kiwi|Achn024081 Mimulus|mgv1a010350m Pve|m.20397 Tomato|SL1.00sc05382_60.1.1
OG1_11282: Grape|GSVIVT01028075001 Kiwi|Achn284081 Mimulus|mgv1a024267m Pve|m.13157 Tomato|SL1.00sc05382_50.1.1
OG1_11283: Grape|GSVIVT01028088001 Kiwi|Achn229281 Mimulus|mgv1a012088m Pve|m.34120 Tomato|SL1.00sc05189_37.1.1
OG1_11284: Grape|GSVIVT01028094001 Kiwi|Achn024731 Mimulus|mgv1a009988m Pve|m.3135 Tomato|SL1.00sc05189_34.1.1
OG1_11285: Grape|GSVIVT01028100001 Kiwi|Achn229751 Mimulus|mgv1a013677m Pve|m.2921 Tomato|SL1.00sc05189_32.1.1
OG1_11286: Grape|GSVIVT01028110001 Kiwi|Achn064601 Mimulus|mgv1a011798m Pve|m.30822 Tomato|SL1.00sc05189_26.1.1
OG1_11287: Grape|GSVIVT01028116001 Kiwi|Achn051571 Mimulus|mgv1a009179m Pve|m.35386 Tomato|SL1.00sc05858_760.1.1
OG1_11288: Grape|GSVIVT01028123001 Kiwi|Achn024791 Mimulus|mgv1a005200m Pve|m.20746 Tomato|SL1.00sc05189_11.1.1
OG1_11289: Grape|GSVIVT01028135001 Kiwi|Achn360391 Mimulus|mgv1a001999m Pve|m.17107 Tomato|SL1.00sc05189_5.1.1
OG1_11290: Grape|GSVIVT01028158001 Kiwi|Achn229431 Mimulus|mgv1a013714m Pve|m.29526 Tomato|SL1.00sc00226_128.1.1
OG1_11291: Grape|GSVIVT01028181001 Kiwi|Achn229571 Mimulus|mgv1a014100m Pve|m.21722 Tomato|SL1.00sc01457_30.1.1
OG1_11292: Grape|GSVIVT01028196001 Kiwi|Achn251141 Mimulus|mgv11b013317m Pve|m.40923 Tomato|SL1.00sc00226_57.1.1
OG1_11294: Grape|GSVIVT01028219001 Kiwi|Achn251331 Mimulus|mgv1a011516m Pve|m.1269 Tomato|SL1.00sc00226_106.1.1
OG1_11295: Grape|GSVIVT01028225001 Kiwi|Achn320631 Mimulus|mgv1a020463m Pve|m.7893 Tomato|SL1.00sc00226_109.1.1
OG1_11296: Grape|GSVIVT01028237001 Kiwi|Achn251351 Mimulus|mgv1a006332m Pve|m.9384 Tomato|SL1.00sc00226_113.1.1
OG1_11297: Grape|GSVIVT01028245001 Kiwi|Achn378171 Mimulus|mgv1a004544m Pve|m.5236 Tomato|SL1.00sc00226_117.1.1
OG1_11298: Grape|GSVIVT01028248001 Kiwi|Achn229531 Mimulus|mgv1a017181m Pve|m.68361 Tomato|SL1.00sc05189_150.1.1
OG1_11300: Grape|GSVIVT01028288001 Kiwi|Achn018441 Mimulus|mgv1a007552m Pve|m.11836 Tomato|SL1.00sc04338_96.1.1
OG1_11301: Grape|GSVIVT01028293001 Kiwi|Achn352821 Mimulus|mgv1a007814m Pve|m.6438 Tomato|SL1.00sc06019_559.1.1
OG1_11302: Grape|GSVIVT01028326001 Kiwi|Achn142361 Mimulus|mgv1a006797m Pve|m.40966 Tomato|SL1.00sc02273_44.1.1
OG1_11303: Grape|GSVIVT01028336001 Kiwi|Achn359791 Mimulus|mgv1a016687m Pve|m.24692 Tomato|SL1.00sc06019_555.1.1
OG1_11304: Grape|GSVIVT01028346001 Kiwi|Achn142381 Mimulus|mgv1a008104m Pve|m.41558 Tomato|SL1.00sc03123_5.1.1
OG1_11305: Grape|GSVIVT01028359001 Kiwi|Achn077931 Mimulus|mgv1a000355m Pve|m.74455 Tomato|SL1.00sc04338_118.1.1
OG1_11306: Grape|GSVIVT01028360001 Kiwi|Achn359721 Mimulus|mgv1a011225m Pve|m.16963 Tomato|SL1.00sc04338_117.1.1
OG1_11307: Grape|GSVIVT01028369001 Kiwi|Achn070711 Mimulus|mgv1a004998m Pve|m.9376 Tomato|SL1.00sc03147_13.1.1
OG1_11308: Grape|GSVIVT01028374001 Kiwi|Achn077891 Mimulus|mgv1a008609m Pve|m.20669 Tomato|SL1.00sc00226_541.1.1
OG1_11309: Grape|GSVIVT01028388001 Kiwi|Achn352491 Mimulus|mgv1a008568m Pve|m.32325 Tomato|SL1.00sc02484_102.1.1
OG1_11311: Grape|GSVIVT01028410001 Kiwi|Achn070771 Mimulus|mgv1a009815m Pve|m.22491 Tomato|SL1.00sc06019_544.1.1
OG1_11312: Grape|GSVIVT01028431001 Kiwi|Achn352531 Mimulus|mgv1a014115m Pve|m.20188 Tomato|SL1.00sc04956_20.1.1
OG1_11313: Grape|GSVIVT01028448001 Kiwi|Achn289511 Mimulus|mgv1a011399m Pve|m.4807 Tomato|SL1.00sc04788_200.1.1
OG1_11314: Grape|GSVIVT01028462001 Kiwi|Achn255811 Mimulus|mgv1a016239m Pve|m.15244 Tomato|SL1.00sc05992_282.1.1
OG1_11315: Grape|GSVIVT01028475001 Kiwi|Achn078471 Mimulus|mgv1a014667m Pve|m.1628 Tomato|SL1.00sc06019_538.1.1
OG1_11316: Grape|GSVIVT01028479001 Kiwi|Achn388861 Mimulus|mgv1a010154m Pve|m.21983 Tomato|SL1.00sc02895_172.1.1
OG1_11317: Grape|GSVIVT01028486001 Kiwi|Achn288981 Mimulus|mgv1a016702m Pve|m.7772 Tomato|SL1.00sc01402_158.1.1
OG1_11318: Grape|GSVIVT01028546001 Kiwi|Achn078571 Mimulus|mgv1a023019m Pve|m.68373 Tomato|SL1.00sc05805_109.1.1
OG1_11319: Grape|GSVIVT01028677001 Kiwi|Achn078701 Mimulus|mgv1a025356m Pve|m.45820 Tomato|SL1.00sc02895_84.1.1
OG1_11320: Grape|GSVIVT01028683001 Kiwi|Achn078711 Mimulus|mgv11b007723m Pve|m.23874 Tomato|SL1.00sc06019_512.1.1
OG1_11321: Grape|GSVIVT01028689001 Kiwi|Achn077611 Mimulus|mgv1a005312m Pve|m.15149 Tomato|SL1.00sc02227_145.1.1
OG1_11322: Grape|GSVIVT01028702001 Kiwi|Achn045401 Mimulus|mgv1a010494m Pve|m.9530 Tomato|SL1.00sc06183_196.1.1
OG1_11323: Grape|GSVIVT01028707001 Kiwi|Achn011251 Mimulus|mgv1a025095m Pve|m.8842 Tomato|SL1.00sc06183_200.1.1
OG1_11324: Grape|GSVIVT01028725001 Kiwi|Achn250281 Mimulus|mgv1a012087m Pve|m.41556 Tomato|SL1.00sc06183_178.1.1
OG1_11325: Grape|GSVIVT01028743001 Kiwi|Achn046101 Pve|m.43754 Tomato|SL1.00sc06183_189.1.1 Mimulus|mgv1a006418m
OG1_11326: Grape|GSVIVT01028746001 Kiwi|Achn011371 Mimulus|mgv1a000963m Pve|m.60819 Tomato|SL1.00sc06183_175.1.1
OG1_11327: Grape|GSVIVT01028757001 Kiwi|Achn187921 Mimulus|mgv1a000309m Pve|m.43181 Tomato|SL1.00sc06183_150.1.1
OG1_11328: Grape|GSVIVT01028794001 Kiwi|Achn187971 Mimulus|mgv1a010888m Pve|m.8461 Tomato|SL1.00sc06183_157.1.1
OG1_11329: Grape|GSVIVT01028872001 Kiwi|Achn188061 Mimulus|mgv1a006291m Pve|m.38133 Tomato|SL1.00sc07059_160.1.1
OG1_11330: Grape|GSVIVT01028887001 Kiwi|Achn011571 Mimulus|mgv1a008219m Pve|m.31151 Tomato|SL1.00sc06183_114.1.1
OG1_11331: Grape|GSVIVT01028908001 Kiwi|Achn081281 Mimulus|mgv1a002716m Pve|m.25307 Tomato|SL1.00sc06183_97.1.1
OG1_11332: Grape|GSVIVT01028911001 Kiwi|Achn081261 Mimulus|mgv1a003181m Pve|m.68430 Tomato|SL1.00sc06183_92.1.1
OG1_11333: Grape|GSVIVT01028920001 Kiwi|Achn158171 Mimulus|mgv1a008479m Pve|m.82651 Tomato|SL1.00sc06183_83.1.1
OG1_11334: Grape|GSVIVT01028929001 Kiwi|Achn081441 Mimulus|mgv1a000305m Pve|m.17984 Tomato|SL1.00sc01149_1.1.1
OG1_11335: Grape|GSVIVT01028975001 Kiwi|Achn358601 Mimulus|mgv1a005431m Pve|m.39222 Tomato|SL1.00sc05858_499.1.1
OG1_11336: Grape|GSVIVT01028977001 Kiwi|Achn358631 Mimulus|mgv1a023721m Pve|m.8103 Tomato|SL1.00sc06183_58.1.1
OG1_11337: Grape|GSVIVT01029029001 Kiwi|Achn288901 Mimulus|mgv1a018435m Pve|m.14216 Tomato|SL1.00sc01402_162.1.1
OG1_11338: Grape|GSVIVT01029032001 Kiwi|Achn090531 Mimulus|mgv1a011371m Pve|m.6281 Tomato|SL1.00sc04337_335.1.1
OG1_11339: Grape|GSVIVT01029035001 Kiwi|Achn214561 Mimulus|mgv1a008699m Pve|m.2958 Tomato|SL1.00sc01402_165.1.1
OG1_11340: Grape|GSVIVT01029042001 Kiwi|Achn090491 Mimulus|mgv1a019447m Pve|m.20913 Tomato|SL1.00sc01402_186.1.1
OG1_11341: Grape|GSVIVT01029054001 Kiwi|Achn369751 Mimulus|mgv1a009665m Pve|m.5246 Tomato|SL1.00sc02102_217.1.1
OG1_11342: Grape|GSVIVT01029087001 Kiwi|Achn353311 Mimulus|mgv1a006207m Pve|m.2551 Tomato|SL1.00sc01556_33.1.1
OG1_11343: Grape|GSVIVT01029101001 Kiwi|Achn058661 Mimulus|mgv1a005658m Pve|m.1177 Tomato|SL1.00sc04007_342.1.1
OG1_11344: Grape|GSVIVT01029106001 Kiwi|Achn240691 Mimulus|mgv1a021069m Pve|m.39355 Tomato|SL1.00sc07059_288.1.1
OG1_11345: Grape|GSVIVT01029124001 Kiwi|Achn042171 Mimulus|mgv1a018981m Pve|m.8993 Tomato|SL1.00sc07059_279.1.1
OG1_11346: Grape|GSVIVT01029150001 Kiwi|Achn301181 Mimulus|mgv1a002944m Pve|m.7839 Tomato|SL1.00sc07059_272.1.1
OG1_11347: Grape|GSVIVT01029154001 Kiwi|Achn378271 Mimulus|mgv1a006707m Pve|m.12096 Tomato|SL1.00sc05858_766.1.1
OG1_11348: Grape|GSVIVT01029194001 Kiwi|Achn185021 Mimulus|mgv1a011651m Pve|m.82669 Tomato|SL1.00sc07059_121.1.1
OG1_11349: Grape|GSVIVT01029207001 Kiwi|Achn031891 Mimulus|mgv1a021773m Pve|m.18125 Tomato|SL1.00sc06498_59.1.1
OG1_11350: Grape|GSVIVT01029211001 Kiwi|Achn311501 Mimulus|mgv1a009024m Pve|m.18934 Tomato|SL1.00sc03946_29.1.1
OG1_11351: Grape|GSVIVT01029215001 Kiwi|Achn032051 Pve|m.4857 Tomato|SL1.00sc03946_23.1.1 Mimulus|mgv1a020510m
OG1_11352: Grape|GSVIVT01029232001 Kiwi|Achn092171 Mimulus|mgv1a022803m Pve|m.60895 Tomato|SL1.00sc07059_256.1.1
OG1_11353: Grape|GSVIVT01029235001 Kiwi|Achn228221 Mimulus|mgv1a014398m Pve|m.15587 Tomato|SL1.00sc06878_6.1.1
OG1_11354: Grape|GSVIVT01029242001 Kiwi|Achn228391 Mimulus|mgv1a012936m Pve|m.32537 Tomato|SL1.00sc03897_31.1.1
OG1_11355: Grape|GSVIVT01029247001 Kiwi|Achn061471 Mimulus|mgv1a007663m Pve|m.23142 Tomato|SL1.00sc06878_4.1.1
OG1_11356: Grape|GSVIVT01029255001 Kiwi|Achn017251 Mimulus|mgv1a012074m Pve|m.2519 Tomato|SL1.00sc04007_142.1.1
OG1_11357: Grape|GSVIVT01029260001 Kiwi|Achn164611 Mimulus|mgv1a015927m Pve|m.17314 Tomato|SL1.00sc06004_148.1.1
OG1_11358: Grape|GSVIVT01029273001 Kiwi|Achn060721 Mimulus|mgv1a008721m Pve|m.9279 Tomato|SL1.00sc05084_107.1.1
OG1_11359: Grape|GSVIVT01029286001 Kiwi|Achn228551 Mimulus|mgv1a009266m Tomato|SL1.00sc07059_123.1.1 Pve|m.45543
OG1_11360: Grape|GSVIVT01029303001 Kiwi|Achn061511 Mimulus|mgv1a001262m Pve|m.28075 Tomato|SL1.00sc00532_8.1.1
OG1_11361: Grape|GSVIVT01029311001 Kiwi|Achn368981 Mimulus|mgv1a022464m Pve|m.12240 Tomato|SL1.00sc00532_1.1.1
OG1_11362: Grape|GSVIVT01029313001 Kiwi|Achn377101 Mimulus|mgv1a007852m Pve|m.20889 Tomato|SL1.00sc05290_71.1.1
OG1_11363: Grape|GSVIVT01029318001 Kiwi|Achn228181 Mimulus|mgv1a016594m Pve|m.24217 Tomato|SL1.00sc07059_104.1.1
OG1_11364: Grape|GSVIVT01029347001 Kiwi|Achn120481 Mimulus|mgv1a025027m Pve|m.74660 Tomato|SL1.00sc01343_1.1.1
OG1_11365: Grape|GSVIVT01029375001 Kiwi|Achn210431 Mimulus|mgv1a006537m Pve|m.4589 Tomato|SL1.00sc00132_9.1.1
OG1_11366: Grape|GSVIVT01029382001 Kiwi|Achn270791 Mimulus|mgv1a017687m Pve|m.81387 Tomato|SL1.00sc05603_43.1.1
OG1_11367: Grape|GSVIVT01029392001 Kiwi|Achn166541 Mimulus|mgv1a022636m Pve|m.4290 Tomato|SL1.00sc04912_30.1.1
OG1_11368: Grape|GSVIVT01029443001 Kiwi|Achn212321 Mimulus|mgv1a003244m Pve|m.18277 Tomato|SL1.00sc04089_57.1.1
OG1_11369: Grape|GSVIVT01029444001 Kiwi|Achn216901 Mimulus|mgv1a015124m Pve|m.15090 Tomato|SL1.00sc01435_34.1.1
OG1_11370: Grape|GSVIVT01029528001 Kiwi|Achn208711 Mimulus|mgv1a005465m Pve|m.38085 Tomato|SL1.00sc03187_153.1.1
OG1_11371: Grape|GSVIVT01029532001 Kiwi|Achn226171 Mimulus|mgv1a024938m Pve|m.9674 Tomato|SL1.00sc02749_259.1.1
OG1_11372: Grape|GSVIVT01029540001 Kiwi|Achn212471 Mimulus|mgv1a004044m Pve|m.24220 Tomato|SL1.00sc04007_645.1.1
OG1_11373: Grape|GSVIVT01029552001 Kiwi|Achn216761 Mimulus|mgv1a006640m Pve|m.58479 Tomato|SL1.00sc05575_579.1.1
OG1_11374: Grape|GSVIVT01029555001 Kiwi|Achn216991 Mimulus|mgv1a010430m Pve|m.22338 Tomato|SL1.00sc04007_647.1.1
OG1_11375: Grape|GSVIVT01029557001 Kiwi|Achn216781 Mimulus|mgv1a000059m Pve|m.77572 Tomato|SL1.00sc04007_651.1.1
OG1_11376: Grape|GSVIVT01029573001 Kiwi|Achn226081 Mimulus|mgv1a009313m Pve|m.12171 Tomato|SL1.00sc05575_574.1.1
OG1_11377: Grape|GSVIVT01029626001 Kiwi|Achn226221 Mimulus|mgv1a005898m Pve|m.8451 Tomato|SL1.00sc05575_569.1.1
OG1_11378: Grape|GSVIVT01029661001 Kiwi|Achn008741 Tomato|SL1.00sc05746_3.1.1 Mimulus|mgv1a025228m Pve|m.2292
OG1_11379: Grape|GSVIVT01029689001 Kiwi|Achn175741 Mimulus|mgv1a010956m Pve|m.4681 Tomato|SL1.00sc05858_1062.1.1
OG1_11380: Grape|GSVIVT01029696001 Mimulus|mgv1a013542m Pve|m.4098 Kiwi|Achn279821 Tomato|SL1.00sc05858_1071.1.1
OG1_11381: Grape|GSVIVT01029706001 Kiwi|Achn262031 Mimulus|mgv1a006206m Pve|m.2993 Tomato|SL1.00sc00090_107.1.1
OG1_11382: Grape|GSVIVT01029745001 Kiwi|Achn001001 Mimulus|mgv1a020730m Pve|m.19742 Tomato|SL1.00sc02102_267.1.1
OG1_11383: Grape|GSVIVT01029751001 Kiwi|Achn175791 Mimulus|mgv1a005656m Pve|m.31328 Tomato|SL1.00sc06818_206.1.1
OG1_11384: Grape|GSVIVT01029760001 Kiwi|Achn176001 Mimulus|mgv1a005796m Pve|m.40639 Tomato|SL1.00sc05858_1105.1.1
OG1_11385: Grape|GSVIVT01029769001 Kiwi|Achn372631 Mimulus|mgv1a019227m Pve|m.1749 Tomato|SL1.00sc05477_21.1.1
OG1_11386: Grape|GSVIVT01029786001 Kiwi|Achn262121 Mimulus|mgv1a006584m Tomato|SL1.00sc06818_200.1.1 Pve|m.66883
OG1_11387: Grape|GSVIVT01029796001 Kiwi|Achn279871 Mimulus|mgv1a014484m Pve|m.31935 Tomato|SL1.00sc05858_1107.1.1
OG1_11388: Grape|GSVIVT01029826001 Kiwi|Achn180301 Mimulus|mgv1a008744m Pve|m.19474 Tomato|SL1.00sc01107_32.1.1
OG1_11389: Grape|GSVIVT01029836001 Kiwi|Achn254281 Mimulus|mgv1a013064m Pve|m.18027 Tomato|SL1.00sc05992_241.1.1
OG1_11390: Grape|GSVIVT01029843001 Kiwi|Achn180331 Mimulus|mgv1a010711m Pve|m.35871 Tomato|SL1.00sc06723_27.1.1
OG1_11391: Grape|GSVIVT01029865001 Kiwi|Achn180401 Mimulus|mgv1a011431m Pve|m.19087 Tomato|SL1.00sc04429_42.1.1
OG1_11392: Grape|GSVIVT01029885001 Kiwi|Achn099811 Mimulus|mgv1a002438m Pve|m.62216 Tomato|SL1.00sc01402_68.1.1
OG1_11393: Grape|GSVIVT01029893001 Kiwi|Achn058711 Mimulus|mgv1a015436m Pve|m.11215 Tomato|SL1.00sc05992_423.1.1
OG1_11394: Grape|GSVIVT01029902001 Mimulus|mgv1a010155m Pve|m.42817 Tomato|SL1.00sc05992_419.1.1 Kiwi|Achn213541
OG1_11395: Grape|GSVIVT01029918001 Kiwi|Achn016331 Mimulus|mgv1a026149m Pve|m.59700 Tomato|SL1.00sc01435_111.1.1
OG1_11396: Grape|GSVIVT01029938001 Kiwi|Achn016371 Mimulus|mgv1a007684m Pve|m.27559 Tomato|SL1.00sc05992_437.1.1
OG1_11397: Grape|GSVIVT01029939001 Kiwi|Achn058521 Mimulus|mgv1a003196m Pve|m.60559 Tomato|SL1.00sc02706_165.1.1
OG1_11398: Grape|GSVIVT01029940001 Mimulus|mgv1a007329m Pve|m.6283 Tomato|SL1.00sc04444_224.1.1 Kiwi|Achn237471
OG1_11399: Grape|GSVIVT01029941001 Kiwi|Achn256021 Pve|m.8051 Mimulus|mgv1a011829m Tomato|SL1.00sc05992_424.1.1
OG1_11400: Grape|GSVIVT01029948001 Kiwi|Achn256081 Mimulus|mgv1a004011m Pve|m.42185 Tomato|SL1.00sc05992_439.1.1
OG1_11401: Grape|GSVIVT01029958001 Kiwi|Achn256051 Mimulus|mgv1a000949m Pve|m.66017 Tomato|SL1.00sc02302_286.1.1
OG1_11402: Grape|GSVIVT01029976001 Kiwi|Achn256111 Mimulus|mgv1a011624m Pve|m.1707 Tomato|SL1.00sc00141_113.1.1
OG1_11403: Grape|GSVIVT01029979001 Kiwi|Achn058441 Mimulus|mgv1a012147m Pve|m.563 Tomato|SL1.00sc05858_549.1.1
OG1_11404: Grape|GSVIVT01030015001 Kiwi|Achn279761 Mimulus|mgv1a011993m Pve|m.47733 Tomato|SL1.00sc05948_125.1.1
OG1_11405: Grape|GSVIVT01030016001 Kiwi|Achn128651 Mimulus|mgv1a019994m Pve|m.6035 Tomato|SL1.00sc07184_522.1.1
OG1_11406: Grape|GSVIVT01030038001 Kiwi|Achn028571 Mimulus|mgv1a007606m Pve|m.21902 Tomato|SL1.00sc04722_74.1.1
OG1_11407: Grape|GSVIVT01030042001 Kiwi|Achn028581 Mimulus|mgv1a014023m Pve|m.25388 Tomato|SL1.00sc04765_79.1.1
OG1_11408: Grape|GSVIVT01030050001 Kiwi|Achn046271 Mimulus|mgv1a016291m Pve|m.6579 Tomato|SL1.00sc04722_90.1.1
OG1_11409: Grape|GSVIVT01030051001 Kiwi|Achn046281 Mimulus|mgv1a000278m Pve|m.28015 Tomato|SL1.00sc04722_92.1.1
OG1_11410: Grape|GSVIVT01030055001 Kiwi|Achn053021 Pve|m.37282 Tomato|SL1.00sc04722_98.1.1 Mimulus|mgv1a024236m
OG1_11411: Grape|GSVIVT01030083001 Kiwi|Achn133741 Mimulus|mgv1a016346m Pve|m.12661 Tomato|SL1.00sc05597_45.1.1
OG1_11412: Grape|GSVIVT01030092001 Kiwi|Achn253111 Mimulus|mgv1a010105m Pve|m.30563 Tomato|SL1.00sc05597_47.1.1
OG1_11413: Grape|GSVIVT01030117001 Kiwi|Achn062051 Mimulus|mgv1a004696m Pve|m.26336 Tomato|SL1.00sc04130_23.1.1
OG1_11414: Grape|GSVIVT01030122001 Kiwi|Achn210071 Mimulus|mgv1a007566m Pve|m.18749 Tomato|SL1.00sc04130_30.1.1
OG1_11415: Grape|GSVIVT01030129001 Kiwi|Achn316861 Mimulus|mgv1a012733m Pve|m.17787 Tomato|SL1.00sc04130_37.1.1
OG1_11416: Grape|GSVIVT01030130001 Kiwi|Achn061691 Mimulus|mgv1a013448m Pve|m.1254 Tomato|SL1.00sc03540_118.1.1
OG1_11417: Grape|GSVIVT01030132001 Kiwi|Achn272441 Mimulus|mgv1a024390m Pve|m.5249 Tomato|SL1.00sc04130_38.1.1
OG1_11418: Grape|GSVIVT01030147001 Kiwi|Achn161031 Mimulus|mgv1a007388m Pve|m.6444 Tomato|SL1.00sc05603_69.1.1
OG1_11419: Grape|GSVIVT01030166001 Kiwi|Achn287201 Mimulus|mgv1a005104m Pve|m.4336 Tomato|SL1.00sc01435_108.1.1
OG1_11420: Grape|GSVIVT01030170001 Mimulus|mgv1a014076m Pve|m.17363 Tomato|SL1.00sc06019_457.1.1 Kiwi|Achn342171
OG1_11421: Grape|GSVIVT01030180001 Kiwi|Achn342311 Pve|m.22510 Tomato|SL1.00sc02745_35.1.1 Mimulus|mgv1a021547m
OG1_11422: Grape|GSVIVT01030181001 Kiwi|Achn254921 Mimulus|mgv1a011976m Pve|m.3125 Tomato|SL1.00sc00141_29.1.1
OG1_11423: Grape|GSVIVT01030200001 Kiwi|Achn342281 Mimulus|mgv1a013320m Pve|m.9673 Tomato|SL1.00sc04007_209.1.1
OG1_11424: Grape|GSVIVT01030223001 Kiwi|Achn388711 Mimulus|mgv1a005850m Pve|m.909 Tomato|SL1.00sc04548_63.1.1
OG1_11425: Grape|GSVIVT01030282001 Kiwi|Achn175161 Mimulus|mgv1a006180m Pve|m.15197 Tomato|SL1.00sc01435_144.1.1
OG1_11426: Grape|GSVIVT01030284001 Kiwi|Achn243611 Mimulus|mgv1a007169m Pve|m.3252 Tomato|SL1.00sc02745_51.1.1
OG1_11427: Grape|GSVIVT01030374001 Mimulus|mgv1a013675m Pve|m.4984 Tomato|SL1.00sc05390_220.1.1 Kiwi|Achn151741
OG1_11428: Grape|GSVIVT01030375001 Kiwi|Achn009421 Mimulus|mgv1a012418m Pve|m.34221 Tomato|SL1.00sc05390_221.1.1
OG1_11429: Grape|GSVIVT01030376001 Kiwi|Achn042911 Mimulus|mgv1a007017m Pve|m.22605 Tomato|SL1.00sc05948_137.1.1
OG1_11430: Grape|GSVIVT01030415001 Kiwi|Achn358251 Mimulus|mgv1a003636m Pve|m.73932 Tomato|SL1.00sc04722_19.1.1
OG1_11431: Grape|GSVIVT01030422001 Kiwi|Achn052881 Mimulus|mgv1a015082m Pve|m.50390 Tomato|SL1.00sc00289_62.1.1
OG1_11432: Grape|GSVIVT01030425001 Kiwi|Achn353571 Mimulus|mgv1a001058m Pve|m.41943 Tomato|SL1.00sc05390_46.1.1
OG1_11433: Grape|GSVIVT01030436001 Kiwi|Achn280281 Mimulus|mgv1a006259m Pve|m.2685 Tomato|SL1.00sc05390_40.1.1
OG1_11434: Grape|GSVIVT01030472001 Kiwi|Achn157051 Mimulus|mgv1a003739m Pve|m.45535 Tomato|SL1.00sc04722_7.1.1
OG1_11435: Grape|GSVIVT01030475001 Kiwi|Achn280221 Mimulus|mgv1a002532m Pve|m.36620 Tomato|SL1.00sc04722_13.1.1
OG1_11436: Grape|GSVIVT01030485001 Kiwi|Achn316591 Mimulus|mgv1a014784m Pve|m.41870 Tomato|SL1.00sc04722_54.1.1
OG1_11437: Grape|GSVIVT01030495001 Kiwi|Achn319981 Mimulus|mgv1a006540m Pve|m.3062 Tomato|SL1.00sc04722_46.1.1
OG1_11438: Grape|GSVIVT01030499001 Kiwi|Achn319991 Mimulus|mgv1a011477m Pve|m.1209 Tomato|SL1.00sc04684_52.1.1
OG1_11439: Grape|GSVIVT01030506001 Kiwi|Achn157091 Mimulus|mgv1a003932m Pve|m.26781 Tomato|SL1.00sc00289_11.1.1
OG1_11440: Grape|GSVIVT01030533001 Kiwi|Achn071191 Mimulus|mgv1a002883m Pve|m.79517 Tomato|SL1.00sc03540_89.1.1
OG1_11441: Grape|GSVIVT01030537001 Kiwi|Achn071201 Mimulus|mgv1a005793m Pve|m.40005 Tomato|SL1.00sc04722_21.1.1
OG1_11442: Grape|GSVIVT01030538001 Kiwi|Achn319901 Mimulus|mgv1a024577m Pve|m.62519 Tomato|SL1.00sc04337_521.1.1
OG1_11443: Grape|GSVIVT01030557001 Kiwi|Achn151851 Mimulus|mgv1a002830m Pve|m.15684 Tomato|SL1.00sc02239_1.1.1
OG1_11444: Grape|GSVIVT01030569001 Kiwi|Achn072611 Mimulus|mgv1a002560m Pve|m.21990 Tomato|SL1.00sc05390_246.1.1
OG1_11445: Grape|GSVIVT01030573001 Kiwi|Achn072521 Mimulus|mgv1a009671m Pve|m.3030 Tomato|SL1.00sc05390_243.1.1
OG1_11446: Grape|GSVIVT01030599001 Kiwi|Achn353601 Mimulus|mgv1a013253m Pve|m.82427 Tomato|SL1.00sc02102_19.1.1
OG1_11447: Grape|GSVIVT01030612001 Kiwi|Achn317921 Mimulus|mgv1a010138m Tomato|SL1.00sc02164_271.1.1 Pve|m.60337
OG1_11448: Grape|GSVIVT01030621001 Kiwi|Achn307711 Mimulus|mgv1a008433m Pve|m.6555 Tomato|SL1.00sc03540_70.1.1
OG1_11449: Grape|GSVIVT01030622001 Kiwi|Achn317941 Mimulus|mgv1a025253m Pve|m.46150 Tomato|SL1.00sc03540_69.1.1
OG1_11450: Grape|GSVIVT01030674001 Kiwi|Achn224481 Mimulus|mgv1a023474m Pve|m.32699 Tomato|SL1.00sc07184_146.1.1
OG1_11451: Grape|GSVIVT01030701001 Kiwi|Achn269511 Mimulus|mgv1a002472m Pve|m.21548 Tomato|SL1.00sc07184_139.1.1
OG1_11452: Grape|GSVIVT01030738001 Kiwi|Achn079321 Mimulus|mgv1a025337m Pve|m.31957 Tomato|SL1.00sc07408_27.1.1
OG1_11453: Grape|GSVIVT01030782001 Kiwi|Achn224161 Mimulus|mgv1a002008m Pve|m.57435 Tomato|SL1.00sc07184_168.1.1
OG1_11454: Grape|GSVIVT01030786001 Kiwi|Achn171171 Mimulus|mgv1a005970m Pve|m.18656 Tomato|SL1.00sc07184_171.1.1
OG1_11455: Grape|GSVIVT01030813001 Kiwi|Achn147681 Mimulus|mgv1a011584m Pve|m.75712 Tomato|SL1.00sc01656_87.1.1
OG1_11456: Grape|GSVIVT01030864001 Kiwi|Achn339281 Mimulus|mgv1a015621m Pve|m.12192 Tomato|SL1.00sc07390_5.1.1
OG1_11457: Grape|GSVIVT01030869001 Kiwi|Achn136601 Mimulus|mgv1a010550m Pve|m.68215 Tomato|SL1.00sc01656_103.1.1
OG1_11459: Grape|GSVIVT01030948001 Kiwi|Achn339391 Mimulus|mgv1a003684m Pve|m.26837 Tomato|SL1.00sc01656_125.1.1
OG1_11460: Grape|GSVIVT01031001001 Kiwi|Achn192761 Mimulus|mgv1a026522m Pve|m.76016 Tomato|SL1.00sc00090_363.1.1
OG1_11461: Grape|GSVIVT01031016001 Kiwi|Achn192701 Mimulus|mgv1a008766m Pve|m.34181 Tomato|SL1.00sc00090_353.1.1
OG1_11463: Grape|GSVIVT01031054001 Kiwi|Achn192661 Mimulus|mgv1a003203m Pve|m.12490 Tomato|SL1.00sc00090_326.1.1
OG1_11464: Grape|GSVIVT01031065001 Kiwi|Achn170531 Mimulus|mgv1a018147m Pve|m.3723 Tomato|SL1.00sc00395_128.1.1
OG1_11465: Grape|GSVIVT01031142001 Kiwi|Achn323161 Mimulus|mgv1a001456m Pve|m.77003 Tomato|SL1.00sc00777_153.1.1
OG1_11466: Grape|GSVIVT01031143001 Kiwi|Achn033021 Mimulus|mgv1a020012m Pve|m.39403 Tomato|SL1.00sc05858_684.1.1
OG1_11467: Grape|GSVIVT01031144001 Kiwi|Achn182391 Mimulus|mgv1a009545m Pve|m.56452 Tomato|SL1.00sc05858_683.1.1
OG1_11468: Grape|GSVIVT01031157001 Kiwi|Achn083821 Mimulus|mgv1a012059m Pve|m.10622 Tomato|SL1.00sc01884_8.1.1
OG1_11469: Grape|GSVIVT01031169001 Kiwi|Achn083801 Mimulus|mgv1a014688m Pve|m.2242 Tomato|SL1.00sc05858_702.1.1
OG1_11470: Grape|GSVIVT01031201001 Kiwi|Achn304821 Mimulus|mgv1a010098m Pve|m.21613 Tomato|SL1.00sc05858_730.1.1
OG1_11471: Grape|GSVIVT01031211001 Kiwi|Achn304841 Mimulus|mgv1a003722m Pve|m.71217 Tomato|SL1.00sc05858_742.1.1
OG1_11472: Grape|GSVIVT01031218001 Kiwi|Achn135971 Mimulus|mgv1a005767m Pve|m.35360 Tomato|SL1.00sc05858_354.1.1
OG1_11473: Grape|GSVIVT01031231001 Kiwi|Achn271661 Mimulus|mgv1a010081m Pve|m.26459 Tomato|SL1.00sc05858_757.1.1
OG1_11474: Grape|GSVIVT01031237001 Kiwi|Achn337441 Mimulus|mgv1a003134m Pve|m.35937 Tomato|SL1.00sc05858_762.1.1
OG1_11475: Grape|GSVIVT01031246001 Kiwi|Achn304941 Pve|m.41458 Tomato|SL1.00sc05858_774.1.1 Mimulus|mgv1a008156m
OG1_11476: Grape|GSVIVT01031249001 Kiwi|Achn337401 Mimulus|mgv1a003237m Pve|m.35162 Tomato|SL1.00sc05858_777.1.1
OG1_11477: Grape|GSVIVT01031253001 Kiwi|Achn337471 Mimulus|mgv1a000526m Pve|m.40540 Tomato|SL1.00sc05858_782.1.1
OG1_11478: Grape|GSVIVT01031261001 Kiwi|Achn374541 Mimulus|mgv1a003014m Pve|m.72314 Tomato|SL1.00sc05858_792.1.1
OG1_11479: Grape|GSVIVT01031262001 Kiwi|Achn374551 Mimulus|mgv1a005374m Pve|m.12574 Tomato|SL1.00sc05858_793.1.1
OG1_11480: Grape|GSVIVT01031264001 Mimulus|mgv1a009346m Pve|m.61437 Tomato|SL1.00sc05858_797.1.1 Kiwi|Achn337361
OG1_11481: Grape|GSVIVT01031265001 Kiwi|Achn374591 Mimulus|mgv1a001643m Pve|m.47782 Tomato|SL1.00sc05858_798.1.1
OG1_11482: Grape|GSVIVT01031270001 Kiwi|Achn042101 Mimulus|mgv1a007188m Pve|m.37674 Tomato|SL1.00sc05858_801.1.1
OG1_11483: Grape|GSVIVT01031271001 Kiwi|Achn359201 Mimulus|mgv1a014641m Pve|m.9728 Tomato|SL1.00sc06019_33.1.1
OG1_11484: Grape|GSVIVT01031272001 Kiwi|Achn042011 Mimulus|mgv1a008259m Pve|m.7555 Tomato|SL1.00sc06019_32.1.1
OG1_11485: Grape|GSVIVT01031286001 Kiwi|Achn040921 Mimulus|mgv1a010002m Pve|m.44361 Tomato|SL1.00sc05858_804.1.1
OG1_11486: Grape|GSVIVT01031287001 Kiwi|Achn042071 Mimulus|mgv1a015900m Pve|m.27856 Tomato|SL1.00sc05858_803.1.1
OG1_11487: Grape|GSVIVT01031289001 Kiwi|Achn229581 Mimulus|mgv1a009113m Pve|m.2765 Tomato|SL1.00sc05858_807.1.1
OG1_11488: Grape|GSVIVT01031316001 Mimulus|mgv1a027116m Pve|m.47714 Tomato|SL1.00sc05858_828.1.1 Kiwi|Achn381931
OG1_11489: Grape|GSVIVT01031321001 Kiwi|Achn215901 Mimulus|mgv1a001947m Pve|m.27047 Tomato|SL1.00sc05858_832.1.1
OG1_11490: Grape|GSVIVT01031344001 Kiwi|Achn216001 Mimulus|mgv1a005962m Pve|m.14848 Tomato|SL1.00sc05858_854.1.1
OG1_11491: Grape|GSVIVT01031386001 Kiwi|Achn305631 Mimulus|mgv1a025771m Pve|m.31800 Tomato|SL1.00sc04765_195.1.1
OG1_11492: Grape|GSVIVT01031399001 Kiwi|Achn243891 Mimulus|mgv1a017670m Pve|m.1346 Tomato|SL1.00sc06019_315.1.1
OG1_11493: Grape|GSVIVT01031401001 Kiwi|Achn005151 Mimulus|mgv1a001405m Pve|m.29690 Tomato|SL1.00sc04765_185.1.1
OG1_11494: Grape|GSVIVT01031420001 Kiwi|Achn200661 Mimulus|mgv1a020115m Pve|m.82745 Tomato|SL1.00sc04765_166.1.1
OG1_11495: Grape|GSVIVT01031426001 Kiwi|Achn068221 Mimulus|mgv1a006086m Pve|m.35951 Tomato|SL1.00sc04765_163.1.1
OG1_11496: Grape|GSVIVT01031434001 Kiwi|Achn212941 Mimulus|mgv1a011835m Pve|m.17296 Tomato|SL1.00sc04765_158.1.1
OG1_11497: Grape|GSVIVT01031445001 Kiwi|Achn212911 Mimulus|mgv1a007893m Pve|m.52750 Tomato|SL1.00sc04765_148.1.1
OG1_11498: Grape|GSVIVT01031450001 Kiwi|Achn068271 Mimulus|mgv1a014249m Pve|m.16490 Tomato|SL1.00sc04765_145.1.1
OG1_11499: Grape|GSVIVT01031463001 Kiwi|Achn258361 Mimulus|mgv1a023242m Pve|m.41167 Tomato|SL1.00sc06019_180.1.1
OG1_11500: Grape|GSVIVT01031486001 Kiwi|Achn295871 Mimulus|mgv1a011053m Pve|m.14938 Tomato|SL1.00sc04765_122.1.1
OG1_11501: Grape|GSVIVT01031491001 Kiwi|Achn212801 Mimulus|mgv1a015419m Pve|m.10148 Tomato|SL1.00sc04765_119.1.1
OG1_11502: Grape|GSVIVT01031504001 Kiwi|Achn380331 Mimulus|mgv1a025830m Pve|m.58043 Tomato|SL1.00sc06004_72.1.1
OG1_11503: Grape|GSVIVT01031546001 Kiwi|Achn347441 Mimulus|mgv1a006742m Pve|m.15156 Tomato|SL1.00sc04765_31.1.1
OG1_11504: Grape|GSVIVT01031552001 Kiwi|Achn356731 Mimulus|mgv1a005203m Pve|m.31294 Tomato|SL1.00sc05858_528.1.1
OG1_11505: Grape|GSVIVT01031554001 Kiwi|Achn248211 Mimulus|mgv1a011842m Pve|m.28125 Tomato|SL1.00sc00090_368.1.1
OG1_11506: Grape|GSVIVT01031555001 Kiwi|Achn241071 Mimulus|mgv1a001714m Pve|m.43616 Tomato|SL1.00sc04788_121.1.1
OG1_11507: Grape|GSVIVT01031627001 Kiwi|Achn223411 Mimulus|mgv1a012797m Pve|m.83707 Tomato|SL1.00sc01578_46.1.1
OG1_11508: Grape|GSVIVT01031632001 Kiwi|Achn217091 Mimulus|mgv1a007926m Pve|m.20644 Tomato|SL1.00sc01578_68.1.1
OG1_11509: Grape|GSVIVT01031644001 Mimulus|mgv1a025992m Pve|m.52914 Tomato|SL1.00sc02749_51.1.1 Kiwi|Achn108071
OG1_11510: Grape|GSVIVT01031655001 Kiwi|Achn085121 Mimulus|mgv1a005560m Pve|m.18358 Tomato|SL1.00sc00132_59.1.1
OG1_11511: Grape|GSVIVT01031656001 Kiwi|Achn384121 Mimulus|mgv1a001078m Pve|m.72900 Tomato|SL1.00sc01578_21.1.1
OG1_11512: Grape|GSVIVT01031662001 Kiwi|Achn248961 Mimulus|mgv1a008474m Pve|m.26783 Tomato|SL1.00sc02102_161.1.1
OG1_11513: Grape|GSVIVT01031668001 Mimulus|mgv1a002945m Pve|m.41242 Tomato|SL1.00sc01578_36.1.1 Kiwi|Achn379221
OG1_11514: Grape|GSVIVT01031671001 Kiwi|Achn096081 Mimulus|mgv1a009764m Pve|m.32411 Tomato|SL1.00sc01578_40.1.1
OG1_11515: Grape|GSVIVT01031678001 Kiwi|Achn316701 Mimulus|mgv11b017767m Pve|m.20222 Tomato|SL1.00sc04337_375.1.1
OG1_11516: Grape|GSVIVT01031696001 Kiwi|Achn133201 Mimulus|mgv1a025085m Pve|m.54479 Tomato|SL1.00sc03001_141.1.1
OG1_11517: Grape|GSVIVT01031722001 Kiwi|Achn208601 Mimulus|mgv1a020167m Pve|m.20870 Tomato|SL1.00sc02793_38.1.1
OG1_11518: Grape|GSVIVT01031726001 Kiwi|Achn006291 Mimulus|mgv1a005240m Pve|m.39666 Tomato|SL1.00sc02793_37.1.1
OG1_11519: Grape|GSVIVT01031728001 Kiwi|Achn273631 Mimulus|mgv1a003613m Pve|m.35166 Tomato|SL1.00sc02793_35.1.1
OG1_11520: Grape|GSVIVT01031749001 Kiwi|Achn233641 Mimulus|mgv1a017593m Pve|m.27632 Tomato|SL1.00sc02793_12.1.1
OG1_11521: Grape|GSVIVT01031750001 Kiwi|Achn273581 Mimulus|mgv1a004889m Pve|m.7217 Tomato|SL1.00sc02793_11.1.1
OG1_11522: Grape|GSVIVT01031751001 Kiwi|Achn232281 Mimulus|mgv1a014322m Pve|m.2983 Tomato|SL1.00sc02793_18.1.1
OG1_11523: Grape|GSVIVT01031756001 Kiwi|Achn006471 Mimulus|mgv1a023809m Pve|m.43033 Tomato|SL1.00sc00510_118.1.1
OG1_11524: Grape|GSVIVT01031760001 Kiwi|Achn232301 Mimulus|mgv1a002823m Pve|m.62182 Tomato|SL1.00sc02793_23.1.1
OG1_11525: Grape|GSVIVT01031766001 Kiwi|Achn233571 Mimulus|mgv1a000907m Pve|m.9851 Tomato|SL1.00sc02717_19.1.1
OG1_11526: Grape|GSVIVT01031784001 Kiwi|Achn233511 Mimulus|mgv1a012211m Pve|m.21048 Tomato|SL1.00sc02717_4.1.1
OG1_11527: Grape|GSVIVT01031785001 Kiwi|Achn139171 Mimulus|mgv1a003131m Pve|m.57677 Tomato|SL1.00sc04765_183.1.1
OG1_11528: Grape|GSVIVT01031787001 Kiwi|Achn372701 Mimulus|mgv1a020055m Pve|m.35267 Tomato|SL1.00sc02717_3.1.1
OG1_11529: Grape|GSVIVT01031798001 Kiwi|Achn372881 Mimulus|mgv1a006222m Pve|m.6659 Tomato|SL1.00sc00198_43.1.1
OG1_11530: Grape|GSVIVT01031799001 Kiwi|Achn266051 Mimulus|mgv1a008928m Pve|m.9794 Tomato|SL1.00sc02793_4.1.1
OG1_11531: Grape|GSVIVT01031806001 Kiwi|Achn139401 Mimulus|mgv1a008717m Pve|m.19847 Tomato|SL1.00sc02793_10.1.1
OG1_11532: Grape|GSVIVT01031879001 Kiwi|Achn006601 Mimulus|mgv1a000006m Pve|m.58038 Tomato|SL1.00sc05477_23.1.1
OG1_11533: Grape|GSVIVT01031896001 Kiwi|Achn139371 Mimulus|mgv1a023952m Pve|m.58032 Tomato|SL1.00sc01252_27.1.1
OG1_11534: Grape|GSVIVT01031913001 Kiwi|Achn233271 Mimulus|mgv1a001969m Pve|m.33987 Tomato|SL1.00sc05477_48.1.1
OG1_11536: Grape|GSVIVT01031919001 Kiwi|Achn372971 Mimulus|mgv1a014626m Pve|m.7453 Tomato|SL1.00sc02164_261.1.1
OG1_11537: Grape|GSVIVT01031928001 Kiwi|Achn139291 Mimulus|mgv1a018949m Pve|m.21247 Tomato|SL1.00sc05858_298.1.1
OG1_11538: Grape|GSVIVT01031951001 Kiwi|Achn233211 Mimulus|mgv1a000855m Pve|m.11543 Tomato|SL1.00sc05477_63.1.1
OG1_11540: Grape|GSVIVT01031963001 Kiwi|Achn232621 Mimulus|mgv1a005092m Pve|m.69443 Tomato|SL1.00sc05477_72.1.1
OG1_11541: Grape|GSVIVT01031964001 Kiwi|Achn233161 Mimulus|mgv1a026032m Pve|m.28352 Tomato|SL1.00sc05477_73.1.1
OG1_11542: Grape|GSVIVT01031970001 Kiwi|Achn233151 Mimulus|mgv1a002705m Pve|m.38778 Tomato|SL1.00sc05477_75.1.1
OG1_11543: Grape|GSVIVT01032030001 Kiwi|Achn273431 Mimulus|mgv1a011403m Pve|m.18320 Tomato|SL1.00sc04444_281.1.1
OG1_11544: Grape|GSVIVT01032048001 Kiwi|Achn150221 Mimulus|mgv1a008763m Pve|m.47984 Tomato|SL1.00sc03134_7.1.1
OG1_11545: Grape|GSVIVT01032060001 Kiwi|Achn165951 Mimulus|mgv1a002223m Pve|m.35910 Tomato|SL1.00sc04444_258.1.1
OG1_11546: Grape|GSVIVT01032062001 Kiwi|Achn298501 Mimulus|mgv1a016975m Pve|m.2970 Tomato|SL1.00sc06070_234.1.1
OG1_11547: Grape|GSVIVT01032069001 Kiwi|Achn149541 Mimulus|mgv1a001852m Pve|m.22672 Tomato|SL1.00sc06070_226.1.1
OG1_11548: Grape|GSVIVT01032083001 Kiwi|Achn165701 Mimulus|mgv1a025948m Pve|m.34768 Tomato|SL1.00sc04444_237.1.1
OG1_11549: Grape|GSVIVT01032087001 Kiwi|Achn165721 Mimulus|mgv1a012417m Pve|m.1428 Tomato|SL1.00sc04444_233.1.1
OG1_11550: Grape|GSVIVT01032120001 Kiwi|Achn175821 Mimulus|mgv1a008816m Pve|m.41251 Tomato|SL1.00sc07184_330.1.1
OG1_11551: Grape|GSVIVT01032121001 Kiwi|Achn234191 Mimulus|mgv1a004251m Pve|m.37852 Tomato|SL1.00sc07184_455.1.1
OG1_11552: Grape|GSVIVT01032129001 Kiwi|Achn234241 Mimulus|mgv1a008265m Pve|m.18126 Tomato|SL1.00sc06205_12.1.1
OG1_11553: Grape|GSVIVT01032135001 Kiwi|Achn112831 Mimulus|mgv1a008481m Pve|m.23468 Tomato|SL1.00sc04444_199.1.1
OG1_11554: Grape|GSVIVT01032195001 Kiwi|Achn234271 Mimulus|mgv1a021429m Pve|m.24109 Tomato|SL1.00sc04444_177.1.1
OG1_11555: Grape|GSVIVT01032214001 Kiwi|Achn234121 Mimulus|mgv1a014410m Pve|m.6415 Tomato|SL1.00sc04444_157.1.1
OG1_11556: Grape|GSVIVT01032240001 Mimulus|mgv1a026960m Pve|m.51898 Tomato|SL1.00sc04687_34.1.1 Kiwi|Achn228311
OG1_11557: Grape|GSVIVT01032257001 Kiwi|Achn149191 Mimulus|mgv1a004277m Pve|m.20855 Tomato|SL1.00sc02227_285.1.1
OG1_11558: Grape|GSVIVT01032266001 Kiwi|Achn368911 Mimulus|mgv1a010957m Pve|m.13653 Tomato|SL1.00sc00073_18.1.1
OG1_11559: Grape|GSVIVT01032270001 Kiwi|Achn330021 Mimulus|mgv1a016279m Pve|m.2823 Tomato|SL1.00sc04687_17.1.1
OG1_11560: Grape|GSVIVT01032296001 Kiwi|Achn232581 Mimulus|mgv1a002364m Pve|m.53633 Tomato|SL1.00sc06818_16.1.1
OG1_11561: Grape|GSVIVT01032307001 Kiwi|Achn066941 Mimulus|mgv1a015664m Pve|m.2667 Tomato|SL1.00sc07059_304.1.1
OG1_11562: Grape|GSVIVT01032310001 Kiwi|Achn255151 Mimulus|mgv1a004013m Pve|m.19771 Tomato|SL1.00sc07059_300.1.1
OG1_11563: Grape|GSVIVT01032364001 Kiwi|Achn389951 Mimulus|mgv1a011314m Pve|m.45996 Tomato|SL1.00sc06393_16.1.1
OG1_11564: Grape|GSVIVT01032367001 Kiwi|Achn089121 Mimulus|mgv1a006395m Pve|m.14260 Tomato|SL1.00sc05477_281.1.1
OG1_11565: Grape|GSVIVT01032375001 Kiwi|Achn118641 Mimulus|mgv1a012110m Pve|m.54770 Tomato|SL1.00sc06393_22.1.1
OG1_11566: Grape|GSVIVT01032383001 Kiwi|Achn089101 Mimulus|mgv1a004345m Pve|m.6424 Tomato|SL1.00sc06393_28.1.1
OG1_11567: Grape|GSVIVT01032391001 Kiwi|Achn389871 Mimulus|mgv1a011533m Pve|m.21479 Tomato|SL1.00sc06393_36.1.1
OG1_11568: Grape|GSVIVT01032392001 Kiwi|Achn389381 Mimulus|mgv1a011568m Pve|m.7887 Tomato|SL1.00sc03187_99.1.1
OG1_11569: Grape|GSVIVT01032397001 Kiwi|Achn389401 Mimulus|mgv1a009468m Pve|m.18575 Tomato|SL1.00sc03187_96.1.1
OG1_11570: Grape|GSVIVT01032401001 Kiwi|Achn366441 Mimulus|mgv1a019153m Pve|m.9951 Tomato|SL1.00sc06393_40.1.1
OG1_11571: Grape|GSVIVT01032407001 Kiwi|Achn118301 Mimulus|mgv1a002326m Pve|m.45728 Tomato|SL1.00sc03187_92.1.1
OG1_11572: Grape|GSVIVT01032414001 Kiwi|Achn118561 Mimulus|mgv1a004673m Pve|m.74133 Tomato|SL1.00sc03823_129.1.1
OG1_11573: Grape|GSVIVT01032427001 Kiwi|Achn118531 Mimulus|mgv1a008498m Pve|m.2618 Tomato|SL1.00sc00090_393.1.1
OG1_11574: Grape|GSVIVT01032436001 Kiwi|Achn118501 Mimulus|mgv1a001063m Pve|m.30105 Tomato|SL1.00sc00090_399.1.1
OG1_11575: Grape|GSVIVT01032450001 Kiwi|Achn389711 Mimulus|mgv1a011756m Pve|m.18058 Tomato|SL1.00sc00090_408.1.1
OG1_11576: Grape|GSVIVT01032456001 Kiwi|Achn324541 Mimulus|mgv1a013943m Pve|m.7487 Tomato|SL1.00sc01659_11.1.1
OG1_11577: Grape|GSVIVT01032458001 Kiwi|Achn118461 Mimulus|mgv1a008662m Pve|m.9333 Tomato|SL1.00sc00090_417.1.1
OG1_11578: Grape|GSVIVT01032464001 Kiwi|Achn297261 Mimulus|mgv1a003253m Pve|m.53496 Tomato|SL1.00sc04849_6.1.1
OG1_11579: Grape|GSVIVT01032469001 Kiwi|Achn389681 Mimulus|mgv1a006927m Pve|m.2662 Tomato|SL1.00sc03187_85.1.1
OG1_11580: Grape|GSVIVT01032476001 Kiwi|Achn323791 Mimulus|mgv1a025505m Pve|m.3463 Tomato|SL1.00sc00090_426.1.1
OG1_11581: Grape|GSVIVT01032477001 Kiwi|Achn323781 Mimulus|mgv1a009259m Pve|m.34072 Tomato|SL1.00sc00090_427.1.1
OG1_11582: Grape|GSVIVT01032479001 Kiwi|Achn324411 Mimulus|mgv1a008127m Pve|m.71521 Tomato|SL1.00sc00090_429.1.1
OG1_11583: Grape|GSVIVT01032491001 Kiwi|Achn389601 Mimulus|mgv1a011727m Pve|m.6987 Tomato|SL1.00sc00090_436.1.1
OG1_11584: Grape|GSVIVT01032508001 Kiwi|Achn323851 Mimulus|mgv1a000262m Pve|m.36561 Tomato|SL1.00sc03187_78.1.1
OG1_11585: Grape|GSVIVT01032527001 Kiwi|Achn197951 Mimulus|mgv1a014364m Pve|m.2479 Tomato|SL1.00sc00090_456.1.1
OG1_11586: Grape|GSVIVT01032529001 Kiwi|Achn323931 Mimulus|mgv1a000802m Pve|m.46856 Tomato|SL1.00sc00090_457.1.1
OG1_11587: Grape|GSVIVT01032538001 Kiwi|Achn158501 Mimulus|mgv1a014432m Pve|m.54480 Tomato|SL1.00sc00090_460.1.1
OG1_11588: Grape|GSVIVT01032542001 Kiwi|Achn197901 Mimulus|mgv1a000630m Pve|m.62105 Tomato|SL1.00sc00090_464.1.1
OG1_11589: Grape|GSVIVT01032544001 Mimulus|mgv1a009803m Pve|m.28137 Tomato|SL1.00sc00530_1.1.1 Kiwi|Achn158511
OG1_11590: Grape|GSVIVT01032560001 Mimulus|mgv1a022628m Tomato|SL1.00sc00530_26.1.1 Kiwi|Achn234611 Pve|m.21235
OG1_11591: Grape|GSVIVT01032566001 Kiwi|Achn197871 Mimulus|mgv1a010554m Pve|m.28981 Tomato|SL1.00sc03187_65.1.1
OG1_11592: Grape|GSVIVT01032582001 Kiwi|Achn027891 Mimulus|mgv1a007587m Pve|m.14498 Tomato|SL1.00sc00530_9.1.1
OG1_11593: Grape|GSVIVT01032591001 Kiwi|Achn234571 Mimulus|mgv1a003395m Pve|m.22512 Tomato|SL1.00sc00530_28.1.1
OG1_11594: Grape|GSVIVT01032597001 Kiwi|Achn234721 Mimulus|mgv1a023469m Pve|m.58818 Tomato|SL1.00sc03187_61.1.1
OG1_11595: Grape|GSVIVT01032606001 Kiwi|Achn245001 Mimulus|mgv1a008295m Pve|m.62442 Tomato|SL1.00sc03187_240.1.1
OG1_11596: Grape|GSVIVT01032626001 Kiwi|Achn328621 Mimulus|mgv1a018494m Pve|m.7081 Tomato|SL1.00sc04857_15.1.1
OG1_11597: Grape|GSVIVT01032634001 Kiwi|Achn007941 Mimulus|mgv1a007495m Pve|m.1586 Tomato|SL1.00sc04857_26.1.1
OG1_11598: Grape|GSVIVT01032636001 Kiwi|Achn327971 Mimulus|mgv1a026013m Pve|m.9119 Tomato|SL1.00sc04337_482.1.1
OG1_11599: Grape|GSVIVT01032637001 Kiwi|Achn007481 Pve|m.33787 Tomato|SL1.00sc04337_578.1.1 Mimulus|mgv1a008078m
OG1_11600: Grape|GSVIVT01032643001 Kiwi|Achn203691 Mimulus|mgv1a013370m Pve|m.15016 Tomato|SL1.00sc07122_124.1.1
OG1_11601: Grape|GSVIVT01032656001 Kiwi|Achn140231 Mimulus|mgv1a004233m Pve|m.37826 Tomato|SL1.00sc04889_209.1.1
OG1_11602: Grape|GSVIVT01032680001 Kiwi|Achn054851 Mimulus|mgv1a011873m Pve|m.53188 Tomato|SL1.00sc04337_222.1.1
OG1_11603: Grape|GSVIVT01032685001 Kiwi|Achn062631 Mimulus|mgv1a024098m Pve|m.2170 Tomato|SL1.00sc04337_220.1.1
OG1_11604: Grape|GSVIVT01032697001 Kiwi|Achn062821 Mimulus|mgv1a007074m Pve|m.52591 Tomato|SL1.00sc06904_72.1.1
OG1_11605: Grape|GSVIVT01032699001 Kiwi|Achn249581 Mimulus|mgv1a006885m Pve|m.33124 Tomato|SL1.00sc05575_3.1.1
OG1_11606: Grape|GSVIVT01032704001 Kiwi|Achn054871 Mimulus|mgv1a004886m Pve|m.53234 Tomato|SL1.00sc05575_9.1.1
OG1_11607: Grape|GSVIVT01032710001 Kiwi|Achn055651 Mimulus|mgv1a008029m Pve|m.7507 Tomato|SL1.00sc06904_34.1.1
OG1_11608: Grape|GSVIVT01032722001 Kiwi|Achn037041 Mimulus|mgv1a008526m Pve|m.9848 Tomato|SL1.00sc03187_156.1.1
OG1_11609: Grape|GSVIVT01032735001 Kiwi|Achn148171 Mimulus|mgv1a003171m Pve|m.35064 Tomato|SL1.00sc05575_43.1.1
OG1_11610: Grape|GSVIVT01032749001 Kiwi|Achn148121 Mimulus|mgv1a011365m Pve|m.8632 Tomato|SL1.00sc04337_240.1.1
OG1_11611: Grape|GSVIVT01032750001 Kiwi|Achn018951 Mimulus|mgv1a003357m Pve|m.77206 Tomato|SL1.00sc00226_463.1.1
OG1_11612: Grape|GSVIVT01032772001 Kiwi|Achn013341 Tomato|SL1.00sc05575_73.1.1 Pve|m.15185 Mimulus|mgv11b015862m
OG1_11613: Grape|GSVIVT01032774001 Kiwi|Achn013401 Mimulus|mgv1a026391m Pve|m.60640 Tomato|SL1.00sc05575_75.1.1
OG1_11614: Grape|GSVIVT01032779001 Kiwi|Achn055041 Mimulus|mgv1a020995m Pve|m.4285 Tomato|SL1.00sc04889_177.1.1
OG1_11615: Grape|GSVIVT01032781001 Kiwi|Achn036921 Mimulus|mgv1a021376m Pve|m.24931 Tomato|SL1.00sc04889_176.1.1
OG1_11616: Grape|GSVIVT01032815001 Kiwi|Achn292301 Mimulus|mgv1a010325m Pve|m.37507 Tomato|SL1.00sc05575_114.1.1
OG1_11617: Grape|GSVIVT01032820001 Mimulus|mgv1a013286m Kiwi|Achn140891 Pve|m.30044 Tomato|SL1.00sc05575_125.1.1
OG1_11618: Grape|GSVIVT01032831001 Kiwi|Achn055421 Mimulus|mgv1a012192m Pve|m.69609 Tomato|SL1.00sc05575_129.1.1
OG1_11619: Grape|GSVIVT01032832001 Kiwi|Achn141361 Mimulus|mgv1a003625m Pve|m.47907 Tomato|SL1.00sc05575_130.1.1
OG1_11620: Grape|GSVIVT01032844001 Kiwi|Achn140931 Mimulus|mgv1a003450m Pve|m.51085 Tomato|SL1.00sc04337_267.1.1
OG1_11621: Grape|GSVIVT01032862001 Kiwi|Achn140701 Mimulus|mgv1a008727m Pve|m.2956 Tomato|SL1.00sc04889_217.1.1
OG1_11622: Grape|GSVIVT01032864001 Kiwi|Achn249651 Mimulus|mgv1a012213m Pve|m.18736 Tomato|SL1.00sc06904_17.1.1
OG1_11624: Grape|GSVIVT01032868001 Kiwi|Achn140281 Mimulus|mgv1a005683m Pve|m.67843 Tomato|SL1.00sc04889_234.1.1
OG1_11625: Grape|GSVIVT01032876001 Kiwi|Achn062521 Mimulus|mgv1a002206m Pve|m.73448 Tomato|SL1.00sc04889_238.1.1
OG1_11626: Grape|GSVIVT01032933001 Kiwi|Achn161691 Mimulus|mgv1a008346m Pve|m.57596 Tomato|SL1.00sc01656_340.1.1
OG1_11627: Grape|GSVIVT01032936001 Kiwi|Achn239811 Mimulus|mgv1a014731m Pve|m.2903 Tomato|SL1.00sc00226_763.1.1
OG1_11628: Grape|GSVIVT01032952001 Kiwi|Achn240061 Mimulus|mgv1a006503m Pve|m.15691 Tomato|SL1.00sc04444_275.1.1
OG1_11629: Grape|GSVIVT01032955001 Kiwi|Achn334221 Mimulus|mgv1a001507m Pve|m.14731 Tomato|SL1.00sc00002_14.1.1
OG1_11630: Grape|GSVIVT01032984001 Kiwi|Achn327011 Mimulus|mgv1a014469m Pve|m.29248 Tomato|SL1.00sc01402_244.1.1
OG1_11631: Grape|GSVIVT01033016001 Kiwi|Achn038961 Mimulus|mgv1a014277m Pve|m.21156 Tomato|SL1.00sc00002_29.1.1
OG1_11632: Grape|GSVIVT01033018001 Kiwi|Achn193481 Mimulus|mgv1a007069m Pve|m.41152 Tomato|SL1.00sc00002_77.1.1
OG1_11633: Grape|GSVIVT01033049001 Kiwi|Achn039321 Mimulus|mgv1a007962m Pve|m.25401 Tomato|SL1.00sc00002_42.1.1
OG1_11634: Grape|GSVIVT01033052001 Kiwi|Achn353721 Mimulus|mgv1a019363m Pve|m.81532 Tomato|SL1.00sc00002_43.1.1
OG1_11635: Grape|GSVIVT01033062001 Kiwi|Achn353821 Mimulus|mgv1a011896m Pve|m.1484 Tomato|SL1.00sc04722_99.1.1
OG1_11636: Grape|GSVIVT01033083001 Kiwi|Achn235401 Mimulus|mgv1a012248m Pve|m.8097 Tomato|SL1.00sc00002_58.1.1
OG1_11637: Grape|GSVIVT01033093001 Kiwi|Achn235531 Mimulus|mgv1a010897m Pve|m.45685 Tomato|SL1.00sc00002_60.1.1
OG1_11638: Grape|GSVIVT01033101001 Kiwi|Achn026721 Mimulus|mgv1a002482m Pve|m.29878 Tomato|SL1.00sc00002_66.1.1
OG1_11639: Grape|GSVIVT01033198001 Kiwi|Achn255721 Mimulus|mgv1a011552m Pve|m.15212 Tomato|SL1.00sc00242_4.1.1
OG1_11640: Grape|GSVIVT01033201001 Kiwi|Achn362651 Mimulus|mgv1a011354m Pve|m.58855 Tomato|SL1.00sc00226_701.1.1
OG1_11641: Grape|GSVIVT01033204001 Kiwi|Achn055831 Mimulus|mgv1a014944m Pve|m.7405 Tomato|SL1.00sc07059_338.1.1
OG1_11642: Grape|GSVIVT01033227001 Kiwi|Achn362601 Mimulus|mgv1a009711m Pve|m.15966 Tomato|SL1.00sc00226_706.1.1
OG1_11643: Grape|GSVIVT01033232001 Kiwi|Achn136341 Mimulus|mgv1a011293m Pve|m.50825 Tomato|SL1.00sc04788_198.1.1
OG1_11644: Grape|GSVIVT01033239001 Kiwi|Achn136331 Mimulus|mgv1a014004m Pve|m.8994 Tomato|SL1.00sc04788_192.1.1
OG1_11645: Grape|GSVIVT01033240001 Kiwi|Achn010331 Mimulus|mgv1a001205m Pve|m.42209 Tomato|SL1.00sc04788_191.1.1
OG1_11646: Grape|GSVIVT01033260001 Kiwi|Achn124321 Mimulus|mgv1a012994m Pve|m.20528 Tomato|SL1.00sc04788_148.1.1
OG1_11647: Grape|GSVIVT01033265001 Kiwi|Achn124181 Mimulus|mgv1a000667m Pve|m.77933 Tomato|SL1.00sc04788_158.1.1
OG1_11648: Grape|GSVIVT01033271001 Kiwi|Achn125421 Mimulus|mgv1a001312m Pve|m.65249 Tomato|SL1.00sc04788_162.1.1
OG1_11649: Grape|GSVIVT01033273001 Kiwi|Achn124211 Mimulus|mgv1a007157m Pve|m.37264 Tomato|SL1.00sc04668_35.1.1
OG1_11650: Grape|GSVIVT01033294001 Kiwi|Achn157661 Mimulus|mgv1a013152m Pve|m.31472 Tomato|SL1.00sc07122_186.1.1
OG1_11651: Grape|GSVIVT01033319001 Kiwi|Achn147521 Mimulus|mgv1a000625m Pve|m.44734 Tomato|SL1.00sc01945_74.1.1
OG1_11652: Grape|GSVIVT01033326001 Kiwi|Achn040991 Mimulus|mgv1a008164m Pve|m.38886 Tomato|SL1.00sc01945_84.1.1
OG1_11653: Grape|GSVIVT01033327001 Kiwi|Achn147531 Mimulus|mgv1a000122m Pve|m.64977 Tomato|SL1.00sc05992_326.1.1
OG1_11654: Grape|GSVIVT01033331001 Kiwi|Achn191441 Mimulus|mgv1a014967m Pve|m.5941 Tomato|SL1.00sc07240_89.1.1
OG1_11655: Grape|GSVIVT01033332001 Kiwi|Achn126351 Mimulus|mgv1a003452m Pve|m.12546 Tomato|SL1.00sc04121_84.1.1
OG1_11656: Grape|GSVIVT01033348001 Kiwi|Achn128731 Mimulus|mgv1a026020m Pve|m.43080 Tomato|SL1.00sc04888_4.1.1
OG1_11657: Grape|GSVIVT01033349001 Kiwi|Achn126401 Mimulus|mgv1a005515m Pve|m.49293 Tomato|SL1.00sc04888_3.1.1
OG1_11659: Grape|GSVIVT01033369001 Kiwi|Achn063551 Mimulus|mgv1a008871m Pve|m.8920 Tomato|SL1.00sc01945_93.1.1
OG1_11660: Grape|GSVIVT01033370001 Kiwi|Achn126481 Mimulus|mgv1a027060m Pve|m.21325 Tomato|SL1.00sc07408_155.1.1
OG1_11661: Grape|GSVIVT01033380001 Mimulus|mgv11b014609m Pve|m.7256 Tomato|SL1.00sc00777_453.1.1 Kiwi|Achn063801
OG1_11662: Grape|GSVIVT01033405001 Kiwi|Achn184861 Mimulus|mgv1a018159m Pve|m.1851 Tomato|SL1.00sc05992_150.1.1
OG1_11663: Grape|GSVIVT01033406001 Mimulus|mgv1a013619m Pve|m.2262 Tomato|SL1.00sc05992_360.1.1 Kiwi|Achn365611
OG1_11664: Grape|GSVIVT01033412001 Kiwi|Achn350001 Mimulus|mgv1a013683m Pve|m.7808 Tomato|SL1.00sc05992_358.1.1
OG1_11665: Grape|GSVIVT01033422001 Kiwi|Achn350011 Mimulus|mgv1a008089m Pve|m.16914 Tomato|SL1.00sc04888_11.1.1
OG1_11666: Grape|GSVIVT01033427001 Kiwi|Achn365631 Mimulus|mgv1a015103m Pve|m.47197 Tomato|SL1.00sc02164_407.1.1
OG1_11667: Grape|GSVIVT01033433001 Kiwi|Achn185231 Mimulus|mgv1a003493m Pve|m.75291 Tomato|SL1.00sc04888_21.1.1
OG1_11668: Grape|GSVIVT01033434001 Kiwi|Achn350281 Mimulus|mgv1a007447m Pve|m.20011 Tomato|SL1.00sc04888_22.1.1
OG1_11669: Grape|GSVIVT01033438001 Kiwi|Achn366241 Mimulus|mgv1a006852m Pve|m.58232 Tomato|SL1.00sc05858_1111.1.1
OG1_11670: Grape|GSVIVT01033441001 Kiwi|Achn063701 Mimulus|mgv1a009092m Pve|m.4911 Tomato|SL1.00sc05805_262.1.1
OG1_11671: Grape|GSVIVT01033467001 Kiwi|Achn350061 Mimulus|mgv1a011986m Pve|m.2433 Tomato|SL1.00sc04888_29.1.1
OG1_11672: Grape|GSVIVT01033491001 Kiwi|Achn190311 Mimulus|mgv1a007675m Pve|m.14892 Tomato|SL1.00sc01945_45.1.1
OG1_11673: Grape|GSVIVT01033492001 Kiwi|Achn063651 Mimulus|mgv1a010919m Pve|m.41876 Tomato|SL1.00sc01945_19.1.1
OG1_11674: Grape|GSVIVT01033497001 Kiwi|Achn286321 Mimulus|mgv1a015779m Pve|m.18253 Tomato|SL1.00sc04007_457.1.1
OG1_11675: Grape|GSVIVT01033498001 Kiwi|Achn190281 Mimulus|mgv1a006524m Pve|m.7156 Tomato|SL1.00sc01945_46.1.1
OG1_11676: Grape|GSVIVT01033510001 Kiwi|Achn190251 Mimulus|mgv1a007851m Pve|m.36366 Tomato|SL1.00sc05992_168.1.1
OG1_11677: Grape|GSVIVT01033511001 Kiwi|Achn190241 Mimulus|mgv1a000069m Pve|m.15100 Tomato|SL1.00sc01945_39.1.1
OG1_11678: Grape|GSVIVT01033521001 Kiwi|Achn063591 Mimulus|mgv1a012533m Pve|m.4629 Tomato|SL1.00sc04765_46.1.1
OG1_11679: Grape|GSVIVT01033526001 Kiwi|Achn126841 Mimulus|mgv1a012986m Pve|m.7517 Tomato|SL1.00sc04121_7.1.1
OG1_11680: Grape|GSVIVT01033553001 Kiwi|Achn192441 Mimulus|mgv1a006367m Pve|m.77359 Tomato|SL1.00sc04788_215.1.1
OG1_11681: Grape|GSVIVT01033556001 Kiwi|Achn327271 Mimulus|mgv1a010492m Pve|m.4935 Tomato|SL1.00sc05992_283.1.1
OG1_11682: Grape|GSVIVT01033557001 Kiwi|Achn327261 Mimulus|mgv1a004022m Pve|m.34646 Tomato|SL1.00sc04788_224.1.1
OG1_11683: Grape|GSVIVT01033559001 Kiwi|Achn136401 Mimulus|mgv1a003079m Pve|m.1856 Tomato|SL1.00sc04857_109.1.1
OG1_11684: Grape|GSVIVT01033562001 Kiwi|Achn192171 Mimulus|mgv1a002043m Pve|m.73234 Tomato|SL1.00sc04788_229.1.1
OG1_11686: Grape|GSVIVT01033570001 Kiwi|Achn192231 Mimulus|mgv1a003160m Pve|m.28725 Tomato|SL1.00sc05992_244.1.1
OG1_11687: Grape|GSVIVT01033574001 Kiwi|Achn136491 Mimulus|mgv1a002885m Pve|m.46790 Tomato|SL1.00sc05992_246.1.1
OG1_11688: Grape|GSVIVT01033575001 Kiwi|Achn136481 Mimulus|mgv1a012439m Pve|m.17693 Tomato|SL1.00sc06399_27.1.1
OG1_11689: Grape|GSVIVT01033588001 Kiwi|Achn136451 Mimulus|mgv1a011565m Pve|m.18808 Tomato|SL1.00sc03187_175.1.1
OG1_11690: Grape|GSVIVT01033595001 Kiwi|Achn192361 Mimulus|mgv1a013484m Pve|m.35833 Tomato|SL1.00sc06399_24.1.1
OG1_11691: Grape|GSVIVT01033596001 Kiwi|Achn198271 Mimulus|mgv1a022303m Pve|m.31307 Tomato|SL1.00sc06399_5.1.1
OG1_11692: Grape|GSVIVT01033606001 Kiwi|Achn076871 Mimulus|mgv1a012750m Pve|m.7241 Tomato|SL1.00sc04912_27.1.1
OG1_11693: Grape|GSVIVT01033607001 Kiwi|Achn276041 Mimulus|mgv1a007526m Pve|m.17889 Tomato|SL1.00sc05992_272.1.1
OG1_11694: Grape|GSVIVT01033626001 Kiwi|Achn173771 Mimulus|mgv1a019143m Pve|m.16695 Tomato|SL1.00sc04121_28.1.1
OG1_11695: Grape|GSVIVT01033627001 Kiwi|Achn276131 Mimulus|mgv1a004134m Pve|m.20313 Tomato|SL1.00sc02788_15.1.1
OG1_11696: Grape|GSVIVT01033647001 Kiwi|Achn381381 Mimulus|mgv1a012709m Pve|m.20923 Tomato|SL1.00sc01435_267.1.1
OG1_11697: Grape|GSVIVT01033665001 Kiwi|Achn311821 Mimulus|mgv1a005303m Pve|m.33255 Tomato|SL1.00sc06070_358.1.1
OG1_11698: Grape|GSVIVT01033669001 Mimulus|mgv1a016243m Pve|m.1501 Tomato|SL1.00sc01435_275.1.1 Kiwi|Achn153881
OG1_11699: Grape|GSVIVT01033681001 Kiwi|Achn153971 Mimulus|mgv1a013767m Pve|m.42078 Tomato|SL1.00sc06070_349.1.1
OG1_11700: Grape|GSVIVT01033687001 Kiwi|Achn066501 Mimulus|mgv1a009989m Pve|m.6129 Tomato|SL1.00sc06070_348.1.1
OG1_11701: Grape|GSVIVT01033690001 Kiwi|Achn053161 Mimulus|mgv1a000895m Pve|m.44883 Tomato|SL1.00sc03134_31.1.1
OG1_11702: Grape|GSVIVT01033691001 Kiwi|Achn066521 Mimulus|mgv1a026815m Pve|m.1529 Tomato|SL1.00sc01635_3.1.1
OG1_11703: Grape|GSVIVT01033705001 Kiwi|Achn248431 Mimulus|mgv1a003893m Pve|m.30003 Tomato|SL1.00sc06070_339.1.1
OG1_11704: Grape|GSVIVT01033714001 Kiwi|Achn246231 Mimulus|mgv1a020158m Pve|m.35352 Tomato|SL1.00sc01435_92.1.1
OG1_11705: Grape|GSVIVT01033725001 Kiwi|Achn249121 Mimulus|mgv1a002787m Pve|m.47860 Tomato|SL1.00sc01435_135.1.1
OG1_11706: Grape|GSVIVT01033735001 Kiwi|Achn044791 Mimulus|mgv1a026878m Pve|m.67642 Tomato|SL1.00sc05858_542.1.1
OG1_11707: Grape|GSVIVT01033739001 Kiwi|Achn149041 Mimulus|mgv1a021925m Pve|m.54463 Tomato|SL1.00sc06070_321.1.1
OG1_11708: Grape|GSVIVT01033748001 Mimulus|mgv1a005731m Pve|m.27452 Tomato|SL1.00sc06070_313.1.1 Kiwi|Achn246281
OG1_11709: Grape|GSVIVT01033765001 Kiwi|Achn086691 Mimulus|mgv1a007662m Pve|m.61282 Tomato|SL1.00sc06070_305.1.1
OG1_11711: Grape|GSVIVT01033781001 Kiwi|Achn086291 Mimulus|mgv1a009189m Pve|m.21324 Tomato|SL1.00sc06070_293.1.1
OG1_11712: Grape|GSVIVT01033786001 Kiwi|Achn044841 Mimulus|mgv1a023611m Pve|m.32177 Tomato|SL1.00sc06070_287.1.1
OG1_11713: Grape|GSVIVT01033794001 Kiwi|Achn092521 Mimulus|mgv1a006266m Pve|m.82807 Tomato|SL1.00sc06070_278.1.1
OG1_11714: Grape|GSVIVT01033803001 Kiwi|Achn075331 Mimulus|mgv1a008117m Pve|m.15818 Tomato|SL1.00sc06070_285.1.1
OG1_11715: Grape|GSVIVT01033813001 Kiwi|Achn075241 Pve|m.8375 Tomato|SL1.00sc01435_329.1.1 Mimulus|mgv1a005330m
OG1_11716: Grape|GSVIVT01033827001 Kiwi|Achn120091 Mimulus|mgv1a010160m Pve|m.24698 Tomato|SL1.00sc06070_235.1.1
OG1_11717: Mimulus|mgv1a026117m Grape|GSVIVT01036145001 Kiwi|Achn005031 Pve|m.4635 Tomato|SL1.00sc06019_141.1.1
OG1_11718: Grape|GSVIVT01033839001 Kiwi|Achn120051 Mimulus|mgv1a008968m Pve|m.1213 Tomato|SL1.00sc07266_67.1.1
OG1_11719: Grape|GSVIVT01033843001 Kiwi|Achn149441 Mimulus|mgv1a016916m Pve|m.7407 Tomato|SL1.00sc06070_221.1.1
OG1_11720: Grape|GSVIVT01033847001 Kiwi|Achn120211 Mimulus|mgv1a010246m Pve|m.42217 Tomato|SL1.00sc04337_595.1.1
OG1_11721: Grape|GSVIVT01033851001 Kiwi|Achn120221 Mimulus|mgv1a007903m Pve|m.2919 Tomato|SL1.00sc06070_215.1.1
OG1_11722: Grape|GSVIVT01033863001 Kiwi|Achn073291 Mimulus|mgv1a003586m Pve|m.3636 Tomato|SL1.00sc06070_203.1.1
OG1_11723: Grape|GSVIVT01033865001 Mimulus|mgv1a009033m Pve|m.16692 Tomato|SL1.00sc06070_201.1.1 Kiwi|Achn044431
OG1_11725: Grape|GSVIVT01033883001 Kiwi|Achn073251 Mimulus|mgv1a007409m Pve|m.17350 Tomato|SL1.00sc06070_186.1.1
OG1_11726: Grape|GSVIVT01033888001 Mimulus|mgv1a022594m Pve|m.70412 Tomato|SL1.00sc06070_182.1.1 Kiwi|Achn119931
OG1_11727: Grape|GSVIVT01033899001 Kiwi|Achn301611 Mimulus|mgv1a001159m Pve|m.2853 Tomato|SL1.00sc06070_174.1.1
OG1_11728: Grape|GSVIVT01033901001 Kiwi|Achn301631 Mimulus|mgv1a015235m Pve|m.53912 Tomato|SL1.00sc01435_342.1.1
OG1_11729: Grape|GSVIVT01033963001 Kiwi|Achn152581 Mimulus|mgv1a008249m Pve|m.38864 Tomato|SL1.00sc03197_164.1.1
OG1_11730: Grape|GSVIVT01033969001 Kiwi|Achn154331 Tomato|SL1.00sc02745_120.1.1 Mimulus|mgv1a016231m Pve|m.6931
OG1_11731: Grape|GSVIVT01033976001 Kiwi|Achn152371 Mimulus|mgv1a007499m Pve|m.12792 Tomato|SL1.00sc02745_129.1.1
OG1_11732: Grape|GSVIVT01034022001 Kiwi|Achn036121 Mimulus|mgv1a010672m Pve|m.11667 Tomato|SL1.00sc06070_12.1.1
OG1_11733: Grape|GSVIVT01034028001 Kiwi|Achn154501 Mimulus|mgv1a005440m Pve|m.6688 Tomato|SL1.00sc06070_18.1.1
OG1_11734: Grape|GSVIVT01034034001 Kiwi|Achn154481 Mimulus|mgv1a007161m Pve|m.13125 Tomato|SL1.00sc01435_7.1.1
OG1_11735: Grape|GSVIVT01034035001 Kiwi|Achn092361 Mimulus|mgv1a015430m Pve|m.16517 Tomato|SL1.00sc00777_696.1.1
OG1_11736: Grape|GSVIVT01034037001 Kiwi|Achn002191 Mimulus|mgv11b005982m Pve|m.5773 Tomato|SL1.00sc06070_22.1.1
OG1_11737: Grape|GSVIVT01034042001 Mimulus|mgv1a012888m Tomato|SL1.00sc06070_26.1.1 Kiwi|Achn007691 Pve|m.9398
OG1_11738: Grape|GSVIVT01034092001 Kiwi|Achn223141 Mimulus|mgv1a009295m Pve|m.2125 Tomato|SL1.00sc06070_71.1.1
OG1_11739: Grape|GSVIVT01034106001 Kiwi|Achn257801 Mimulus|mgv1a015526m Pve|m.4655 Tomato|SL1.00sc06070_78.1.1
OG1_11740: Grape|GSVIVT01034130001 Kiwi|Achn040231 Mimulus|mgv1a006881m Pve|m.56045 Tomato|SL1.00sc06070_97.1.1
OG1_11741: Grape|GSVIVT01034152001 Kiwi|Achn040611 Mimulus|mgv1a010429m Pve|m.2166 Tomato|SL1.00sc06070_107.1.1
OG1_11742: Grape|GSVIVT01034173001 Kiwi|Achn336961 Mimulus|mgv1a004799m Pve|m.12719 Tomato|SL1.00sc06070_120.1.1
OG1_11743: Grape|GSVIVT01034179001 Kiwi|Achn337141 Mimulus|mgv1a004812m Pve|m.17331 Tomato|SL1.00sc06070_125.1.1
OG1_11744: Grape|GSVIVT01034191001 Kiwi|Achn337101 Mimulus|mgv1a011716m Pve|m.2104 Tomato|SL1.00sc06070_133.1.1
OG1_11745: Grape|GSVIVT01034203001 Kiwi|Achn046871 Mimulus|mgv1a000298m Pve|m.38128 Tomato|SL1.00sc06070_143.1.1
OG1_11746: Grape|GSVIVT01034266001 Kiwi|Achn167011 Mimulus|mgv1a011833m Pve|m.17201 Tomato|SL1.00sc07122_111.1.1
OG1_11747: Grape|GSVIVT01034267001 Kiwi|Achn054581 Mimulus|mgv1a026389m Tomato|SL1.00sc00097_70.1.1 Pve|m.47807
OG1_11748: Grape|GSVIVT01034332001 Kiwi|Achn327831 Mimulus|mgv1a010311m Pve|m.21795 Tomato|SL1.00sc00777_232.1.1
OG1_11749: Grape|GSVIVT01034350001 Kiwi|Achn268931 Mimulus|mgv1a008511m Pve|m.30944 Tomato|SL1.00sc02102_66.1.1
OG1_11750: Grape|GSVIVT01034351001 Kiwi|Achn137281 Mimulus|mgv1a007830m Pve|m.12899 Tomato|SL1.00sc02193_19.1.1
OG1_11751: Grape|GSVIVT01034352001 Kiwi|Achn268711 Mimulus|mgv1a015509m Pve|m.82696 Tomato|SL1.00sc04857_163.1.1
OG1_11752: Grape|GSVIVT01034362001 Kiwi|Achn137231 Mimulus|mgv1a019071m Pve|m.26608 Tomato|SL1.00sc04857_157.1.1
OG1_11753: Grape|GSVIVT01034376001 Kiwi|Achn068751 Mimulus|mgv1a002988m Pve|m.47165 Tomato|SL1.00sc00463_29.1.1
OG1_11754: Grape|GSVIVT01034414001 Kiwi|Achn342711 Mimulus|mgv1a006410m Pve|m.1673 Tomato|SL1.00sc01651_52.1.1
OG1_11755: Grape|GSVIVT01034416001 Kiwi|Achn342701 Mimulus|mgv1a007485m Pve|m.42873 Tomato|SL1.00sc04857_138.1.1
OG1_11756: Grape|GSVIVT01034468001 Kiwi|Achn371741 Mimulus|mgv1a003138m Pve|m.57813 Tomato|SL1.00sc02494_17.1.1
OG1_11757: Grape|GSVIVT01034483001 Kiwi|Achn086121 Mimulus|mgv1a003352m Pve|m.10761 Tomato|SL1.00sc03001_170.1.1
OG1_11758: Grape|GSVIVT01034490001 Kiwi|Achn372091 Mimulus|mgv1a002395m Pve|m.49545 Tomato|SL1.00sc06889_10.1.1
OG1_11759: Grape|GSVIVT01034492001 Kiwi|Achn372031 Mimulus|mgv1a005814m Pve|m.13437 Tomato|SL1.00sc06889_25.1.1
OG1_11760: Grape|GSVIVT01034496001 Kiwi|Achn098661 Mimulus|mgv1a006899m Pve|m.74451 Tomato|SL1.00sc04857_103.1.1
OG1_11761: Grape|GSVIVT01034503001 Kiwi|Achn085721 Mimulus|mgv1a010065m Pve|m.3044 Tomato|SL1.00sc06889_29.1.1
OG1_11762: Grape|GSVIVT01034524001 Kiwi|Achn290431 Mimulus|mgv1a024727m Pve|m.82701 Tomato|SL1.00sc03736_37.1.1
OG1_11764: Grape|GSVIVT01034547001 Kiwi|Achn387291 Mimulus|mgv1a006624m Pve|m.37266 Tomato|SL1.00sc03736_48.1.1
OG1_11765: Grape|GSVIVT01034549001 Kiwi|Achn290501 Mimulus|mgv1a023205m Pve|m.45902 Tomato|SL1.00sc03736_50.1.1
OG1_11766: Grape|GSVIVT01034556001 Pve|m.83312 Tomato|SL1.00sc03736_62.1.1 Kiwi|Achn095691 Mimulus|mgv1a009326m
OG1_11767: Grape|GSVIVT01034559001 Kiwi|Achn290591 Mimulus|mgv1a006923m Pve|m.2967 Tomato|SL1.00sc03736_63.1.1
OG1_11769: Grape|GSVIVT01034572001 Kiwi|Achn290611 Mimulus|mgv1a005421m Pve|m.60539 Tomato|SL1.00sc07059_105.1.1
OG1_11770: Grape|GSVIVT01034599001 Kiwi|Achn003431 Mimulus|mgv1a008935m Pve|m.57740 Tomato|SL1.00sc07184_513.1.1
OG1_11771: Grape|GSVIVT01034634001 Kiwi|Achn004131 Mimulus|mgv1a010718m Pve|m.17391 Tomato|SL1.00sc07184_502.1.1
OG1_11772: Grape|GSVIVT01034635001 Kiwi|Achn106301 Mimulus|mgv1a025503m Pve|m.54945 Tomato|SL1.00sc07184_501.1.1
OG1_11773: Grape|GSVIVT01034655001 Kiwi|Achn029631 Mimulus|mgv1a026332m Pve|m.23591 Tomato|SL1.00sc07184_489.1.1
OG1_11774: Grape|GSVIVT01034659001 Mimulus|mgv1a015744m Pve|m.82422 Tomato|SL1.00sc05948_71.1.1 Kiwi|Achn031071
OG1_11775: Grape|GSVIVT01034666001 Kiwi|Achn003821 Mimulus|mgv1a014475m Pve|m.15673 Tomato|SL1.00sc03032_11.1.1
OG1_11776: Grape|GSVIVT01034686001 Kiwi|Achn003831 Mimulus|mgv1a015933m Pve|m.5324 Tomato|SL1.00sc07184_402.1.1
OG1_11777: Grape|GSVIVT01034690001 Kiwi|Achn202241 Mimulus|mgv1a001280m Pve|m.9870 Tomato|SL1.00sc07184_403.1.1
OG1_11778: Grape|GSVIVT01034708001 Kiwi|Achn162171 Mimulus|mgv1a027143m Pve|m.18184 Tomato|SL1.00sc07184_412.1.1
OG1_11780: Grape|GSVIVT01034848001 Mimulus|mgv1a004528m Pve|m.57028 Tomato|SL1.00sc03001_158.1.1 Kiwi|Achn242931
OG1_11781: Grape|GSVIVT01034890001 Kiwi|Achn337581 Mimulus|mgv1a010376m Pve|m.10965 Tomato|SL1.00sc06889_51.1.1
OG1_11782: Grape|GSVIVT01034898001 Kiwi|Achn342791 Mimulus|mgv1a024410m Pve|m.4023 Tomato|SL1.00sc03736_17.1.1
OG1_11783: Grape|GSVIVT01034916001 Tomato|SL1.00sc02706_90.1.1 Kiwi|Achn059531 Mimulus|mgv1a027108m Pve|m.19091
OG1_11784: Grape|GSVIVT01034947001 Kiwi|Achn235831 Mimulus|mgv1a023966m Pve|m.44469 Tomato|SL1.00sc02706_135.1.1
OG1_11785: Grape|GSVIVT01034955001 Kiwi|Achn386661 Mimulus|mgv1a010438m Pve|m.82644 Tomato|SL1.00sc04337_322.1.1
OG1_11786: Grape|GSVIVT01034967001 Kiwi|Achn103461 Mimulus|mgv1a008931m Pve|m.1900 Tomato|SL1.00sc02706_105.1.1
OG1_11787: Grape|GSVIVT01034978001 Kiwi|Achn103411 Mimulus|mgv1a001554m Pve|m.59189 Tomato|SL1.00sc02706_89.1.1
OG1_11788: Grape|GSVIVT01034985001 Kiwi|Achn059651 Mimulus|mgv1a011615m Pve|m.2718 Tomato|SL1.00sc02102_113.1.1
OG1_11790: Grape|GSVIVT01034997001 Kiwi|Achn386731 Mimulus|mgv1a002744m Pve|m.49522 Tomato|SL1.00sc04857_136.1.1
OG1_11791: Grape|GSVIVT01035001001 Kiwi|Achn103341 Mimulus|mgv1a002647m Pve|m.36212 Tomato|SL1.00sc02706_69.1.1
OG1_11792: Grape|GSVIVT01035004001 Kiwi|Achn103351 Pve|m.44467 Tomato|SL1.00sc02706_67.1.1 Mimulus|mgv1a015303m
OG1_11793: Grape|GSVIVT01035008001 Kiwi|Achn236761 Mimulus|mgv1a010759m Pve|m.1924 Tomato|SL1.00sc02102_104.1.1
OG1_11794: Grape|GSVIVT01035010001 Kiwi|Achn102901 Mimulus|mgv1a024518m Pve|m.17155 Tomato|SL1.00sc07184_410.1.1
OG1_11795: Grape|GSVIVT01035016001 Kiwi|Achn236751 Mimulus|mgv1a023620m Pve|m.12976 Tomato|SL1.00sc04337_330.1.1
OG1_11796: Grape|GSVIVT01035017001 Kiwi|Achn103291 Mimulus|mgv1a011400m Pve|m.39131 Tomato|SL1.00sc02706_62.1.1
OG1_11797: Grape|GSVIVT01035040001 Kiwi|Achn103231 Mimulus|mgv1a004833m Pve|m.3058 Tomato|SL1.00sc02706_38.1.1
OG1_11798: Grape|GSVIVT01035078001 Kiwi|Achn103091 Pve|m.6749 Tomato|SL1.00sc05992_126.1.1 Mimulus|mgv1a024816m
OG1_11799: Grape|GSVIVT01035090001 Kiwi|Achn348951 Mimulus|mgv1a002761m Pve|m.27655 Tomato|SL1.00sc02706_6.1.1
OG1_11800: Grape|GSVIVT01035113001 Mimulus|mgv1a009984m Pve|m.29438 Tomato|SL1.00sc01457_49.1.1 Kiwi|Achn295211
OG1_11801: Grape|GSVIVT01035117001 Kiwi|Achn386341 Mimulus|mgv1a012126m Pve|m.16010 Tomato|SL1.00sc05992_81.1.1
OG1_11802: Grape|GSVIVT01035121001 Kiwi|Achn218291 Mimulus|mgv1a004633m Pve|m.17768 Tomato|SL1.00sc05992_78.1.1
OG1_11803: Grape|GSVIVT01035126001 Kiwi|Achn386321 Mimulus|mgv1a020892m Pve|m.71238 Tomato|SL1.00sc05992_74.1.1
OG1_11804: Grape|GSVIVT01035132001 Kiwi|Achn209111 Mimulus|mgv1a015691m Pve|m.12045 Tomato|SL1.00sc04684_23.1.1
OG1_11805: Grape|GSVIVT01035133001 Kiwi|Achn253981 Mimulus|mgv1a007897m Pve|m.8636 Tomato|SL1.00sc04684_24.1.1
OG1_11806: Grape|GSVIVT01035143001 Kiwi|Achn117501 Mimulus|mgv1a005488m Pve|m.44021 Tomato|SL1.00sc05858_187.1.1
OG1_11807: Grape|GSVIVT01035145001 Kiwi|Achn218271 Mimulus|mgv1a000747m Pve|m.56404 Tomato|SL1.00sc05992_64.1.1
OG1_11808: Grape|GSVIVT01035156001 Kiwi|Achn270361 Mimulus|mgv1a007532m Pve|m.27789 Tomato|SL1.00sc06818_183.1.1
OG1_11809: Grape|GSVIVT01035163001 Kiwi|Achn070251 Mimulus|mgv1a012806m Pve|m.15391 Tomato|SL1.00sc03897_84.1.1
OG1_11810: Grape|GSVIVT01035168001 Kiwi|Achn022931 Mimulus|mgv1a001549m Pve|m.39539 Tomato|SL1.00sc02587_3.1.1
OG1_11811: Grape|GSVIVT01035173001 Kiwi|Achn022911 Mimulus|mgv1a000914m Pve|m.50398 Tomato|SL1.00sc07184_333.1.1
OG1_11812: Grape|GSVIVT01035212001 Kiwi|Achn388571 Mimulus|mgv1a009162m Pve|m.13089 Tomato|SL1.00sc00226_676.1.1
OG1_11813: Grape|GSVIVT01035235001 Kiwi|Achn171051 Mimulus|mgv1a008751m Pve|m.25532 Tomato|SL1.00sc06741_44.1.1
OG1_11814: Grape|GSVIVT01035239001 Kiwi|Achn367941 Mimulus|mgv1a021502m Pve|m.26474 Tomato|SL1.00sc04788_40.1.1
OG1_11815: Grape|GSVIVT01035242001 Kiwi|Achn191751 Mimulus|mgv1a019525m Pve|m.70302 Tomato|SL1.00sc04857_212.1.1
OG1_11816: Grape|GSVIVT01035323001 Kiwi|Achn247481 Mimulus|mgv1a011089m Pve|m.2258 Tomato|SL1.00sc02102_339.1.1
OG1_11817: Grape|GSVIVT01035330001 Kiwi|Achn130481 Mimulus|mgv1a018845m Pve|m.71041 Tomato|SL1.00sc02302_270.1.1
OG1_11818: Grape|GSVIVT01035334001 Kiwi|Achn061151 Mimulus|mgv1a013622m Pve|m.15993 Tomato|SL1.00sc02273_53.1.1
OG1_11820: Grape|GSVIVT01035346001 Kiwi|Achn336151 Mimulus|mgv1a011667m Pve|m.24927 Tomato|SL1.00sc02102_334.1.1
OG1_11821: Grape|GSVIVT01035347001 Kiwi|Achn120591 Mimulus|mgv1a013999m Pve|m.35048 Tomato|SL1.00sc02302_242.1.1
OG1_11822: Grape|GSVIVT01035355001 Kiwi|Achn181741 Mimulus|mgv1a013584m Pve|m.18739 Tomato|SL1.00sc06004_164.1.1
OG1_11823: Grape|GSVIVT01035361001 Kiwi|Achn336121 Mimulus|mgv1a005798m Pve|m.19313 Tomato|SL1.00sc02302_218.1.1
OG1_11824: Grape|GSVIVT01035411001 Kiwi|Achn336111 Mimulus|mgv1a012670m Pve|m.15627 Tomato|SL1.00sc02302_209.1.1
OG1_11825: Grape|GSVIVT01035415001 Kiwi|Achn313621 Mimulus|mgv1a005361m Pve|m.9641 Tomato|SL1.00sc02302_158.1.1
OG1_11826: Grape|GSVIVT01035424001 Kiwi|Achn143191 Mimulus|mgv1a008058m Pve|m.3064 Tomato|SL1.00sc02302_149.1.1
OG1_11827: Grape|GSVIVT01035470001 Kiwi|Achn263811 Mimulus|mgv1a012858m Pve|m.2803 Tomato|SL1.00sc02302_90.1.1
OG1_11828: Grape|GSVIVT01035471001 Kiwi|Achn187701 Mimulus|mgv1a013416m Pve|m.15361 Tomato|SL1.00sc07408_288.1.1
OG1_11829: Grape|GSVIVT01035474001 Kiwi|Achn242401 Mimulus|mgv1a001497m Pve|m.44907 Tomato|SL1.00sc02302_81.1.1
OG1_11830: Grape|GSVIVT01035481001 Kiwi|Achn187791 Mimulus|mgv1a005134m Pve|m.1706 Tomato|SL1.00sc02597_99.1.1
OG1_11831: Grape|GSVIVT01035482001 Kiwi|Achn242191 Mimulus|mgv1a007200m Pve|m.77127 Tomato|SL1.00sc02302_69.1.1
OG1_11832: Grape|GSVIVT01035483001 Kiwi|Achn187771 Mimulus|mgv1a007908m Pve|m.16731 Tomato|SL1.00sc02302_53.1.1
OG1_11833: Grape|GSVIVT01035487001 Kiwi|Achn091911 Mimulus|mgv1a010148m Pve|m.21931 Tomato|SL1.00sc02302_56.1.1
OG1_11834: Grape|GSVIVT01035495001 Kiwi|Achn092301 Mimulus|mgv1a004268m Pve|m.23813 Tomato|SL1.00sc02302_388.1.1
OG1_11835: Grape|GSVIVT01035500001 Kiwi|Achn097171 Mimulus|mgv1a026905m Pve|m.61972 Tomato|SL1.00sc05189_14.1.1
OG1_11836: Grape|GSVIVT01035501001 Kiwi|Achn263391 Mimulus|mgv1a025333m Pve|m.21419 Tomato|SL1.00sc02302_389.1.1
OG1_11837: Grape|GSVIVT01035506001 Kiwi|Achn092291 Mimulus|mgv1a025734m Pve|m.10573 Tomato|SL1.00sc02302_391.1.1
OG1_11838: Grape|GSVIVT01035507001 Kiwi|Achn092281 Mimulus|mgv1a007761m Pve|m.2644 Tomato|SL1.00sc00777_791.1.1
OG1_11839: Grape|GSVIVT01035508001 Kiwi|Achn092271 Mimulus|mgv1a010474m Pve|m.1879 Tomato|SL1.00sc02302_392.1.1
OG1_11840: Grape|GSVIVT01035513001 Kiwi|Achn282461 Mimulus|mgv1a026645m Pve|m.16615 Tomato|SL1.00sc02102_291.1.1
OG1_11841: Grape|GSVIVT01035523001 Kiwi|Achn159881 Mimulus|mgv1a018343m Pve|m.22327 Tomato|SL1.00sc02302_68.1.1
OG1_11842: Grape|GSVIVT01035528001 Mimulus|mgv1a007565m Pve|m.5656 Tomato|SL1.00sc02156_14.1.1 Kiwi|Achn013601
OG1_11843: Grape|GSVIVT01035536001 Kiwi|Achn097081 Mimulus|mgv1a002530m Pve|m.2704 Tomato|SL1.00sc00777_842.1.1
OG1_11844: Grape|GSVIVT01035542001 Kiwi|Achn004661 Mimulus|mgv1a016502m Pve|m.10530 Tomato|SL1.00sc01107_2.1.1
OG1_11845: Grape|GSVIVT01035544001 Kiwi|Achn124541 Mimulus|mgv1a012674m Pve|m.26464 Tomato|SL1.00sc02156_42.1.1
OG1_11846: Grape|GSVIVT01035552001 Kiwi|Achn324191 Mimulus|mgv1a012341m Pve|m.1794 Tomato|SL1.00sc03187_176.1.1
OG1_11847: Grape|GSVIVT01035559001 Kiwi|Achn121631 Tomato|SL1.00sc05575_228.1.1 Mimulus|mgv1a010481m Pve|m.17765
OG1_11848: Grape|GSVIVT01035566001 Mimulus|mgv11b012645m Pve|m.2511 Tomato|SL1.00sc02156_51.1.1 Kiwi|Achn254231
OG1_11849: Grape|GSVIVT01035588001 Kiwi|Achn124581 Mimulus|mgv1a018930m Pve|m.23634 Tomato|SL1.00sc02102_300.1.1
OG1_11850: Grape|GSVIVT01035593001 Kiwi|Achn096941 Mimulus|mgv1a002660m Pve|m.32509 Tomato|SL1.00sc02156_61.1.1
OG1_11851: Grape|GSVIVT01035599001 Kiwi|Achn124461 Mimulus|mgv1a006678m Pve|m.14806 Tomato|SL1.00sc00097_28.1.1
OG1_11852: Grape|GSVIVT01035600001 Mimulus|mgv1a016439m Pve|m.1281 Tomato|SL1.00sc02156_63.1.1 Kiwi|Achn124621
OG1_11853: Grape|GSVIVT01035604001 Kiwi|Achn143281 Mimulus|mgv1a013487m Pve|m.13540 Tomato|SL1.00sc00463_106.1.1
OG1_11854: Grape|GSVIVT01035608001 Kiwi|Achn133351 Mimulus|mgv1a007742m Pve|m.38094 Tomato|SL1.00sc02302_312.1.1
OG1_11855: Grape|GSVIVT01035613001 Kiwi|Achn276741 Mimulus|mgv1a012185m Pve|m.8634 Tomato|SL1.00sc02102_344.1.1
OG1_11856: Grape|GSVIVT01035620001 Kiwi|Achn007061 Mimulus|mgv1a003303m Pve|m.20135 Tomato|SL1.00sc02302_322.1.1
OG1_11857: Grape|GSVIVT01035625001 Kiwi|Achn276621 Mimulus|mgv1a010227m Pve|m.4550 Tomato|SL1.00sc02302_331.1.1
OG1_11858: Grape|GSVIVT01035629001 Mimulus|mgv1a013792m Pve|m.15246 Tomato|SL1.00sc06004_184.1.1 Kiwi|Achn225781
OG1_11859: Grape|GSVIVT01035631001 Kiwi|Achn094421 Mimulus|mgv1a012696m Pve|m.1230 Tomato|SL1.00sc02302_337.1.1
OG1_11860: Grape|GSVIVT01035642001 Kiwi|Achn276701 Mimulus|mgv1a008264m Pve|m.12433 Tomato|SL1.00sc02302_351.1.1
OG1_11861: Grape|GSVIVT01035645001 Kiwi|Achn276691 Mimulus|mgv1a005177m Pve|m.39283 Tomato|SL1.00sc01881_102.1.1
OG1_11862: Grape|GSVIVT01035658001 Kiwi|Achn368691 Mimulus|mgv1a009761m Pve|m.30079 Tomato|SL1.00sc06004_191.1.1
OG1_11863: Grape|GSVIVT01035667001 Kiwi|Achn229901 Mimulus|mgv1a013625m Pve|m.7314 Tomato|SL1.00sc01881_79.1.1
OG1_11864: Grape|GSVIVT01035670001 Mimulus|mgv1a011497m Pve|m.9281 Tomato|SL1.00sc01881_76.1.1 Kiwi|Achn360981
OG1_11865: Grape|GSVIVT01035676001 Kiwi|Achn225811 Mimulus|mgv1a009994m Pve|m.37760 Tomato|SL1.00sc01881_69.1.1
OG1_11866: Grape|GSVIVT01035684001 Kiwi|Achn265271 Mimulus|mgv1a026281m Pve|m.49297 Tomato|SL1.00sc01881_62.1.1
OG1_11867: Grape|GSVIVT01035713001 Kiwi|Achn361101 Mimulus|mgv1a015065m Pve|m.2953 Tomato|SL1.00sc01881_58.1.1
OG1_11868: Grape|GSVIVT01035750001 Kiwi|Achn265261 Mimulus|mgv1a004512m Pve|m.4356 Tomato|SL1.00sc01881_56.1.1
OG1_11869: Grape|GSVIVT01035771001 Kiwi|Achn291601 Mimulus|mgv1a002905m Pve|m.25994 Tomato|SL1.00sc02302_406.1.1
OG1_11870: Grape|GSVIVT01035772001 Kiwi|Achn322591 Mimulus|mgv1a014462m Pve|m.9127 Tomato|SL1.00sc02302_407.1.1
OG1_11871: Grape|GSVIVT01035774001 Kiwi|Achn160771 Mimulus|mgv1a021455m Pve|m.6852 Tomato|SL1.00sc02302_411.1.1
OG1_11872: Grape|GSVIVT01035778001 Kiwi|Achn159751 Mimulus|mgv1a007997m Pve|m.39408 Tomato|SL1.00sc02597_51.1.1
OG1_11873: Grape|GSVIVT01035807001 Kiwi|Achn322551 Mimulus|mgv1a001349m Pve|m.22178 Tomato|SL1.00sc02302_368.1.1
OG1_11874: Grape|GSVIVT01035808001 Kiwi|Achn326861 Mimulus|mgv1a024351m Pve|m.15138 Tomato|SL1.00sc02302_369.1.1
OG1_11875: Grape|GSVIVT01035818001 Kiwi|Achn322541 Mimulus|mgv1a022163m Pve|m.11088 Tomato|SL1.00sc02302_376.1.1
OG1_11877: Grape|GSVIVT01035827001 Kiwi|Achn159891 Mimulus|mgv1a009058m Pve|m.9729 Tomato|SL1.00sc02302_44.1.1
OG1_11878: Grape|GSVIVT01035836001 Kiwi|Achn128141 Mimulus|mgv1a003256m Pve|m.21821 Tomato|SL1.00sc02597_96.1.1
OG1_11879: Grape|GSVIVT01035837001 Kiwi|Achn159911 Mimulus|mgv1a019145m Pve|m.17291 Tomato|SL1.00sc02597_95.1.1
OG1_11880: Grape|GSVIVT01035880001 Kiwi|Achn065801 Mimulus|mgv1a024162m Pve|m.4855 Tomato|SL1.00sc02932_17.1.1
OG1_11881: Grape|GSVIVT01035918001 Kiwi|Achn065391 Mimulus|mgv1a003273m Pve|m.60855 Tomato|SL1.00sc05858_205.1.1
OG1_11882: Grape|GSVIVT01035922001 Kiwi|Achn160501 Mimulus|mgv1a024775m Pve|m.19905 Tomato|SL1.00sc02932_32.1.1
OG1_11883: Grape|GSVIVT01035933001 Kiwi|Achn051201 Mimulus|mgv1a011142m Pve|m.62103 Tomato|SL1.00sc02257_91.1.1
OG1_11884: Grape|GSVIVT01035935001 Mimulus|mgv1a005202m Pve|m.7885 Tomato|SL1.00sc01326_30.1.1 Kiwi|Achn186991
OG1_11885: Grape|GSVIVT01035939001 Kiwi|Achn187001 Mimulus|mgv1a009067m Pve|m.24981 Tomato|SL1.00sc06788_14.1.1
OG1_11886: Grape|GSVIVT01035953001 Kiwi|Achn065841 Mimulus|mgv1a014066m Pve|m.52646 Tomato|SL1.00sc02932_20.1.1
OG1_11887: Grape|GSVIVT01035962001 Kiwi|Achn096821 Mimulus|mgv1a011849m Pve|m.21839 Tomato|SL1.00sc06889_26.1.1
OG1_11888: Grape|GSVIVT01035967001 Kiwi|Achn160321 Mimulus|mgv1a023586m Pve|m.30373 Tomato|SL1.00sc01881_103.1.1
OG1_11889: Grape|GSVIVT01035971001 Kiwi|Achn282261 Mimulus|mgv1a021797m Pve|m.2362 Tomato|SL1.00sc02257_17.1.1
OG1_11890: Grape|GSVIVT01035975001 Kiwi|Achn134541 Mimulus|mgv1a000826m Pve|m.41115 Tomato|SL1.00sc04788_116.1.1
OG1_11891: Grape|GSVIVT01035981001 Kiwi|Achn282291 Mimulus|mgv1a012719m Pve|m.5951 Tomato|SL1.00sc02257_11.1.1
OG1_11892: Grape|GSVIVT01035999001 Kiwi|Achn096861 Mimulus|mgv1a016136m Pve|m.13362 Tomato|SL1.00sc02257_2.1.1
OG1_11893: Grape|GSVIVT01036007001 Kiwi|Achn282201 Mimulus|mgv1a003289m Pve|m.10774 Tomato|SL1.00sc02102_276.1.1
OG1_11894: Grape|GSVIVT01036034001 Kiwi|Achn282351 Mimulus|mgv1a011042m Pve|m.21877 Tomato|SL1.00sc02102_279.1.1
OG1_11895: Grape|GSVIVT01036044001 Kiwi|Achn339731 Mimulus|mgv1a011280m Pve|m.2960 Tomato|SL1.00sc02156_10.1.1
OG1_11896: Grape|GSVIVT01036054001 Kiwi|Achn142221 Mimulus|mgv1a010562m Pve|m.2722 Tomato|SL1.00sc06004_48.1.1
OG1_11897: Grape|GSVIVT01036060001 Kiwi|Achn301121 Mimulus|mgv1a014595m Pve|m.1916 Tomato|SL1.00sc06004_43.1.1
OG1_11898: Grape|GSVIVT01036080001 Kiwi|Achn347091 Mimulus|mgv1a024048m Pve|m.1721 Tomato|SL1.00sc06004_32.1.1
OG1_11899: Grape|GSVIVT01036110001 Kiwi|Achn276921 Mimulus|mgv1a026980m Pve|m.1958 Tomato|SL1.00sc06019_134.1.1
OG1_11900: Grape|GSVIVT01036111001 Kiwi|Achn200441 Mimulus|mgv1a010865m Pve|m.3144 Tomato|SL1.00sc06004_19.1.1
OG1_11901: Grape|GSVIVT01036119001 Kiwi|Achn044451 Mimulus|mgv1a005262m Pve|m.9681 Tomato|SL1.00sc06070_209.1.1
OG1_11902: Grape|GSVIVT01036120001 Kiwi|Achn200451 Mimulus|mgv1a015392m Pve|m.20601 Tomato|SL1.00sc06004_13.1.1
OG1_11903: Grape|GSVIVT01036122001 Kiwi|Achn081331 Mimulus|mgv1a007073m Pve|m.12207 Tomato|SL1.00sc05992_314.1.1
OG1_11904: Grape|GSVIVT01036154001 Kiwi|Achn068521 Mimulus|mgv1a020169m Pve|m.22432 Tomato|SL1.00sc06019_144.1.1
OG1_11905: Grape|GSVIVT01036156001 Kiwi|Achn276831 Mimulus|mgv1a008061m Pve|m.1875 Tomato|SL1.00sc06019_114.1.1
OG1_11906: Grape|GSVIVT01036208001 Kiwi|Achn368391 Mimulus|mgv1a008401m Pve|m.28024 Tomato|SL1.00sc07184_544.1.1
OG1_11907: Grape|GSVIVT01036211001 Kiwi|Achn101271 Mimulus|mgv1a009894m Pve|m.56905 Tomato|SL1.00sc07184_540.1.1
OG1_11908: Grape|GSVIVT01036232001 Mimulus|mgv1a005348m Pve|m.28543 Tomato|SL1.00sc05858_446.1.1 Kiwi|Achn366641
OG1_11909: Grape|GSVIVT01036270001 Kiwi|Achn366701 Mimulus|mgv1a006013m Pve|m.25000 Tomato|SL1.00sc05858_449.1.1
OG1_11910: Grape|GSVIVT01036284001 Kiwi|Achn218661 Mimulus|mgv1a024016m Pve|m.8287 Tomato|SL1.00sc01656_223.1.1
OG1_11911: Grape|GSVIVT01036291001 Kiwi|Achn205471 Mimulus|mgv1a013466m Pve|m.24951 Tomato|SL1.00sc05575_601.1.1
OG1_11912: Grape|GSVIVT01036301001 Kiwi|Achn371681 Mimulus|mgv1a009343m Pve|m.3862 Tomato|SL1.00sc05575_602.1.1
OG1_11913: Grape|GSVIVT01036380001 Kiwi|Achn318781 Mimulus|mgv1a004207m Pve|m.9598 Tomato|SL1.00sc05126_62.1.1
OG1_11914: Grape|GSVIVT01036390001 Kiwi|Achn205441 Mimulus|mgv1a003385m Pve|m.48556 Tomato|SL1.00sc05390_72.1.1
OG1_11915: Grape|GSVIVT01036391001 Kiwi|Achn085981 Mimulus|mgv1a013471m Pve|m.2604 Tomato|SL1.00sc05126_51.1.1
OG1_11916: Grape|GSVIVT01036432001 Kiwi|Achn085871 Mimulus|mgv1a009165m Pve|m.2391 Tomato|SL1.00sc03025_5.1.1
OG1_11917: Grape|GSVIVT01036434001 Mimulus|mgv1a009787m Pve|m.29774 Tomato|SL1.00sc07200_57.1.1 Kiwi|Achn204871
OG1_11918: Grape|GSVIVT01036442001 Kiwi|Achn377701 Mimulus|mgv1a011155m Pve|m.13063 Tomato|SL1.00sc07240_29.1.1
OG1_11919: Grape|GSVIVT01036444001 Kiwi|Achn192611 Mimulus|mgv1a019592m Pve|m.64340 Tomato|SL1.00sc00090_318.1.1
OG1_11920: Grape|GSVIVT01036477001 Kiwi|Achn292771 Mimulus|mgv1a005878m Pve|m.47456 Tomato|SL1.00sc02102_308.1.1
OG1_11921: Grape|GSVIVT01036484001 Kiwi|Achn292761 Mimulus|mgv1a006519m Pve|m.9892 Tomato|SL1.00sc06097_22.1.1
OG1_11922: Grape|GSVIVT01036485001 Kiwi|Achn056191 Mimulus|mgv1a008955m Pve|m.9341 Tomato|SL1.00sc05858_826.1.1
OG1_11923: Grape|GSVIVT01036493001 Kiwi|Achn339781 Mimulus|mgv1a019593m Pve|m.47986 Tomato|SL1.00sc01656_266.1.1
OG1_11924: Grape|GSVIVT01036517001 Kiwi|Achn339861 Mimulus|mgv1a001755m Pve|m.31955 Tomato|SL1.00sc01656_283.1.1
OG1_11925: Grape|GSVIVT01036521001 Kiwi|Achn292861 Mimulus|mgv1a006659m Pve|m.50138 Tomato|SL1.00sc01656_288.1.1
OG1_11926: Grape|GSVIVT01036537001 Kiwi|Achn244371 Mimulus|mgv1a014648m Pve|m.4581 Tomato|SL1.00sc01656_291.1.1
OG1_11927: Grape|GSVIVT01036548001 Kiwi|Achn315751 Mimulus|mgv1a005595m Pve|m.54241 Tomato|SL1.00sc01656_296.1.1
OG1_11928: Grape|GSVIVT01036549001 Kiwi|Achn245331 Mimulus|mgv1a013291m Pve|m.4452 Tomato|SL1.00sc01656_297.1.1
OG1_11929: Grape|GSVIVT01036567001 Kiwi|Achn292941 Mimulus|mgv1a010316m Pve|m.49596 Tomato|SL1.00sc01656_307.1.1
OG1_11930: Grape|GSVIVT01036568001 Kiwi|Achn245271 Mimulus|mgv1a014317m Pve|m.22419 Tomato|SL1.00sc01656_308.1.1
OG1_11931: Grape|GSVIVT01036585001 Kiwi|Achn362351 Mimulus|mgv1a003544m Pve|m.24298 Tomato|SL1.00sc05858_401.1.1
OG1_11932: Grape|GSVIVT01036595001 Kiwi|Achn246041 Mimulus|mgv1a012730m Pve|m.82449 Tomato|SL1.00sc05858_399.1.1
OG1_11933: Grape|GSVIVT01036598001 Kiwi|Achn362381 Mimulus|mgv1a019746m Pve|m.9831 Tomato|SL1.00sc04722_69.1.1
OG1_11934: Grape|GSVIVT01036644001 Kiwi|Achn381581 Mimulus|mgv1a013174m Pve|m.5414 Tomato|SL1.00sc05858_385.1.1
OG1_11935: Grape|GSVIVT01036671001 Kiwi|Achn209321 Mimulus|mgv1a006610m Pve|m.11619 Tomato|SL1.00sc05858_378.1.1
OG1_11936: Grape|GSVIVT01036685001 Kiwi|Achn069271 Mimulus|mgv1a003420m Pve|m.56635 Tomato|SL1.00sc05084_101.1.1
OG1_11937: Grape|GSVIVT01036688001 Kiwi|Achn146761 Mimulus|mgv1a011809m Pve|m.14861 Tomato|SL1.00sc02227_85.1.1
OG1_11939: Grape|GSVIVT01036708001 Kiwi|Achn146741 Mimulus|mgv1a016301m Pve|m.6640 Tomato|SL1.00sc01578_44.1.1
OG1_11940: Grape|GSVIVT01036723001 Kiwi|Achn037631 Mimulus|mgv1a006928m Pve|m.9225 Tomato|SL1.00sc01964_19.1.1
OG1_11941: Grape|GSVIVT01036737001 Kiwi|Achn296361 Mimulus|mgv1a011163m Pve|m.39127 Tomato|SL1.00sc06004_330.1.1
OG1_11942: Grape|GSVIVT01036747001 Kiwi|Achn051681 Mimulus|mgv1a012160m Pve|m.1594 Tomato|SL1.00sc07408_3.1.1
OG1_11943: Grape|GSVIVT01036757001 Kiwi|Achn090981 Mimulus|mgv1a002336m Pve|m.78623 Tomato|SL1.00sc02606_81.1.1
OG1_11944: Grape|GSVIVT01036761001 Kiwi|Achn050971 Mimulus|mgv1a005118m Pve|m.20636 Tomato|SL1.00sc05253_159.1.1
OG1_11945: Grape|GSVIVT01036763001 Kiwi|Achn004781 Mimulus|mgv1a000728m Pve|m.48155 Tomato|SL1.00sc00226_477.1.1
OG1_11946: Grape|GSVIVT01036771001 Kiwi|Achn051671 Mimulus|mgv1a008097m Pve|m.46285 Tomato|SL1.00sc07408_6.1.1
OG1_11948: Grape|GSVIVT01036787001 Kiwi|Achn296471 Mimulus|mgv1a020717m Pve|m.7316 Tomato|SL1.00sc03187_109.1.1
OG1_11949: Grape|GSVIVT01036788001 Mimulus|mgv1a020364m Pve|m.60167 Tomato|SL1.00sc04444_339.1.1 Kiwi|Achn296311
OG1_11950: Grape|GSVIVT01036797001 Kiwi|Achn051611 Mimulus|mgv1a000271m Pve|m.46501 Tomato|SL1.00sc05084_88.1.1
OG1_11951: Grape|GSVIVT01036806001 Kiwi|Achn306291 Mimulus|mgv1a001451m Pve|m.25734 Tomato|SL1.00sc03736_194.1.1
OG1_11952: Grape|GSVIVT01036850001 Kiwi|Achn282861 Mimulus|mgv1a005764m Pve|m.20944 Tomato|SL1.00sc06889_65.1.1
OG1_11953: Grape|GSVIVT01036865001 Kiwi|Achn098401 Mimulus|mgv1a007716m Pve|m.73939 Tomato|SL1.00sc02102_311.1.1
OG1_11954: Grape|GSVIVT01036870001 Kiwi|Achn178211 Mimulus|mgv1a006679m Pve|m.15639 Tomato|SL1.00sc00777_766.1.1
OG1_11955: Grape|GSVIVT01036874001 Kiwi|Achn181581 Mimulus|mgv1a010289m Pve|m.15011 Tomato|SL1.00sc00777_770.1.1
OG1_11956: Grape|GSVIVT01036877001 Kiwi|Achn177291 Mimulus|mgv1a021047m Pve|m.14900 Tomato|SL1.00sc00777_773.1.1
OG1_11957: Grape|GSVIVT01036884001 Kiwi|Achn260591 Mimulus|mgv1a019647m Pve|m.10466 Tomato|SL1.00sc00777_775.1.1
OG1_11958: Grape|GSVIVT01036886001 Kiwi|Achn177271 Mimulus|mgv1a015225m Pve|m.6476 Tomato|SL1.00sc02102_310.1.1
OG1_11959: Grape|GSVIVT01036901001 Kiwi|Achn260621 Mimulus|mgv1a009553m Pve|m.1294 Tomato|SL1.00sc00777_788.1.1
OG1_11960: Grape|GSVIVT01036913001 Mimulus|mgv1a026623m Pve|m.9555 Tomato|SL1.00sc00777_794.1.1 Kiwi|Achn181981
OG1_11961: Grape|GSVIVT01036916001 Kiwi|Achn178331 Mimulus|mgv1a008276m Pve|m.31691 Tomato|SL1.00sc00777_799.1.1
OG1_11962: Grape|GSVIVT01036935001 Kiwi|Achn143261 Mimulus|mgv1a004255m Pve|m.48893 Tomato|SL1.00sc02156_72.1.1
OG1_11963: Grape|GSVIVT01036944001 Kiwi|Achn179791 Mimulus|mgv1a001824m Pve|m.41213 Tomato|SL1.00sc00777_837.1.1
OG1_11964: Grape|GSVIVT01036958001 Kiwi|Achn334011 Mimulus|mgv1a010135m Pve|m.82563 Tomato|SL1.00sc02793_170.1.1
OG1_11965: Grape|GSVIVT01036964001 Kiwi|Achn204621 Mimulus|mgv1a009928m Pve|m.30655 Tomato|SL1.00sc02793_168.1.1
OG1_11966: Grape|GSVIVT01036987001 Kiwi|Achn253291 Mimulus|mgv1a014631m Pve|m.63800 Tomato|SL1.00sc02793_163.1.1
OG1_11967: Grape|GSVIVT01036992001 Kiwi|Achn240721 Mimulus|mgv1a007255m Pve|m.42782 Tomato|SL1.00sc02793_159.1.1
OG1_11968: Grape|GSVIVT01037044001 Kiwi|Achn240771 Mimulus|mgv1a013536m Pve|m.16822 Tomato|SL1.00sc02793_141.1.1
OG1_11969: Grape|GSVIVT01037051001 Kiwi|Achn241001 Mimulus|mgv1a022377m Pve|m.42884 Tomato|SL1.00sc02227_195.1.1
OG1_11970: Grape|GSVIVT01037084001 Kiwi|Achn255191 Mimulus|mgv1a008103m Pve|m.6457 Tomato|SL1.00sc03187_349.1.1
OG1_11971: Grape|GSVIVT01037088001 Kiwi|Achn004331 Mimulus|mgv1a012380m Pve|m.5431 Tomato|SL1.00sc03244_19.1.1
OG1_11972: Grape|GSVIVT01037107001 Kiwi|Achn372321 Mimulus|mgv1a020959m Tomato|SL1.00sc02164_304.1.1 Pve|m.82991
OG1_11973: Grape|GSVIVT01037110001 Kiwi|Achn371581 Mimulus|mgv1a015970m Pve|m.5232 Tomato|SL1.00sc07184_272.1.1
OG1_11974: Grape|GSVIVT01037111001 Kiwi|Achn371591 Mimulus|mgv1a011290m Pve|m.2286 Tomato|SL1.00sc05575_581.1.1
OG1_11975: Grape|GSVIVT01037132001 Kiwi|Achn371641 Mimulus|mgv1a016038m Pve|m.67240 Tomato|SL1.00sc02156_151.1.1
OG1_11976: Grape|GSVIVT01037134001 Kiwi|Achn257131 Mimulus|mgv1a011474m Pve|m.11080 Tomato|SL1.00sc00198_19.1.1
OG1_11977: Grape|GSVIVT01037139001 Kiwi|Achn218851 Mimulus|mgv1a007509m Pve|m.58454 Tomato|SL1.00sc06183_31.1.1
OG1_11978: Grape|GSVIVT01037140001 Kiwi|Achn263871 Mimulus|mgv1a020313m Pve|m.14735 Tomato|SL1.00sc05575_589.1.1
OG1_11979: Grape|GSVIVT01037142001 Mimulus|mgv1a012790m Pve|m.66103 Kiwi|Achn218721 Tomato|SL1.00sc05575_590.1.1
OG1_11981: Grape|GSVIVT01037192001 Kiwi|Achn257271 Mimulus|mgv1a003060m Pve|m.19077 Tomato|SL1.00sc00198_66.1.1
OG1_11982: Grape|GSVIVT01037230001 Kiwi|Achn306261 Mimulus|mgv1a001347m Pve|m.20826 Tomato|SL1.00sc05253_158.1.1
OG1_11983: Grape|GSVIVT01037233001 Kiwi|Achn085521 Mimulus|mgv1a009348m Pve|m.72903 Tomato|SL1.00sc02227_345.1.1
OG1_11984: Grape|GSVIVT01037252001 Kiwi|Achn019331 Mimulus|mgv1a018375m Pve|m.4505 Tomato|SL1.00sc06255_17.1.1
OG1_11985: Grape|GSVIVT01037253001 Kiwi|Achn215811 Mimulus|mgv1a018838m Pve|m.6225 Tomato|SL1.00sc05390_303.1.1
OG1_11986: Grape|GSVIVT01037268001 Mimulus|mgv1a015521m Pve|m.2829 Tomato|SL1.00sc04857_185.1.1 Kiwi|Achn179431
OG1_11987: Grape|GSVIVT01037269001 Kiwi|Achn179071 Mimulus|mgv1a011982m Pve|m.35335 Tomato|SL1.00sc02227_333.1.1
OG1_11988: Grape|GSVIVT01037285001 Kiwi|Achn179361 Mimulus|mgv1a012855m Pve|m.1725 Tomato|SL1.00sc02227_330.1.1
OG1_11989: Grape|GSVIVT01037289001 Kiwi|Achn084981 Mimulus|mgv1a017987m Pve|m.11340 Tomato|SL1.00sc02302_80.1.1
OG1_11990: Grape|GSVIVT01037356001 Kiwi|Achn179191 Mimulus|mgv1a014719m Pve|m.6581 Tomato|SL1.00sc00097_29.1.1
OG1_11991: Grape|GSVIVT01037359001 Kiwi|Achn179171 Mimulus|mgv1a012871m Pve|m.1614 Tomato|SL1.00sc05103_114.1.1
OG1_11992: Grape|GSVIVT01037361001 Kiwi|Achn108121 Mimulus|mgv1a026987m Pve|m.73150 Tomato|SL1.00sc06741_3.1.1
OG1_11993: Grape|GSVIVT01037378001 Kiwi|Achn264321 Mimulus|mgv1a012808m Pve|m.3139 Tomato|SL1.00sc02227_351.1.1
OG1_11994: Grape|GSVIVT01037391001 Mimulus|mgv1a003153m Pve|m.21662 Tomato|SL1.00sc02227_356.1.1 Kiwi|Achn061501
OG1_11995: Grape|GSVIVT01037394001 Kiwi|Achn024831 Mimulus|mgv1a011181m Pve|m.17470 Tomato|SL1.00sc06004_279.1.1
OG1_11996: Grape|GSVIVT01037416001 Kiwi|Achn085141 Mimulus|mgv1a011574m Pve|m.12292 Tomato|SL1.00sc02102_38.1.1
OG1_11997: Grape|GSVIVT01037420001 Kiwi|Achn296951 Mimulus|mgv1a014344m Pve|m.24026 Tomato|SL1.00sc04912_9.1.1
OG1_11999: Grape|GSVIVT01037451001 Kiwi|Achn241531 Mimulus|mgv1a010572m Pve|m.33073 Tomato|SL1.00sc02227_116.1.1
OG1_12000: Grape|GSVIVT01037452001 Kiwi|Achn264281 Mimulus|mgv1a013161m Pve|m.7895 Tomato|SL1.00sc02227_369.1.1
OG1_12001: Grape|GSVIVT01037466001 Kiwi|Achn108161 Mimulus|mgv1a008271m Pve|m.25345 Tomato|SL1.00sc06004_263.1.1
OG1_12002: Grape|GSVIVT01037467001 Kiwi|Achn018401 Mimulus|mgv1a009586m Pve|m.31382 Tomato|SL1.00sc06004_208.1.1
OG1_12003: Grape|GSVIVT01037470001 Kiwi|Achn018381 Mimulus|mgv1a008772m Pve|m.18200 Tomato|SL1.00sc07184_367.1.1
OG1_12004: Grape|GSVIVT01037520001 Kiwi|Achn292481 Mimulus|mgv1a002796m Pve|m.7894 Tomato|SL1.00sc06019_90.1.1
OG1_12005: Grape|GSVIVT01037593001 Kiwi|Achn142311 Mimulus|mgv1a008819m Pve|m.5610 Tomato|SL1.00sc06004_251.1.1
OG1_12006: Grape|GSVIVT01037615001 Kiwi|Achn333391 Mimulus|mgv1a012427m Pve|m.17753 Tomato|SL1.00sc05253_76.1.1
OG1_12007: Grape|GSVIVT01037622001 Kiwi|Achn130041 Mimulus|mgv1a005723m Pve|m.15397 Tomato|SL1.00sc07408_220.1.1
OG1_12008: Grape|GSVIVT01037636001 Kiwi|Achn130011 Mimulus|mgv1a001862m Pve|m.44744 Tomato|SL1.00sc07408_214.1.1
OG1_12009: Grape|GSVIVT01037650001 Kiwi|Achn079841 Mimulus|mgv1a014473m Pve|m.2012 Tomato|SL1.00sc05253_79.1.1
OG1_12010: Grape|GSVIVT01037656001 Kiwi|Achn154941 Mimulus|mgv1a009575m Pve|m.20818 Tomato|SL1.00sc07408_203.1.1
OG1_12011: Grape|GSVIVT01037658001 Kiwi|Achn152251 Mimulus|mgv1a014792m Pve|m.9035 Tomato|SL1.00sc07408_202.1.1
OG1_12012: Grape|GSVIVT01037661001 Kiwi|Achn080351 Mimulus|mgv1a026397m Pve|m.59704 Tomato|SL1.00sc07408_201.1.1
OG1_12013: Grape|GSVIVT01037670001 Kiwi|Achn154961 Mimulus|mgv1a018749m Pve|m.20748 Tomato|SL1.00sc07408_192.1.1
OG1_12014: Grape|GSVIVT01037683001 Kiwi|Achn332931 Mimulus|mgv1a003269m Pve|m.71223 Tomato|SL1.00sc07408_185.1.1
OG1_12015: Grape|GSVIVT01037695001 Kiwi|Achn333461 Mimulus|mgv1a001162m Pve|m.21844 Tomato|SL1.00sc07408_183.1.1
OG1_12016: Grape|GSVIVT01037697001 Kiwi|Achn333471 Mimulus|mgv1a010408m Pve|m.7292 Tomato|SL1.00sc05084_4.1.1
OG1_12017: Grape|GSVIVT01037705001 Kiwi|Achn152131 Mimulus|mgv1a006072m Pve|m.82699 Tomato|SL1.00sc07408_179.1.1
OG1_12018: Grape|GSVIVT01037734001 Kiwi|Achn354261 Mimulus|mgv1a010682m Pve|m.3133 Tomato|SL1.00sc07408_162.1.1
OG1_12019: Grape|GSVIVT01037735001 Kiwi|Achn306101 Mimulus|mgv1a013014m Pve|m.7164 Tomato|SL1.00sc07408_161.1.1
OG1_12020: Grape|GSVIVT01037759001 Kiwi|Achn015281 Mimulus|mgv1a004993m Pve|m.11407 Tomato|SL1.00sc07408_151.1.1
OG1_12021: Grape|GSVIVT01037816001 Kiwi|Achn147111 Mimulus|mgv1a022444m Pve|m.39548 Tomato|SL1.00sc00198_8.1.1
OG1_12022: Grape|GSVIVT01037817001 Kiwi|Achn240811 Mimulus|mgv1a023746m Pve|m.37989 Tomato|SL1.00sc02793_129.1.1
OG1_12023: Grape|GSVIVT01037836001 Kiwi|Achn257081 Mimulus|mgv1a002967m Pve|m.24897 Tomato|SL1.00sc02793_124.1.1
OG1_12024: Grape|GSVIVT01037839001 Kiwi|Achn240831 Mimulus|mgv1a012397m Pve|m.37172 Tomato|SL1.00sc02793_122.1.1
OG1_12025: Grape|GSVIVT01037840001 Kiwi|Achn105221 Mimulus|mgv1a008462m Pve|m.9790 Tomato|SL1.00sc02793_121.1.1
OG1_12026: Grape|GSVIVT01037880001 Kiwi|Achn332251 Mimulus|mgv1a025636m Pve|m.62024 Tomato|SL1.00sc02793_98.1.1
OG1_12027: Grape|GSVIVT01037889001 Kiwi|Achn104921 Mimulus|mgv1a007959m Pve|m.15891 Tomato|SL1.00sc02793_92.1.1
OG1_12028: Grape|GSVIVT01037891001 Kiwi|Achn262081 Mimulus|mgv1a007831m Pve|m.21767 Tomato|SL1.00sc03187_296.1.1
OG1_12029: Grape|GSVIVT01037896001 Kiwi|Achn332741 Mimulus|mgv1a011328m Pve|m.7398 Tomato|SL1.00sc06818_67.1.1
OG1_12030: Grape|GSVIVT01037920001 Kiwi|Achn332791 Mimulus|mgv1a007089m Pve|m.15702 Tomato|SL1.00sc00092_3.1.1
OG1_12031: Grape|GSVIVT01037932001 Kiwi|Achn175941 Mimulus|mgv1a019733m Pve|m.28056 Tomato|SL1.00sc05858_1116.1.1
OG1_12032: Grape|GSVIVT01037942001 Kiwi|Achn038091 Mimulus|mgv1a010941m Pve|m.9388 Tomato|SL1.00sc03187_266.1.1
OG1_12033: Grape|GSVIVT01037957001 Kiwi|Achn086521 Mimulus|mgv1a024780m Pve|m.222 Tomato|SL1.00sc03187_275.1.1
OG1_12034: Grape|GSVIVT01037958001 Mimulus|mgv1a014848m Pve|m.2621 Tomato|SL1.00sc03187_274.1.1 Kiwi|Achn003131
OG1_12035: Grape|GSVIVT01037973001 Kiwi|Achn162351 Mimulus|mgv1a013530m Pve|m.1149 Tomato|SL1.00sc03187_271.1.1
OG1_12036: Grape|GSVIVT01038087001 Kiwi|Achn298341 Mimulus|mgv1a007305m Pve|m.7369 Tomato|SL1.00sc07408_489.1.1
OG1_12037: Grape|GSVIVT01038095001 Kiwi|Achn327791 Mimulus|mgv1a006070m Pve|m.2240 Tomato|SL1.00sc00097_84.1.1
OG1_12038: Grape|GSVIVT01038097001 Kiwi|Achn020951 Mimulus|mgv1a012218m Pve|m.1670 Tomato|SL1.00sc04788_74.1.1
OG1_12039: Grape|GSVIVT01038139001 Kiwi|Achn248761 Mimulus|mgv1a005360m Pve|m.21797 Tomato|SL1.00sc04684_44.1.1
OG1_12040: Grape|GSVIVT01038145001 Kiwi|Achn209061 Mimulus|mgv1a006787m Pve|m.5572 Tomato|SL1.00sc01945_21.1.1
OG1_12041: Grape|GSVIVT01038146001 Kiwi|Achn209071 Mimulus|mgv1a014052m Pve|m.15230 Tomato|SL1.00sc05575_196.1.1
OG1_12042: Grape|GSVIVT01038186001 Kiwi|Achn209141 Mimulus|mgv1a000184m Pve|m.15867 Tomato|SL1.00sc01702_1.1.1
OG1_12043: Grape|GSVIVT01038195001 Kiwi|Achn270611 Mimulus|mgv1a005073m Pve|m.2255 Tomato|SL1.00sc01167_41.1.1
OG1_12044: Grape|GSVIVT01038248001 Kiwi|Achn270651 Mimulus|mgv1a003054m Pve|m.21293 Tomato|SL1.00sc05364_28.1.1
OG1_12045: Grape|GSVIVT01038250001 Kiwi|Achn252451 Mimulus|mgv1a009996m Pve|m.1765 Tomato|SL1.00sc04857_191.1.1
OG1_12046: Grape|GSVIVT01038253001 Kiwi|Achn252251 Mimulus|mgv1a010172m Pve|m.19364 Tomato|SL1.00sc01167_1.1.1
OG1_12047: Grape|GSVIVT01038254001 Kiwi|Achn252471 Mimulus|mgv1a015988m Pve|m.22054 Tomato|SL1.00sc02546_1.1.1
OG1_12048: Grape|GSVIVT01038257001 Kiwi|Achn034861 Mimulus|mgv1a012237m Pve|m.13822 Tomato|SL1.00sc04548_25.1.1
OG1_12049: Grape|GSVIVT01038258001 Kiwi|Achn270511 Mimulus|mgv1a010657m Pve|m.46908 Tomato|SL1.00sc03736_36.1.1
OG1_12050: Grape|GSVIVT01038263001 Kiwi|Achn270711 Mimulus|mgv1a002494m Pve|m.7324 Tomato|SL1.00sc05084_110.1.1
OG1_12051: Grape|GSVIVT01038269001 Kiwi|Achn270721 Mimulus|mgv1a005879m Pve|m.2299 Tomato|SL1.00sc02227_208.1.1
OG1_12052: Grape|GSVIVT01038277001 Kiwi|Achn341451 Mimulus|mgv1a011760m Pve|m.14933 Tomato|SL1.00sc04089_43.1.1
OG1_12053: Grape|GSVIVT01038280001 Kiwi|Achn368131 Mimulus|mgv1a001068m Pve|m.78968 Tomato|SL1.00sc05992_478.1.1
OG1_12054: Grape|GSVIVT01038356001 Kiwi|Achn127651 Mimulus|mgv1a013705m Pve|m.1637 Tomato|SL1.00sc02895_43.1.1
OG1_12055: Grape|GSVIVT01038511001 Kiwi|Achn204541 Mimulus|mgv1a008366m Pve|m.42403 Tomato|SL1.00sc02793_197.1.1
OG1_12056: Grape|GSVIVT01038545001 Kiwi|Achn017201 Mimulus|mgv1a013263m Pve|m.7040 Tomato|SL1.00sc07408_132.1.1
OG1_12057: Grape|GSVIVT01038555001 Kiwi|Achn381761 Mimulus|mgv1a019692m Pve|m.76935 Tomato|SL1.00sc06118_87.1.1
OG1_12058: Grape|GSVIVT01038557001 Kiwi|Achn045501 Mimulus|mgv1a005697m Pve|m.5392 Tomato|SL1.00sc06118_91.1.1
OG1_12059: Grape|GSVIVT01038559001 Kiwi|Achn046981 Mimulus|mgv1a007582m Pve|m.5922 Tomato|SL1.00sc02227_107.1.1
OG1_12060: Grape|GSVIVT01038561001 Kiwi|Achn045521 Mimulus|mgv1a019201m Pve|m.32068 Tomato|SL1.00sc06118_94.1.1
OG1_12061: Grape|GSVIVT01038570001 Kiwi|Achn268681 Mimulus|mgv1a014194m Pve|m.23753 Tomato|SL1.00sc04782_10.1.1
OG1_12062: Grape|GSVIVT01038586001 Kiwi|Achn046931 Mimulus|mgv1a013235m Pve|m.82442 Tomato|SL1.00sc06118_108.1.1
OG1_12063: Grape|GSVIVT01038589001 Kiwi|Achn045871 Mimulus|mgv1a009128m Pve|m.9862 Tomato|SL1.00sc06118_111.1.1
OG1_12064: Grape|GSVIVT01038593001 Kiwi|Achn045861 Mimulus|mgv1a011048m Pve|m.60888 Tomato|SL1.00sc06118_116.1.1
OG1_12065: Grape|GSVIVT01038676001 Kiwi|Achn274861 Mimulus|mgv1a015535m Pve|m.29712 Tomato|SL1.00sc02227_120.1.1
OG1_12066: Grape|GSVIVT01038686001 Kiwi|Achn267441 Mimulus|mgv1a007512m Pve|m.22743 Tomato|SL1.00sc06019_5.1.1
OG1_12067: Grape|GSVIVT01038796001 Kiwi|Achn262201 Mimulus|mgv1a010034m Tomato|SL1.00sc06818_186.1.1 Pve|m.27697
