# Supplementary material for: The draft genome of Primula veris yields insights into the molecular basis of heterostyly
Source: Genome Biol. 2015 Jan 24;16(1):12. doi: 10.1186/s13059-014-0567-z (PMC4305239; doi:10.1186/s13059-014-0567-z)
Supplement: Additional file 6: — List of 24 RAD loci carrying SNPs identified as linked to the P. veris S -locus. [file 13059_2014_567_MOESM6_ESM.xls]

## Sheet: 20121219_Potsdam_BSA_completely
##FORMAT=<ID=DP,Number=1,Type=Integer,Description="Sample Read Depth">
##FORMAT=<ID=EC,Number=.,Type=String,Description="Alternate Allele Counts in Sample">
##FORMAT=<ID=GQ,Number=1,Type=Integer,Description="Genotype Quality (SAMtools bayesian framework)">
##FORMAT=<ID=GT,Number=1,Type=String,Description="FGX Consensus Genotype (threshold model)">
##FORMAT=<ID=SG,Number=.,Type=String,Description="SAMtools Consensus Genotype (diploid model)">
##INFO=<ID=AN,Number=1,Type=Integer,Description="Number of Alleles in Population">
##INFO=<ID=DP,Number=1,Type=Integer,Description="Total Depth">
##INFO=<ID=NS,Number=1,Type=Integer,Description="Number of Samples With Data">
##phasing=none
#CHROM	SEQUENCE	POS	ID	REF	ALT	QUAL	FILTER	INFO	FORMAT	Potsdam_Primula_PvP_sequence_2_pileup.txt	Potsdam_Primula_PvT_sequence_2_pileup.txt
100779_TGCAGTATTAAACTCACACTTGCATGTTGGGTTCTAACTTCTAACTAGCTTTTTAACTATGTTTGATATGTTTATTCACAAGTATCCAAA_NODE_1_length_339_cov_18.769911	GATCAAAAGTGGTTGGTCCAAATGGTTGGTACCCCGAGTATACCACGCTCACCACCAGTGTTCGAATCCTGACGCATGCGAAACAGGTTTACTTCCGAAAAAGGGTTACTTATTATAAAAAAAAAACCGTAACCACTAGACAGGCAGGTACATTTCTCAAACTTATAACGTGCATCTCTGCATGTGCACGCTATTAAGAACGAACATGGCCGAAATATTCAATCAATAAATCAGTGTCTCGTATTGTGAGACTGGTGTATAATAATATACAATTTTTTGGATACTTGTGAATAAACATATCAAACATAGTTAAAAAGCTAGTTAGAAGTTAGAACCCAACATGCAAGTGTGAGTTTAATACTGCA	193	.	A	G	209.5	PASS	NS=2:AN=1:DP=530:AS=GGCAGGTACATTTCTCAAACTTATAACGTGCATCTCTGCATGTGCACGCT[A/G]TTAAGAACGAACATGGCCGAAATATTCAATCAATAAATCAGTGTCTCGTA	GT:DP:GQ:EC:SG	1:243:225:239:G	0/1:287:194:179:R
101982_TGCAGAAGTTGCGGAGGTAAAATCTTTTCTCTCTCTCTCTCTAGAAAACCGCTATCTGCTACCAGGATTTCATGGAAAATAACCTTTTTT_NODE_1_length_400_cov_32.652500	TTAACTTGTAATGATAAACTTTCAATAGAGGACTTACAGATGCCGCATGAAACACGTATAGTTTCGCGCCGGTAGGGATATGAATCGTCTTTGGCCCAACTTCTCCATTTATCAGTTTATTAACAAGACGAATATTTGCAAAAGTACCCCTCGCCATCACCTCATCATTACCACGACGACTACCATAAGAGTTAAAGTCCCTACGATCAACCCCACGTTCTATGAGATACTTAGCAGCTGGACTATCCTTATTAATACTCCCAGCTGGCGAAATATGATCGGTAGTTATACTATCACCAAAGTTCAGCAAACAATATGCGTCTTTCACTTGTGTGGGACCAGGAGGGTCCATTGTCATATCCTTGAAGTATGGTGGCTCGTGAATATAGGTTGAATTAG…	359	.	A	G	200	PASS	NS=2:AN=1:DP=238:AS=AAACAATATGCGTCTTTCACTTGTGTGGGACCAGGAGGGTCCATTGTCAT[A/G]TCCTTGAAGTATGGTGGCTCGTGAATATAGGTTGAATTAGAGTCCCATGA	GT:DP:GQ:EC:SG	1:122:225:121:G	0/1:116:175:65:R
22125_TGCAGCCAAAGAGACAATGTTCCAATAACATTATGATATTAATGTTTCCAATCATGTGCCTGTTTTCATATCGTTTTTCAAGTTACCCAC_NODE_2_length_190_cov_106.484207	TGCTGGCGGCTTTGAGATTGTGAAATACTGGGTCGCTCCAGTTTACAATTTTCTAGTCCTTTCAGGACTCGATCAGTTTTAACCTGACCAACTGAATTGTATCTTATAAGAAATTGCCTAATTACGGTGGGTAACTTGAAAAACGATATGAAAACAGGCACATGATTGGAAACATTAATATCATAATGTTATTGGAACATTGTCTCTTTGGCTGCA	34	.	C	A	190	PASS	NS=2:AN=1:DP=142:AS=TGCTGGCGGCTTTGAGATTGTGAAATACTGGGT[C/A]GCTCCAGTTTACAATTTTCTAGTCCTTTCAGGACTCGATCAGTTTTAACC	GT:DP:GQ:EC:SG	0:74:253:0:C	0/1:68:127:23:M
23038_TGCAGAACCAGAGTTTGTCACTTCTATTTACATACCGTTTTCATTTGATACCCTCTACTAACATTTGTACGTGTGTTACCTTATACTTAC_NODE_4_length_192_cov_90.994789	TTTATTTTCATCTAAGGGGTAATAGAGTAAAATCAAAAGAAAATGAAGACATCAGTGTCACGTCATATTTGCATCCATTAATTAATTTGGGATAGCGAAGAGGAAATAGTGAAATAAGTGTAAGTATAAGGTAACACACGTACAAATGTTAGTAGAGGGTATCAAATGAAAACGGTATGTAAATAGAAGTGACAAACTCTGGTTCTGCATATGCTAGA	71	.	G	A	199	PASS	NS=2:AN=1:DP=163:AS=AATAGAGTAAAATCAAAAGAAAATGAAGACATCAGTGTCACGTCATATTT[G/A]CATCCATTAATTAATTTGGGATAGCGAAGAGGAAATAGTGAAATAAGTGT	GT:DP:GQ:EC:SG	0:91:255:0:G	0/1:72:143:28:R
37812_TGCAGCCCCATCTCGACACTAATATCCATCATTAAACCAACAAAACCCATTACCCCGAACGAGGTTAACAAATTAGGACACTCCATTAAA_NODE_1_length_526_cov_32.680607	AGCCTCCTTCCCCCTCTCGGACCCCCTCTCTGAACAGCTCCTAGTCTCCGTCTCCTCCCTCGCGATAACTTTAATGGATTTGGAAAATCAGAGCTATTTAACTGCACTTGAGGGGCTGGTTAATATTTTACTGAATTTTATTAATCGGCCTAATTATGGGCCTGACAGACAGACGCGTGCAGTGGCATGCGAGTGTCTGTCTGAGCTCGAACGGGCCCAGCCGTGCCTGCTGGCAGGCATTCTGGGCCCGCTCTGGGGGCTATGCTTAGCAGAGCGCACCCACTCTACTCAAAATTACGTAACCTTATTAGCTAATGTTGTTTACAATGTAGTTGTGTTGAAACCGAATTTATTGACTATCAATACGAATTCGCAGTTAGTGCCTTTTGTTTTACCAGA…	325	.	C	T	234.5	PASS	NS=2:AN=1:DP=502:AS=CGCACCCACTCTACTCAAAATTACGTAACCTTATTAGCTAATGTTGTTTA[C/T]AATGTAGTTGTGTTGAAACCGAATTTATTGACTATCAATACGAATTCGCA	GT:DP:GQ:EC:SG	0:278:255:0:C	0/1:224:214:120:Y
40019_TGCAGAAATAAAACTGTAAGAATGAGACTGAAATGTTCTTCAAATTATGGGGGTGCAAATATTATCATTTTGTGGAACCATTATTCAGGG_NODE_1_length_469_cov_57.637527	GACCACATTGCCACAGTGCTTAGACTAGAAAAATACGACATCTAAATATCTAATTTACATTCTCACCATCACCGAACATACTTTTGAAATTATAAGATTCAACAAAATCAGTACAGCCTGTGGTTTGTATACTATTTTTACAAAGTCAAATATAAACATGATGCGCAAAAATACTGTTTGCCAGCATACTTGAACTTTATTCTTCTTCCTGATAATCTTAATATTCGCACAACAATAAACAAAATGCGTATCTGGAGTCCGAAAATAGAAAGCGGAAACATCTACCTAACCAAAAAAAACATAAAAGTTGAAATAAAAAATGGAACAGCTATTCAGTCTATTCTACTGAAATTTGAGTAGGAGCTTAGTCTGGAGAAGAACCAAACAATCAGCAATCAG…	228	.	C	T	192.5	PASS	NS=2:AN=1:DP=190:AS=TTGCCAGCATACTTGAACTTTATTCTTCTTCCTGATAATCTTAATATTCG[C/T]ACAACAATAAACAAAATGCGTATCTGGAGTCCGAAAATAGAAAGCGGAAA	GT:DP:GQ:EC:SG	0:90:255:0:C	0/1:100:130:37:Y
41358_TGCAGCTTTTAAAATAAGCTGAAATTTTCAGTTTATACAGAGACTAGCAACATCCGGCTTAAAGCTTTCAGCGTTTGTGACCGAAATTAT_NODE_3_length_213_cov_71.291077	TAAAATCTACAACCAAACATGCCTGCATGTGTCACTTATTGTTTCAAAGTTTACACGCAGGCTTTGTTAGGTGCACATTTTGAGATCCATTTTCTTTTTGCTTTTTGGCTTCGAATATGGTTGATCTAATTGAGAGCTGAGCTTCTTCGATAATTTCGGTCACAAACGCTGAAAGCTTTAAGCCGGATGTTGCTAGTCTCTGTATAAACTGAAAATTTCAGCTTATTTTAAAAGCTGCA	72	.	T	C	207.5	PASS	NS=2:AN=1:DP=254:AS=CCTGCATGTGTCACTTATTGTTTCAAAGTTTACACGCAGGCTTTGTTAGG[T/C]GCACATTTTGAGATCCATTTTCTTTTTGCTTTTTGGCTTCGAATATGGTT	GT:DP:GQ:EC:SG	0:141:255:0:T	0/1:113:160:51:Y
44394_TGCAGTTTTAAAATTCATTTGTGGCCTTCATTGCTGCTAAGTTTTCCTCTCGTTGCAGCCTTAATTGCTGCTGTTTTACCCCTAATTTTG_NODE_3_length_231_cov_101.541122	AGAAGGGAATAAATCACAGCAATGAAGGCTGTAATAGGAGAGATAAAGAGCAGCTATTAAGGCCGCTAACAAAGGAGAAAAATTCAGCAATGAAGGCTACTAACCAAGGATAAAAAATGCAGCAATTAAGGCCGCTAACCAAGGATAAAATGCAGCAATTAAGGCCGCAAAATTAGGGGTAAAACAGCAGCAATTAAGGCTGCAACGAGAGGAAAACTTAGCAGCAATGAAGGCCACAAATGAATTTTAAAACTGCA	99	.	A	G	192	PASS	NS=2:AN=1:DP=307:AS=AGCAGCTATTAAGGCCGCTAACAAAGGAGAAAAATTCAGCAATGAAGGCT[A/G]CTAACCAAGGATAAAAAATGCAGCAATTAAGGCCGCTAACCAAGGATAAA	GT:DP:GQ:EC:SG	1:116:224:114:G	0/1:191:160:120:R
51955_TGCAGTAAATGGTCATGTTCGATGCATTAGACTTGTAGTGGCGGACTTTGTTCCAAGTTTGCCCTATGAATCTGAAAAGAGGCAAAGTAG_NODE_1_length_231_cov_76.861473	CGGTAAAAATCTTAATTTTTACCTCATCGCCAAAAAGTTTCGGGCCAAAGAATAATTCCGTAACTTGTAGACAAGAACAATATAGGAAAAATTCAAATGGAAACAGTTAAAACAAGAACCTTTGGTCAAATTTGCCTTTTGTACTGGACTCGTCAGCTGTATCACCACTACTTTGCCTCTTTTCAGATTCATAGGGCAAACTTGGAACAAAGTCCGCCACTACAAGTCTAATGCATCGAACATGACCATTTACTGCA	141	.	G	A	206.5	PASS	NS=2:AN=1:DP=144:AS=ATTCAAATGGAAACAGTTAAAACAAGAACCTTTGGTCAAATTTGCCTTTT[G/A]TACTGGACTCGTCAGCTGTATCACCACTACTTTGCCTCTTTTCAGATTCA	GT:DP:GQ:EC:SG	0:70:253:0:G	0/1:74:160:42:R
52968_TGCAGCATTAGCAAAAGCCCAACAACTATTGCTTGATCCAGAAGAGCGAGAATATCTTATTACTCAAATTAATGCAGCAAAAGGTATGTG_NODE_1_length_489_cov_80.566460	TGGATAAAAATATAATGATAGAGCTCTGTTAGCCTTTCCTAATATGTATGAAAAACAAAACTGCAAGGGAGAAAGTATAATGATTATATATTATACAAAACCCAAACTATTCTACAAGTATTTGTATGGCGTACATGTAGAAGCGCCAAGACAAAAGATTGAGAATAATCAATAAAAAGGAAAAGGAAACAAGAGCAGCATATTTAAATCAAAAATCAGATAATCTGAAAAGAAACATATAGACAAATGCCAGAAAGAAAGAAGAAAATATATATACATATAGCAAAGCCGATATCATAGCCACTTCAAAGTGAGGATCTAAAAGCTACCACCAATTTCAAGAGCTAATGACAGCGAACCAAACCAGTATCTAAGTGTTGTGTGTCCAGATTAGAAAAA…	383	.	T	C	168.5	PASS	NS=2:AN=1:DP=187:AS=CAATTTCAAGAGCTAATGACAGCGAACCAAACCAGTATCTAAGTGTTGTG[T/C]GTCCAGATTAGAAAAAAGATAAAATATAGATGCTTATCAAAGCACATACC	GT:DP:GQ:EC:SG	0:110:255:0:T	0/1:77:82:24:Y
55364_TGCAGCGAAACAGGTTTTTCTTATTTTAAATTGCTAAGAGATTTTGTACAAAGCCCTTTACAGACCTAGACTAACCTGAACTAAATTTTA_NODE_1_length_174_cov_30.580460	TATATCGACTGCTATTAAGTAAGATATCATTATTTATTTAATCTTTGTTAGCTTTCAGAAAATACATCCATGTTATTATAAAGGGCCAAGTGGTTTGCAGTAAGCTTTTATAAAATTTAGTTCAGGTTAGTCTAGGTCTGTAAAGGGCTTTGTACAAAATCTCTTAGCAATTTAAAATAAGAAAAACCTGTTTCGCTGCA	64	.	A	G	179	PASS	NS=2:AN=1:DP=182:AS=ATTAAGTAAGATATCATTATTTATTTAATCTTTGTTAGCTTTCAGAAAAT[A/G]CATCCATGTTATTATAAAGGGCCAAGTGGTTTGCAGTAAGCTTTTATAAA	GT:DP:GQ:EC:SG	0:94:238:0:A	0/1:88:120:28:R
57656_TGCAGTCTTGTAACATGATATATGCCATGCTCATACAGCTGGACATAGCTTAGTTAGAGAGAGGTAGGTAATATATAAAGGAGTTGAAAA_NODE_1_length_516_cov_76.724808	GTTTGTTCTCATTGTTTTTGTCAAATGCCAAGAATTTAATAAAAGCACGCTCTACTTGAAGTTGTATTACATGCATTTATGAGAAATTATTTGGTCTTCTTAGAGGTGTCATCTAATACATCACACACTACATTTTTTTTGTATTTTATTATATATACAAGTGGGCCTGGGAAATATGTGATAACAAAGGTGTTAGAGACATCTGCTTTGAGTACTACGTAATTTTTCATGAATCCATTATGTATTGCAGTACTAGTCTCATTGTTAATTAATTTGGCAATAGATTTGTTTCAGTTTCATCTCCAATATATATGAACACGACTATATCTGCCACTGAATAAAACAAGGAAATCCAATGAGTAAAATCAAATCACTAAGAGATTTTACCTACCCCTCCTT…	204	.	T	A	161.5	PASS	NS=2:AN=1:DP=165:AS=TATACAAGTGGGCCTGGGAAATATGTGATAACAAAGGTGTTAGAGACATC[T/A]GCTTTGAGTACTACGTAATTTTTCATGAATCCATTATGTATTGCAGTACT	GT:DP:GQ:EC:SG	0:72:214:0:T	0/1:93:109:28:W
59102_TGCAGCGTCCCGGAAAATATTGACCTAATAATTTAAAGGAAAAGACAATTGCAACATTAGAAGTTAGAAGAAAGATCAATGGAATGCCCT_NODE_1_length_402_cov_39.410446	TATCACTAAGGTACCTGGCTGATCTTAAAACTTTGATGTATATTTATAAAAATTATAGAGATATAGATATGAATAGATTAACCATAATCTATATTAGTAATATGTATAATTTAACAATAGACAACCAAGGGCCGTAATCAAATACCAAAATCATCATCCATCTTGGTCCTGAGTTTAAAGATTATTAATTTCTGGGATCTTGTGTGTGTGCGTGCTTATATCACTATGTAAAATGTTATTTTTAGATTGATAATGAAGTAATTAATGTTTATCTTCTAGCATTTTTAGTATTGCCGAATTTTATTACCGCTTGTTTTTAACATTGTCGACCCAGGGCATTCCATTGATCTTTCTTCTAACTTCTAATGTTGCAATTGTCTTTTCCTTTAAATTATTAGG…	212	.	G	A	219.5	PASS	NS=2:AN=1:DP=404:AS=CTTGGTCCTGAGTTTAAAGATTATTAATTTCTGGGATCTTGTGTGTGTGC[G/A]TGCTTATATCACTATGTAAAATGTTATTTTTAGATTGATAATGAAGTAAT	GT:DP:GQ:EC:SG	1:153:225:153:A	0/1:251:214:128:R
60550_TGCAGCCAGCTCCACAAACGATTTGCCAACTGTCTGAGTTATTTACCAATCTCGACAAAGTACGATAGTTGTACTGAAAGAAAACATATT_NODE_1_length_458_cov_34.122272	CGTCGCATATAAATTAGCGGGATTTATTTCCTTTGTGCGTGACCGGAATCTTCAAAGTTAGCCAGGCGTCCGCTAGTGTAGGAAAAATTCTACTTGATTCGATCTTTGTTGGATCTACGGAGAAAGAAATTCTAGGTTGTACGATGCCAAGAGTTTGATCACCGGCCAAGTAATTAAAATAGGTGAATTTTTCGTTGTAAGTTATTTGAATAAGGTTTAAAAATTCGGAGATTCCTGTTGAGAGATAGGTTCATTATTTATGTTTGGAGGCTAAACCACAAACTTGTTTGTGGCCAATCTCTCATGAGTTATACGAGTCTTGCAACTCTTTTTTCCTATTTCGGATTGAGCTTCTCGCCGCATTCTTTATATGTTGTTTGGTTTAATCTTAGAAAATAT…	360	.	G	A	173	PASS	NS=2:AN=1:DP=142:AS=TATACGAGTCTTGCAACTCTTTTTTCCTATTTCGGATTGAGCTTCTCGCC[G/A]CATTCTTTATATGTTGTTTGGTTTAATCTTAGAAAATATGTTTTCTTTCA	GT:DP:GQ:EC:SG	0:70:250:0:G	0/1:72:96:27:R
62912_TGCAGTGACGTGGAGTCAATAGATATCTCATTTATTTTTTACTAGAATGGCTTTCTTATTATGACTTTATGAGGGGGCTATAAGCTTAAA_NODE_1_length_263_cov_100.231941	ATATATGTTTTCGCTAAATAAGTTGCTCATAATGTACCTCTATTACGAATTTTACCTTTTACTTTTGATGAAATTAATTAGAGTTGTATTCTCTTCTGCCATTAACTTATTTCTATGTCCAAGTGCTGAACAATCCCCTCAGAAGCTGCCTAAGTAACAGTTTCCTTGTTATGAGTCTATAATTCCGTTAATTATACTTAACAGGAGTAAAATTGCGAGCAAACTTATACTTAGCGAGATGAAGGTACTAGGTGGTCACACAAGGGAGCAATAACCCTCAGATGTTGAC	148	.	G	A	214	PASS	NS=2:AN=1:DP=301:AS=GCCATTAACTTATTTCTATGTCCAAGTGCTGAACAATCCCCTCAGAAGCT[G/A]CCTAAGTAACAGTTTCCTTGTTATGAGTCTATAATTCCGTTAATTATACT	GT:DP:GQ:EC:SG	0:180:255:0:G	0/1:121:173:60:R
66794_TGCAGAAAATGTGACATCTGCCACAGTAACCTCTTCATGTTTCAATGCAACTACTCTTGCGTAGGTTGTTTGTTTTTTTCCCATGTCGAT_NODE_3_length_181_cov_124.138123	AGGTTATTAATAGAACTCAAAGAAAAGCATTTTGAAGAAATTTTAAATTCGCAGTTATTAATATTCCATTAGATAGACTAACCATGACGGTGATGGCAAGGTTTTTGGTCTTGCGCAATCGACATGGGAAAAAAACAAACAACCTACGCAAGAGTAGTTGCATTGAAACATGAAGAGGTTACTGTGGCAGATGTCACATTTTCTGCA	51	.	G	A	192	PASS	NS=2:AN=1:DP=250:AS=AGGTTATTAATAGAACTCAAAGAAAAGCATTTTGAAGAAATTTTAAATTC[G/A]CAGTTATTAATATTCCATTAGATAGACTAACCATGACGGTGATGGCAAGG	GT:DP:GQ:EC:SG	0:99:255:0:G	0/1:151:129:56:R
72585_TGCAGCTATATAAAGCAAATGTGTTGTATGCTAAAAAAAGAAAGAAGCTCGATCCATCCAGCTTAAAAAAAACAGGTTTTGAAAATGCAT_NODE_1_length_302_cov_61.662251	ATATTTAAAATGGCCACAGAGAATGGGGATCACAATTGGCATTGCTCGAGGGATTCAGTTTTTGCACACAGGGATATCGCCTGGGATTTACGGCAATAATTTGAAGATTGATAGTATACGCTTGGATGATACTTTGACTGCCAAAATTAGTAGCTATAACATATCATTGCCATCCAAGGTGTGAACAATAGGCTAGTTTGTCTGCACCTTTTTTGGGTTCCTTTCATAAAAGTTGCTCATGCATTTTCAAAACCTGTTTTTTTTAAGCTGGATGGATCGAGCTTCTTTCTTTTTTTAGCATACAACACATTTGCTTTATATAGCTGCA	205	.	C	T	192.5	PASS	NS=2:AN=1:DP=150:AS=TATAACATATCATTGCCATCCAAGGTGTGAACAATAGGCTAGTTTGTCTG[C/T]ACCTTTTTTGGGTTCCTTTCATAAAAGTTGCTCATGCATTTTCAAAACCT	GT:DP:GQ:EC:SG	0:88:255:0:C	0/1:62:130:23:Y
73865_TGCAGCTTTTAAGAACATAAGCTGGCTTAATTAAAGTTGTAGACAAAGTTGCGGTCCTTGCTAGAATTTCACGCTTTTCTTAACAAAACA_NODE_1_length_440_cov_33.711365	AGATTACCAATTATGAGTCTTTTTCGGGTTCTGTAATATGAAAAGAGAAGTTTTCCGTTGGATCCAAGTCTGTTCTCAAGTTTGTATATCTCAAGTTTATTTTCTCAATAGGGCACGGCTAAACAAAACTTTTATAATGAGCAAACAACTGTTGACCCCAAATTATCAGACCGAACAGCAGATTACCAAGAATCAATATTTTTATTCCAAAGGTTAAAAATATTCAGCCAAAATTCAATTCTTTAATGATACTACTAGCAGTAATTATTTAAGTTCAAAATAATAATAACAACAGTTAAAAGTGACAATAAGTTCGTACTGATTGTAAATGAGCTTGAGCAAATGCTGGCATAGTCTTTAAGGGTAGTATGGTTTTTGTTTTGTTAAGAAAAGCGTGAA…	350	.	C	T	163.5	PASS	NS=2:AN=1:DP=134:AS=AAGTGACAATAAGTTCGTACTGATTGTAAATGAGCTTGAGCAAATGCTGG[C/T]ATAGTCTTTAAGGGTAGTATGGTTTTTGTTTTGTTAAGAAAAGCGTGAAA	GT:DP:GQ:EC:SG	1:69:194:69:T	0/1:65:133:26:Y
79269_TGCAGCAATTTGGTGAAGATAATTAACCTACCTACACAATTTCTATCTGCTTTTGGTAAAAGTGAGTTAATTTTTCTTTTTTAATAAACC_NODE_1_length_424_cov_44.547169	AAATTTATTTATGAGTAAAAGGAACTTGAAAGACAATAATTAAAGATGCTGACTATACAAACATTCCGACGATACTATTAATATAAACAAATCGAAGAAAAATTGAGTATGTCTAATTTTTCTAAAAATATCCTTACTCTATTTTAATAATTACCAATTTAATTAATTAACAATTTGTTATCACTATATTTTTCTAATTACGGATGTAGTATAGATTAATTAACAATTTATTTTAACATGCATAAAAATGATATCAAATCTGAATAGTATGTTCAAAATAAAATATATTACGAGATTTATGTTATTACGCGTCTCACACGCAACGCGCGGGTAACTTTGACTAGTATACGGAACCTGATTGGTTTATTAAAAAAGAAAAATTAACTCACTTTTACCAAA…	328	.	C	T	156	PASS	NS=2:AN=1:DP=163:AS=ATAAAATATATTACGAGATTTATGTTATTACGCGTCTCACACGCAACGCG[C/T]GGGTAACTTTGACTAGTATACGGAACCTGATTGGTTTATTAAAAAAGAAA	GT:DP:GQ:EC:SG	1:61:185:61:T	0/1:102:127:63:Y
83053_TGCAGGTGACGTGAGCCTCCCTTATGAATTGTGACGCAATGTATGTAGAAGTTCAAATACGGGAGGTCACGAATTGTAACTTAGGCATGA_NODE_1_length_476_cov_12.810925	CAGTAGATGCATTGAGTGTATGTGCATGTATAACCCATTTGAATACCTCTAAAACATGTAAATATTGGTGTGAGCGTATTACGTATAACCATATTTAAGCAAGAAATAAAAGTTTCATACCCGAGTCAAAAAGAGAAAAGAAGGATAGTCACTTCGAATTTAAAAGCTTGTACAAAACTAGCTTGATTACTAAGAGTGGAATGCCTCTTTAAGCTCTCTCATTTTCTGTGGCAAAGTTTTTTAACCTCCTCAACCCAAAAAAAAACGAACTTTTCAACGTAGTTATATTCCCATATGAGAGCATTACCCACATTTTCTGACTCTTAACCTATTTCAAAATGGCTACGACTTTGAGACCGTTGCTAATTTTCATCCGTTTTGATTTCACTTTTTTCTGCT…	279	.	G	A	166	PASS	NS=2:AN=1:DP=163:AS=TGGCAAAGTTTTTTAACCTCCTCAACCCAAAAAAAAACGAACTTTTCAAC[G/A]TAGTTATATTCCCATATGAGAGCATTACCCACATTTTCTGACTCTTAACC	GT:DP:GQ:EC:SG	0:84:242:0:G	0/1:79:90:24:R
83452_TGCAGGGGAGAGCTATTGAATTGGGACTTTATACTGCCCAAATACCAACTAACATAGTTAAAGGGAAGGAATCTACTAACAAACTGTGTA_NODE_2_length_292_cov_7.715754	CGGACCTGTATGAAGCAAAGGGTAAGATCCAAGAGGGTTTACACCGGTCCTATCCCTATCTGGAGGGTATGGAGGGGGCAACATAGGTGGATTCAGGAAAAAGTGGGGTCTTCTCTTTCTTAATATTGTATGTAGGAGGATTCAGGGTGCAAAGAGGCTCCACAGTGGAGTTGGAGACCCAGGGGTCCATCTATGGCTCACGTGTCACGCTGACGACTTCTCTCGTGATAATTCAACTATCATAGTAGGAGTAGACTTGCTTCCACCTTGTGGGGAGGTTTCATTGACAGTCTGTTCCATCG	241	.	C	G	148	PASS	NS=2:AN=1:DP=142:AS=CTATGGCTCACGTGTCACGCTGACGACTTCTCTCGTGATAATTCAACTAT[C/G]ATAGTAGGAGTAGACTTGCTTCCACCTTGTGGGGAGGTTTCATTGACAGT	GT:DP:GQ:EC:SG	1:65:187:65:G	0/1:77:109:52:S
9274_TGCAGAGCTAACAGGAATCATAATTGTTTATAAGCGAGTACAAGTGTGATACCTCATGATCTTTCAGTTGATACTATATTCGTGCCAGTG_NODE_1_length_518_cov_83.081078	TAGTATTTGCAATAGATTTCGAGGTCGTGAAGGCTGAAGTAAGAACAGTACTAGATTGTAAATTACTAAAGATATATATTAGAACAAGAATAAAAGTTCTTTTTCATTATCCTCAAAAGAACAAAATCAATCATTATTTCACAGTTTTAAGAAAATAATTAGTTGAGTTCTCGGTGGTTTGAGGAGAAATATATCCAAGATTAAAATTTCAATTTTTTGTTTATCATAAAAAAGATCAGCTACGAAATCCCACCAACCCAATGTATTGTAGCTTATAAGAAAAAAAATTAGTGGAGGTTAAGAGCATAATAAAACAAGCCCACAAAAAGAAGAGGACAAGTACTTAGATGTCAAAATCAAGTTTATATATAAAAATAATTTATTGGTAAGAGAACTTGC…	387	.	T	C	210.5	PASS	NS=2:AN=1:DP=539:AS=CAAGTACTTAGATGTCAAAATCAAGTTTATATATAAAAATAATTTATTGG[T/C]AAGAGAACTTGCTAGAAGACTGTTATAAGGGGGAAACCAAATTAGTTAAT	GT:DP:GQ:EC:SG	0:249:255:0:T	0/1:290:166:121:Y
93610_TGCAGGTAATTGTGCCATGTAGACTTATTTAACATTTATAGATAACTCACAAAACTGAATCTAATACTTGAAAACAGCACATAATCAACT_NODE_1_length_384_cov_15.786458	AAGTGTGAATGGCAAGATCTTGCTTAAGATTATTATTAATTGTATATGTGCCGATATGCATGCTTTTCCAGTATCAATAATGTATATGTGCCGATATGCGCTTTTCAAGTATCAATACCGTATGGCCATATTGTATGGTTTCTTCTAAAGGCAGCCTCTTAACTAATAACTATCCCTGTGATTTTAATTCCTGTTCTGCTATATTGTAGGGCTATATATTAATTTTCGTCTGAGTAATCACTTTAATATGCTTCAGTTAAGGTGTTCGCCGAGTACTAATACTTGTATCATTGAACATGAGTTCAACTAATGTTGATCGTAGTTGATTATGTGCTGTTTTCAAGTATTAGATTCAGTTTTGTGAGTTATCTATAAATGTTAAATAAGTCTACATGGCAC…	268	.	G	A	187	PASS	NS=2:AN=1:DP=143:AS=ATTAATTTTCGTCTGAGTAATCACTTTAATATGCTTCAGTTAAGGTGTTC[G/A]CCGAGTACTAATACTTGTATCATTGAACATGAGTTCAACTAATGTTGATC	GT:DP:GQ:EC:SG	1:81:225:81:A	0/1:62:149:43:R
99054_TGCAGCTCATATACCAGTATAGCAAGTCTATATTCCCTTGACTTAGACCATGATACGTTATTATCATCTCCCGATAAATTACCAAGTGTC_NODE_1_length_522_cov_70.059387	ACATTTCATGAAGATTCTCGATAGCCCCTTGTGATTGAAGGATCTGGTCAGTATCTGCAAGGCAGTGTTTGGCAACTGTAGAATTTAAAACAAGATCTCCTGAATATTTGCTAGAACCCCCTGTAAGAATTGTTAAAGTGGCTTTAAGTTGAGGACAACATATGGCGTTCGATAAGTAAGGGGCAAATGGACCCCAACAGTCAGTTACGGTTGTATTCAGCAGAAGTTCATTAGCTGAAAAATCAAATGGGCAGAGACCTGGAACACAAATCATGATTTTCTTAATTGAAACGCAACGTAAGTACAAAAATGGGTTGTAGCTTATTTTGTAGAAATTGCAGCCATGTGAGCTCTTTAAGGGGATATATATGACATACCATACCTGATAACTTTGGTACG…	298	.	G	A	175.5	PASS	NS=2:AN=1:DP=173:AS=TGGGCAGAGACCTGGAACACAAATCATGATTTTCTTAATTGAAACGCAAC[G/A]TAAGTACAAAAATGGGTTGTAGCTTATTTTGTAGAAATTGCAGCCATGTG	GT:DP:GQ:EC:SG	1:67:205:67:A	0/1:106:146:41:R
