# Supplementary material for: The draft genome of Primula veris yields insights into the molecular basis of heterostyly
Source: Genome Biol. 2015 Jan 24;16(1):12. doi: 10.1186/s13059-014-0567-z (PMC4305239; doi:10.1186/s13059-014-0567-z)
Supplement: Additional file 9: — A tab-delimited file showing the position of all SNPs based on the resequencing of a P. veris plant from Latvia. [file 13059_2014_567_MOESM9_ESM.zip]

Archive with 1 entries (1 files):
- FileS5_Pve_Latvia_SNPs.tab
