# Supplementary material for: The draft genome of Primula veris yields insights into the molecular basis of heterostyly
Source: Genome Biol. 2015 Jan 24;16(1):12. doi: 10.1186/s13059-014-0567-z (PMC4305239; doi:10.1186/s13059-014-0567-z)
Supplement: Additional file 9: — A tab-delimited file showing the position of all SNPs based on the resequencing of a P. veris plant from Latvia. [file 13059_2014_567_MOESM9_ESM.zip › FileS5_Pve_Latvia_SNPs.tab]

#CHROM	POS	REF	20130705.X-STveris01
scaffold_6662|ref0002811|ref0000002	291	G	G/A
scaffold_3026|ref0005245|ref0000003	4357	T	C/C
scaffold_3026|ref0005245|ref0000003	4570	G	G/C
scaffold_3026|ref0005245|ref0000003	7777	G	G/A
scaffold_3026|ref0005245|ref0000003	7810	C	C/T
scaffold_3026|ref0005245|ref0000003	7815	G	G/A
scaffold_3026|ref0005245|ref0000003	7816	T	T/C
scaffold_3026|ref0005245|ref0000003	7823	G	G/A
scaffold_3026|ref0005245|ref0000003	7830	G	G/A
scaffold_3026|ref0005245|ref0000003	7840	A	A/T
scaffold_3026|ref0005245|ref0000003	7850	C	C/A
scaffold_3026|ref0005245|ref0000003	7858	C	C/T
scaffold_3026|ref0005245|ref0000003	7859	C	C/T
scaffold_3026|ref0005245|ref0000003	7907	T	T/A
scaffold_3026|ref0005245|ref0000003	7917	T	T/A
scaffold_3026|ref0005245|ref0000003	7921	A	A/G
scaffold_3026|ref0005245|ref0000003	7926	A	A/T
scaffold_3026|ref0005245|ref0000003	7933	T	T/A
scaffold_3026|ref0005245|ref0000003	7937	G	G/T
scaffold_3026|ref0005245|ref0000003	7945	C	C/A
scaffold_3026|ref0005245|ref0000003	7947	T	T/A
scaffold_3026|ref0005245|ref0000003	7970	A	A/G
scaffold_3026|ref0005245|ref0000003	7973	G	G/C
scaffold_3026|ref0005245|ref0000003	7992	T	T/C
scaffold_3026|ref0005245|ref0000003	7994	A	A/T
scaffold_3026|ref0005245|ref0000003	8060	C	C/T
scaffold_3026|ref0005245|ref0000003	8064	T	T/A
scaffold_3026|ref0005245|ref0000003	8065	T	T/A
scaffold_3026|ref0005245|ref0000003	8069	T	T/C
scaffold_3026|ref0005245|ref0000003	8075	A	A/G
scaffold_3026|ref0005245|ref0000003	8360	G	T/T
scaffold_3026|ref0005245|ref0000003	8361	T	A/A
scaffold_3026|ref0005245|ref0000003	8381	A	G/G
scaffold_3026|ref0005245|ref0000003	8420	G	T/T
scaffold_3026|ref0005245|ref0000003	8562	C	T/T
scaffold_3026|ref0005245|ref0000003	8605	T	C/C
scaffold_3026|ref0005245|ref0000003	8621	A	T/T
scaffold_3026|ref0005245|ref0000003	8624	T	C/C
scaffold_3026|ref0005245|ref0000003	8638	G	A/A
scaffold_3026|ref0005245|ref0000003	8651	G	C/C
scaffold_3026|ref0005245|ref0000003	8660	T	T/C
scaffold_3026|ref0005245|ref0000003	8661	A	C/C
scaffold_3026|ref0005245|ref0000003	8667	T	T/A
scaffold_3026|ref0005245|ref0000003	8671	C	C/A
scaffold_3026|ref0005245|ref0000003	8686	A	A/G
scaffold_3026|ref0005245|ref0000003	8716	C	A/A
scaffold_3026|ref0005245|ref0000003	8735	A	T/T
scaffold_3026|ref0005245|ref0000003	8755	G	A/A
scaffold_3026|ref0005245|ref0000003	8758	A	G/G
scaffold_3026|ref0005245|ref0000003	8769	C	A/A
scaffold_2143|ref0000022|ref0000004	41	T	T/C
scaffold_2143|ref0000022|ref0000004	83	A	A/G
scaffold_2143|ref0000022|ref0000004	215	T	T/A
scaffold_2143|ref0000022|ref0000004	296	G	C/C
scaffold_2143|ref0000022|ref0000004	2257	G	G/C
scaffold_2143|ref0000022|ref0000004	2261	T	T/G
scaffold_2143|ref0000022|ref0000004	2275	G	G/T
scaffold_2143|ref0000022|ref0000004	2279	A	A/G
scaffold_2143|ref0000022|ref0000004	2308	C	C/T
scaffold_2143|ref0000022|ref0000004	2312	G	G/T
scaffold_2143|ref0000022|ref0000004	2315	A	A/G
scaffold_2143|ref0000022|ref0000004	2320	T	T/C
scaffold_2143|ref0000022|ref0000004	2332	C	C/T
scaffold_2143|ref0000022|ref0000004	2336	T	T/C
scaffold_2143|ref0000022|ref0000004	2345	T	T/G
scaffold_2143|ref0000022|ref0000004	2351	A	A/T
scaffold_2143|ref0000022|ref0000004	2354	T	T/G
scaffold_2143|ref0000022|ref0000004	2359	A	A/G
scaffold_2143|ref0000022|ref0000004	2365	A	A/G
scaffold_2143|ref0000022|ref0000004	2370	C	C/T
scaffold_2143|ref0000022|ref0000004	2376	G	G/A
scaffold_2143|ref0000022|ref0000004	2379	T	T/A
scaffold_2143|ref0000022|ref0000004	2388	T	T/G
scaffold_2143|ref0000022|ref0000004	2394	T	T/C
scaffold_2143|ref0000022|ref0000004	2423	A	A/G
scaffold_2143|ref0000022|ref0000004	2434	G	G/A
scaffold_2143|ref0000022|ref0000004	2446	G	G/C
scaffold_2143|ref0000022|ref0000004	2481	T	T/C
scaffold_2143|ref0000022|ref0000004	2482	A	A/T
scaffold_2143|ref0000022|ref0000004	2484	A	A/G
scaffold_2143|ref0000022|ref0000004	2491	G	G/T
scaffold_2143|ref0000022|ref0000004	2511	G	G/A
scaffold_2143|ref0000022|ref0000004	2514	G	G/T
scaffold_2143|ref0000022|ref0000004	2521	A	A/G
scaffold_2143|ref0000022|ref0000004	2522	A	A/G
scaffold_2143|ref0000022|ref0000004	2526	A	A/G
scaffold_2143|ref0000022|ref0000004	2531	T	T/C
scaffold_2143|ref0000022|ref0000004	2537	T	T/A
scaffold_2143|ref0000022|ref0000004	2542	C	C/T
scaffold_2143|ref0000022|ref0000004	2561	A	A/T
scaffold_2143|ref0000022|ref0000004	2566	G	G/C
scaffold_2143|ref0000022|ref0000004	2602	A	A/G
scaffold_2143|ref0000022|ref0000004	2606	T	T/C
scaffold_2143|ref0000022|ref0000004	2607	A	A/C
scaffold_2143|ref0000022|ref0000004	2611	G	G/C
scaffold_2143|ref0000022|ref0000004	2619	G	G/A
scaffold_2143|ref0000022|ref0000004	2621	A	A/G
scaffold_2143|ref0000022|ref0000004	2628	T	T/G
scaffold_2143|ref0000022|ref0000004	2647	G	G/A
scaffold_2143|ref0000022|ref0000004	2649	G	G/A
scaffold_2143|ref0000022|ref0000004	2653	T	T/C
scaffold_2143|ref0000022|ref0000004	2655	C	C/G
scaffold_2143|ref0000022|ref0000004	2664	T	T/G
scaffold_2143|ref0000022|ref0000004	2670	G	G/A
scaffold_2143|ref0000022|ref0000004	2686	A	A/T
scaffold_2143|ref0000022|ref0000004	2690	T	T/C
scaffold_2143|ref0000022|ref0000004	2691	G	G/C
scaffold_2143|ref0000022|ref0000004	2721	T	T/C
scaffold_2143|ref0000022|ref0000004	2753	T	T/G
scaffold_2143|ref0000022|ref0000004	2765	T	T/A
scaffold_2143|ref0000022|ref0000004	2787	C	C/T
scaffold_2143|ref0000022|ref0000004	2807	A	A/T
scaffold_2143|ref0000022|ref0000004	2864	C	C/A
scaffold_2143|ref0000022|ref0000004	2868	G	G/C
scaffold_2143|ref0000022|ref0000004	2895	A	A/C
scaffold_2143|ref0000022|ref0000004	2896	T	T/G
scaffold_2143|ref0000022|ref0000004	2911	C	C/A
scaffold_2143|ref0000022|ref0000004	2921	C	C/T
scaffold_2143|ref0000022|ref0000004	2937	A	A/G
scaffold_2143|ref0000022|ref0000004	2939	G	G/A
scaffold_2143|ref0000022|ref0000004	2985	A	A/G
scaffold_2143|ref0000022|ref0000004	2986	G	G/A
scaffold_2143|ref0000022|ref0000004	2993	C	C/T
scaffold_2143|ref0000022|ref0000004	2999	A	A/T
scaffold_2143|ref0000022|ref0000004	3010	T	T/C
scaffold_2143|ref0000022|ref0000004	3011	A	A/G
scaffold_2143|ref0000022|ref0000004	3017	G	G/A
scaffold_2143|ref0000022|ref0000004	3062	G	G/T
scaffold_2143|ref0000022|ref0000004	3079	C	C/T
scaffold_2143|ref0000022|ref0000004	3103	G	G/C
scaffold_2143|ref0000022|ref0000004	3105	C	C/G
scaffold_2143|ref0000022|ref0000004	3112	C	C/T
scaffold_2143|ref0000022|ref0000004	3118	T	T/C
scaffold_2143|ref0000022|ref0000004	3150	C	C/T
scaffold_2143|ref0000022|ref0000004	3156	T	T/C
scaffold_2143|ref0000022|ref0000004	3179	A	A/G
scaffold_2143|ref0000022|ref0000004	4804	G	A/A
scaffold_2143|ref0000022|ref0000004	4809	T	T/C
scaffold_2143|ref0000022|ref0000004	4823	C	C/G
scaffold_2143|ref0000022|ref0000004	4831	T	T/G
scaffold_2143|ref0000022|ref0000004	4897	G	G/T
scaffold_2143|ref0000022|ref0000004	4929	A	A/G
scaffold_2143|ref0000022|ref0000004	4946	C	C/T
scaffold_2143|ref0000022|ref0000004	4952	G	G/A
scaffold_2143|ref0000022|ref0000004	4953	T	T/C
scaffold_2143|ref0000022|ref0000004	4956	G	G/A
scaffold_2143|ref0000022|ref0000004	4963	T	C/C
scaffold_2143|ref0000022|ref0000004	4968	T	T/G
scaffold_2143|ref0000022|ref0000004	4970	G	G/A
scaffold_2143|ref0000022|ref0000004	4973	G	G/T
scaffold_2143|ref0000022|ref0000004	4985	C	C/A
scaffold_2143|ref0000022|ref0000004	5026	C	C/T
scaffold_2143|ref0000022|ref0000004	5034	T	T/G
scaffold_2143|ref0000022|ref0000004	5043	G	G/T
scaffold_2143|ref0000022|ref0000004	5048	G	G/A
scaffold_2143|ref0000022|ref0000004	5059	G	G/A
scaffold_2143|ref0000022|ref0000004	5113	C	C/T
scaffold_2143|ref0000022|ref0000004	5115	A	A/C
scaffold_2143|ref0000022|ref0000004	5158	A	A/G
scaffold_2143|ref0000022|ref0000004	5193	A	A/G
scaffold_2143|ref0000022|ref0000004	5224	C	C/A
scaffold_2143|ref0000022|ref0000004	5251	C	C/A
scaffold_2143|ref0000022|ref0000004	5280	G	G/C
scaffold_2143|ref0000022|ref0000004	5282	T	T/C
scaffold_2143|ref0000022|ref0000004	5290	A	A/C
scaffold_2143|ref0000022|ref0000004	5319	G	G/A
scaffold_2143|ref0000022|ref0000004	5333	C	C/A
scaffold_2143|ref0000022|ref0000004	5352	C	C/T
scaffold_2143|ref0000022|ref0000004	5475	C	C/T
scaffold_2143|ref0000022|ref0000004	5484	A	A/C
scaffold_2143|ref0000022|ref0000004	5490	T	T/A
scaffold_2143|ref0000022|ref0000004	5502	A	A/C
scaffold_2143|ref0000022|ref0000004	5544	C	C/A
scaffold_2143|ref0000022|ref0000004	5566	T	T/G
scaffold_2143|ref0000022|ref0000004	5588	A	A/G
scaffold_2143|ref0000022|ref0000004	5601	T	T/G
scaffold_2143|ref0000022|ref0000004	5622	C	C/T
scaffold_2143|ref0000022|ref0000004	5627	C	C/T
scaffold_2143|ref0000022|ref0000004	5630	A	A/T
scaffold_2143|ref0000022|ref0000004	5649	C	C/T
scaffold_2143|ref0000022|ref0000004	5664	G	G/A
scaffold_2143|ref0000022|ref0000004	5671	A	A/T
scaffold_2143|ref0000022|ref0000004	5700	A	A/G
scaffold_2143|ref0000022|ref0000004	5706	T	T/A
scaffold_2143|ref0000022|ref0000004	5710	A	A/G
scaffold_2143|ref0000022|ref0000004	5724	A	A/C
scaffold_2143|ref0000022|ref0000004	5730	C	C/G
scaffold_2143|ref0000022|ref0000004	5731	T	T/G
scaffold_2143|ref0000022|ref0000004	5760	T	T/C
scaffold_2143|ref0000022|ref0000004	5778	T	T/G
scaffold_2143|ref0000022|ref0000004	5815	C	C/A
scaffold_2143|ref0000022|ref0000004	5828	C	C/T
scaffold_2143|ref0000022|ref0000004	5830	T	T/G
scaffold_2143|ref0000022|ref0000004	5902	C	C/T
scaffold_2143|ref0000022|ref0000004	5941	C	C/T
scaffold_2143|ref0000022|ref0000004	5980	G	G/C
scaffold_2143|ref0000022|ref0000004	5984	G	G/T
scaffold_2143|ref0000022|ref0000004	5989	T	T/A
scaffold_2143|ref0000022|ref0000004	5997	G	G/A
scaffold_2143|ref0000022|ref0000004	6029	T	T/A
scaffold_2143|ref0000022|ref0000004	6036	C	C/A
scaffold_2143|ref0000022|ref0000004	6044	T	T/A
scaffold_2143|ref0000022|ref0000004	6103	C	C/G
scaffold_2143|ref0000022|ref0000004	6135	G	G/T
scaffold_2143|ref0000022|ref0000004	6141	C	C/G
scaffold_2143|ref0000022|ref0000004	6143	G	G/A
scaffold_2143|ref0000022|ref0000004	6144	A	A/G
scaffold_2143|ref0000022|ref0000004	6151	C	C/T
scaffold_2143|ref0000022|ref0000004	6162	T	T/C
scaffold_2143|ref0000022|ref0000004	6185	C	T/T
scaffold_2143|ref0000022|ref0000004	6194	G	G/T
scaffold_2143|ref0000022|ref0000004	6206	G	G/T
scaffold_2143|ref0000022|ref0000004	6263	C	C/T
scaffold_2143|ref0000022|ref0000004	6267	C	C/T
scaffold_2143|ref0000022|ref0000004	6317	C	C/A
scaffold_2143|ref0000022|ref0000004	7531	A	A/T
scaffold_2143|ref0000022|ref0000004	7541	T	T/C
scaffold_2143|ref0000022|ref0000004	7546	C	C/T
scaffold_2143|ref0000022|ref0000004	7548	A	A/G
scaffold_2143|ref0000022|ref0000004	7553	G	G/A
scaffold_2143|ref0000022|ref0000004	7561	A	A/C
scaffold_2143|ref0000022|ref0000004	7586	T	T/A
scaffold_2143|ref0000022|ref0000004	7599	C	C/G
scaffold_2143|ref0000022|ref0000004	7604	A	A/G
scaffold_2143|ref0000022|ref0000004	7610	A	A/G
scaffold_2143|ref0000022|ref0000004	7616	T	T/C
scaffold_2143|ref0000022|ref0000004	7622	T	T/C
scaffold_2143|ref0000022|ref0000004	7664	C	C/G
scaffold_2143|ref0000022|ref0000004	7665	T	T/G
scaffold_2143|ref0000022|ref0000004	7675	G	G/C
scaffold_2143|ref0000022|ref0000004	7676	T	T/C
scaffold_2143|ref0000022|ref0000004	7684	C	C/A
scaffold_2143|ref0000022|ref0000004	7685	A	A/G
scaffold_2143|ref0000022|ref0000004	7706	C	C/T
scaffold_2143|ref0000022|ref0000004	7725	T	T/C
scaffold_2143|ref0000022|ref0000004	7726	A	A/C
scaffold_2143|ref0000022|ref0000004	7728	A	A/G
scaffold_2143|ref0000022|ref0000004	7729	T	T/G
scaffold_2143|ref0000022|ref0000004	7740	T	T/A
scaffold_2143|ref0000022|ref0000004	7745	C	C/A
scaffold_2143|ref0000022|ref0000004	7748	T	T/C
scaffold_2143|ref0000022|ref0000004	7750	A	A/C
scaffold_2143|ref0000022|ref0000004	7754	T	T/A
scaffold_2143|ref0000022|ref0000004	7775	G	G/A
scaffold_2143|ref0000022|ref0000004	7782	A	A/G
scaffold_2143|ref0000022|ref0000004	7795	A	A/T
scaffold_2143|ref0000022|ref0000004	7796	A	A/G
scaffold_2143|ref0000022|ref0000004	7806	A	A/G
scaffold_2143|ref0000022|ref0000004	7815	A	A/G
scaffold_2143|ref0000022|ref0000004	7819	C	C/G
scaffold_2143|ref0000022|ref0000004	7865	A	A/G
scaffold_2143|ref0000022|ref0000004	7903	G	G/A
scaffold_2143|ref0000022|ref0000004	7909	G	G/A
scaffold_2143|ref0000022|ref0000004	7919	C	C/T
scaffold_2143|ref0000022|ref0000004	7933	T	T/G
scaffold_2143|ref0000022|ref0000004	7945	A	A/G
scaffold_2143|ref0000022|ref0000004	7964	C	C/G
scaffold_2143|ref0000022|ref0000004	7965	A	A/C
scaffold_2143|ref0000022|ref0000004	7967	G	G/C
scaffold_2143|ref0000022|ref0000004	7979	G	G/T
scaffold_2143|ref0000022|ref0000004	7984	A	A/G
scaffold_2143|ref0000022|ref0000004	7997	G	G/A
scaffold_2143|ref0000022|ref0000004	8023	C	C/T
scaffold_2143|ref0000022|ref0000004	8024	A	A/G
scaffold_2143|ref0000022|ref0000004	8025	A	A/T
scaffold_2143|ref0000022|ref0000004	8033	A	A/C
scaffold_2143|ref0000022|ref0000004	8038	A	A/G
scaffold_2143|ref0000022|ref0000004	8046	T	T/C
scaffold_2143|ref0000022|ref0000004	8051	C	C/T
scaffold_2143|ref0000022|ref0000004	8096	T	T/C
scaffold_2143|ref0000022|ref0000004	8097	G	G/C
scaffold_2143|ref0000022|ref0000004	8114	G	G/T
scaffold_2143|ref0000022|ref0000004	8138	C	C/T
scaffold_2143|ref0000022|ref0000004	8166	T	T/G
scaffold_2143|ref0000022|ref0000004	8167	C	C/G
scaffold_2143|ref0000022|ref0000004	8169	C	C/T
scaffold_2143|ref0000022|ref0000004	8173	C	C/A
scaffold_2143|ref0000022|ref0000004	8202	T	T/G
scaffold_2143|ref0000022|ref0000004	8225	A	A/T
scaffold_2143|ref0000022|ref0000004	8231	C	C/T
scaffold_2143|ref0000022|ref0000004	8249	G	G/C
scaffold_2143|ref0000022|ref0000004	8263	G	G/T
scaffold_2143|ref0000022|ref0000004	8290	G	G/T
scaffold_2143|ref0000022|ref0000004	8293	C	C/A
scaffold_2143|ref0000022|ref0000004	8297	G	G/C
scaffold_2143|ref0000022|ref0000004	8379	G	G/C
scaffold_2143|ref0000022|ref0000004	8386	T	T/A
scaffold_2143|ref0000022|ref0000004	8404	C	C/T
scaffold_2143|ref0000022|ref0000004	8410	C	C/A
scaffold_2143|ref0000022|ref0000004	8415	C	C/A
scaffold_2143|ref0000022|ref0000004	8441	C	C/T
scaffold_2143|ref0000022|ref0000004	8486	A	A/G
scaffold_2143|ref0000022|ref0000004	15080	A	A/G
scaffold_2143|ref0000022|ref0000004	15103	A	A/C
scaffold_2143|ref0000022|ref0000004	15116	T	T/C
scaffold_2143|ref0000022|ref0000004	15127	A	A/G
scaffold_2143|ref0000022|ref0000004	15178	T	T/C
scaffold_2143|ref0000022|ref0000004	15180	A	A/G
scaffold_2143|ref0000022|ref0000004	15195	G	G/A
scaffold_2143|ref0000022|ref0000004	15201	C	C/G
scaffold_2143|ref0000022|ref0000004	15206	A	A/G
scaffold_2143|ref0000022|ref0000004	15207	G	G/T
scaffold_2143|ref0000022|ref0000004	15230	A	A/T
scaffold_2143|ref0000022|ref0000004	15235	C	C/A
scaffold_2143|ref0000022|ref0000004	15237	G	G/A
scaffold_2143|ref0000022|ref0000004	15244	A	A/T
scaffold_2143|ref0000022|ref0000004	15249	A	A/G
scaffold_2143|ref0000022|ref0000004	15253	G	G/T
scaffold_2143|ref0000022|ref0000004	15261	A	A/G
scaffold_2143|ref0000022|ref0000004	15279	C	C/T
scaffold_2143|ref0000022|ref0000004	15282	A	A/T
scaffold_2143|ref0000022|ref0000004	15297	A	A/G
scaffold_2143|ref0000022|ref0000004	15311	G	G/T
scaffold_2143|ref0000022|ref0000004	15312	T	T/A
scaffold_2143|ref0000022|ref0000004	15351	G	G/T
scaffold_2143|ref0000022|ref0000004	15370	A	A/G
scaffold_2143|ref0000022|ref0000004	15378	C	C/T
scaffold_2143|ref0000022|ref0000004	15387	T	T/G
scaffold_2143|ref0000022|ref0000004	15393	T	T/C
scaffold_2143|ref0000022|ref0000004	15397	G	G/C
scaffold_2143|ref0000022|ref0000004	15399	A	A/G
scaffold_2143|ref0000022|ref0000004	15402	T	T/A
scaffold_2143|ref0000022|ref0000004	15485	C	C/T
scaffold_2143|ref0000022|ref0000004	15501	A	A/G
scaffold_2143|ref0000022|ref0000004	15520	C	C/T
scaffold_2143|ref0000022|ref0000004	15559	T	T/C
scaffold_2143|ref0000022|ref0000004	15565	G	G/A
scaffold_2143|ref0000022|ref0000004	15603	T	T/C
scaffold_2143|ref0000022|ref0000004	15652	A	A/G
scaffold_2143|ref0000022|ref0000004	15665	T	T/G
scaffold_2143|ref0000022|ref0000004	15670	A	A/G
scaffold_2143|ref0000022|ref0000004	15674	G	G/A
scaffold_2143|ref0000022|ref0000004	15687	G	G/T
scaffold_2143|ref0000022|ref0000004	15711	A	A/G
scaffold_2143|ref0000022|ref0000004	15719	C	C/A
scaffold_2143|ref0000022|ref0000004	15723	G	G/A
scaffold_2143|ref0000022|ref0000004	15725	G	G/T
scaffold_2143|ref0000022|ref0000004	15732	G	G/A
scaffold_2143|ref0000022|ref0000004	15740	G	G/A
scaffold_2143|ref0000022|ref0000004	15751	T	T/C
scaffold_2143|ref0000022|ref0000004	15775	T	T/A
scaffold_2143|ref0000022|ref0000004	15782	C	C/T
scaffold_2143|ref0000022|ref0000004	15797	A	A/G
scaffold_2143|ref0000022|ref0000004	15801	C	C/A
scaffold_2143|ref0000022|ref0000004	15820	C	C/T
scaffold_2143|ref0000022|ref0000004	15846	C	C/T
scaffold_2143|ref0000022|ref0000004	15874	C	C/T
scaffold_2143|ref0000022|ref0000004	15897	T	T/G
scaffold_2143|ref0000022|ref0000004	15909	G	G/T
scaffold_2143|ref0000022|ref0000004	15928	G	G/T
scaffold_2143|ref0000022|ref0000004	15938	G	G/A
scaffold_2143|ref0000022|ref0000004	15939	C	C/A
scaffold_2143|ref0000022|ref0000004	15942	C	C/G
scaffold_2143|ref0000022|ref0000004	15949	T	T/C
scaffold_2143|ref0000022|ref0000004	15960	C	C/T
scaffold_2143|ref0000022|ref0000004	15961	T	T/A
scaffold_2143|ref0000022|ref0000004	15962	G	G/A
scaffold_2143|ref0000022|ref0000004	15976	C	C/T
scaffold_2143|ref0000022|ref0000004	15978	A	A/G
scaffold_2143|ref0000022|ref0000004	15991	G	G/A
scaffold_2143|ref0000022|ref0000004	15999	C	C/A
scaffold_2143|ref0000022|ref0000004	16011	A	A/G
scaffold_2143|ref0000022|ref0000004	16029	A	A/C
scaffold_2143|ref0000022|ref0000004	16030	T	T/A
scaffold_2143|ref0000022|ref0000004	16051	G	G/A
scaffold_2143|ref0000022|ref0000004	16053	G	G/A
scaffold_2143|ref0000022|ref0000004	16111	G	G/C
scaffold_2143|ref0000022|ref0000004	16123	T	T/G
scaffold_2143|ref0000022|ref0000004	16125	G	G/A
scaffold_2143|ref0000022|ref0000004	16137	G	G/A
scaffold_2143|ref0000022|ref0000004	16165	C	C/T
scaffold_2143|ref0000022|ref0000004	16168	A	A/G
scaffold_2143|ref0000022|ref0000004	16184	T	T/C
scaffold_2143|ref0000022|ref0000004	16194	A	A/G
scaffold_2143|ref0000022|ref0000004	16202	C	C/A
scaffold_2143|ref0000022|ref0000004	16207	T	T/A
scaffold_2143|ref0000022|ref0000004	16232	C	C/T
scaffold_2143|ref0000022|ref0000004	16234	T	T/G
scaffold_2143|ref0000022|ref0000004	16235	T	T/A
scaffold_2143|ref0000022|ref0000004	16241	C	C/T
scaffold_2143|ref0000022|ref0000004	16249	C	C/T
scaffold_2143|ref0000022|ref0000004	16263	G	G/T
scaffold_2143|ref0000022|ref0000004	16286	T	T/A
scaffold_2143|ref0000022|ref0000004	16287	G	G/A
scaffold_2143|ref0000022|ref0000004	16289	C	C/A
scaffold_2143|ref0000022|ref0000004	16310	C	C/T
scaffold_2143|ref0000022|ref0000004	16315	T	T/C
scaffold_2143|ref0000022|ref0000004	16341	G	G/C
scaffold_2143|ref0000022|ref0000004	16344	A	A/G
scaffold_2143|ref0000022|ref0000004	16359	G	G/C
scaffold_2143|ref0000022|ref0000004	16363	A	A/C
scaffold_2143|ref0000022|ref0000004	16367	C	C/A
scaffold_2143|ref0000022|ref0000004	16373	A	A/T
scaffold_2143|ref0000022|ref0000004	16393	G	G/T
scaffold_2143|ref0000022|ref0000004	16394	T	T/G
scaffold_2143|ref0000022|ref0000004	16404	G	G/C
scaffold_2143|ref0000022|ref0000004	16409	G	G/A
scaffold_2143|ref0000022|ref0000004	16410	C	C/T
scaffold_2143|ref0000022|ref0000004	16417	A	A/G
scaffold_2143|ref0000022|ref0000004	16422	C	C/A
scaffold_2143|ref0000022|ref0000004	16433	G	G/A
scaffold_2143|ref0000022|ref0000004	16434	C	C/T
scaffold_2143|ref0000022|ref0000004	18405	A	A/G
scaffold_2143|ref0000022|ref0000004	18426	A	A/G
scaffold_2143|ref0000022|ref0000004	18452	T	T/C
scaffold_2143|ref0000022|ref0000004	18454	G	G/A
scaffold_2143|ref0000022|ref0000004	18481	C	C/T
scaffold_2143|ref0000022|ref0000004	18482	A	A/G
scaffold_2143|ref0000022|ref0000004	18492	A	A/C
scaffold_2143|ref0000022|ref0000004	18522	T	T/C
scaffold_2143|ref0000022|ref0000004	18523	G	G/C
scaffold_2143|ref0000022|ref0000004	18531	T	T/C
scaffold_2143|ref0000022|ref0000004	18543	T	T/C
scaffold_2143|ref0000022|ref0000004	18560	T	T/C
scaffold_2143|ref0000022|ref0000004	18566	C	C/T
scaffold_2143|ref0000022|ref0000004	18577	T	T/G
scaffold_2143|ref0000022|ref0000004	18606	T	T/C
scaffold_2143|ref0000022|ref0000004	18638	T	T/G
scaffold_2143|ref0000022|ref0000004	18712	A	A/G
scaffold_2143|ref0000022|ref0000004	18714	A	A/T
scaffold_2143|ref0000022|ref0000004	18760	G	G/A
scaffold_2143|ref0000022|ref0000004	18762	T	T/C
scaffold_2143|ref0000022|ref0000004	18779	G	G/A
scaffold_2143|ref0000022|ref0000004	18796	G	G/C
scaffold_2143|ref0000022|ref0000004	18820	G	G/A
scaffold_2143|ref0000022|ref0000004	18829	T	T/G
scaffold_2143|ref0000022|ref0000004	18835	T	T/G
scaffold_2143|ref0000022|ref0000004	18837	T	T/C
scaffold_2143|ref0000022|ref0000004	18840	T	T/C
scaffold_2143|ref0000022|ref0000004	18857	G	G/A
scaffold_2143|ref0000022|ref0000004	18860	A	A/G
scaffold_2143|ref0000022|ref0000004	18874	C	C/T
scaffold_2143|ref0000022|ref0000004	18885	G	G/T
scaffold_2143|ref0000022|ref0000004	18902	A	A/G
scaffold_2143|ref0000022|ref0000004	18936	A	A/T
scaffold_2143|ref0000022|ref0000004	18974	G	G/A
scaffold_2143|ref0000022|ref0000004	18991	C	C/T
scaffold_2143|ref0000022|ref0000004	19015	C	C/T
scaffold_2143|ref0000022|ref0000004	19019	T	T/C
scaffold_2143|ref0000022|ref0000004	19046	G	G/A
scaffold_2143|ref0000022|ref0000004	19047	G	G/A
scaffold_2143|ref0000022|ref0000004	19055	C	C/T
scaffold_2143|ref0000022|ref0000004	19059	A	A/G
scaffold_2143|ref0000022|ref0000004	19080	T	T/C
scaffold_2143|ref0000022|ref0000004	19096	G	G/T
scaffold_2143|ref0000022|ref0000004	19110	G	G/A
scaffold_2143|ref0000022|ref0000004	19120	G	G/T
scaffold_2143|ref0000022|ref0000004	19122	G	G/A
scaffold_2143|ref0000022|ref0000004	19125	T	T/G
scaffold_2143|ref0000022|ref0000004	19129	G	G/A
scaffold_2143|ref0000022|ref0000004	19154	G	G/A
scaffold_2143|ref0000022|ref0000004	19156	C	C/G
scaffold_2143|ref0000022|ref0000004	19161	A	A/G
scaffold_2143|ref0000022|ref0000004	19182	C	C/T
scaffold_2143|ref0000022|ref0000004	19186	T	T/C
scaffold_2143|ref0000022|ref0000004	19191	G	G/A
scaffold_2143|ref0000022|ref0000004	19196	A	A/T
scaffold_2143|ref0000022|ref0000004	19203	G	G/A
scaffold_2143|ref0000022|ref0000004	19207	C	C/T
scaffold_2143|ref0000022|ref0000004	19208	T	T/A
scaffold_2143|ref0000022|ref0000004	19219	C	C/A
scaffold_2143|ref0000022|ref0000004	19228	G	G/A
scaffold_2143|ref0000022|ref0000004	19231	T	T/C
scaffold_2143|ref0000022|ref0000004	19234	A	A/T
scaffold_2143|ref0000022|ref0000004	19237	A	A/G
scaffold_2143|ref0000022|ref0000004	19238	G	G/T
scaffold_2143|ref0000022|ref0000004	19265	T	T/G
scaffold_2143|ref0000022|ref0000004	19272	T	T/C
scaffold_2143|ref0000022|ref0000004	19282	A	A/G
scaffold_2143|ref0000022|ref0000004	19286	T	T/G
scaffold_2143|ref0000022|ref0000004	19288	C	C/T
scaffold_2143|ref0000022|ref0000004	19305	C	C/T
scaffold_2143|ref0000022|ref0000004	19306	C	C/T
scaffold_2143|ref0000022|ref0000004	19316	C	C/T
scaffold_2143|ref0000022|ref0000004	19321	G	G/A
scaffold_2143|ref0000022|ref0000004	19359	T	T/C
scaffold_2143|ref0000022|ref0000004	19363	C	C/T
scaffold_2143|ref0000022|ref0000004	19367	G	G/A
scaffold_2143|ref0000022|ref0000004	19370	T	T/A
scaffold_2143|ref0000022|ref0000004	19384	A	A/G
scaffold_2143|ref0000022|ref0000004	19392	T	T/C
scaffold_2143|ref0000022|ref0000004	19395	G	G/A
scaffold_2143|ref0000022|ref0000004	19396	G	G/A
scaffold_2143|ref0000022|ref0000004	19397	A	A/G
scaffold_2143|ref0000022|ref0000004	19400	G	G/T
scaffold_2143|ref0000022|ref0000004	19405	C	C/T
scaffold_2143|ref0000022|ref0000004	19417	G	G/A
scaffold_2143|ref0000022|ref0000004	19419	T	T/C
scaffold_2143|ref0000022|ref0000004	19429	C	C/T
scaffold_2143|ref0000022|ref0000004	19438	C	C/A
scaffold_2143|ref0000022|ref0000004	19440	C	C/A
scaffold_2143|ref0000022|ref0000004	19441	G	G/A
scaffold_2143|ref0000022|ref0000004	19467	C	C/T
scaffold_2143|ref0000022|ref0000004	19470	C	C/T
scaffold_2143|ref0000022|ref0000004	19480	G	G/A
scaffold_2143|ref0000022|ref0000004	19500	C	C/T
scaffold_2143|ref0000022|ref0000004	19538	T	T/C
scaffold_2143|ref0000022|ref0000004	19545	T	T/C
scaffold_2143|ref0000022|ref0000004	19550	G	G/A
scaffold_2143|ref0000022|ref0000004	19556	C	C/A
scaffold_2143|ref0000022|ref0000004	19593	A	A/C
scaffold_2143|ref0000022|ref0000004	19603	G	G/A
scaffold_2143|ref0000022|ref0000004	19609	A	A/G
scaffold_2143|ref0000022|ref0000004	19621	G	G/A
scaffold_2143|ref0000022|ref0000004	19625	G	G/A
scaffold_2143|ref0000022|ref0000004	19631	A	A/T
scaffold_2143|ref0000022|ref0000004	19646	G	G/T
scaffold_2143|ref0000022|ref0000004	19647	T	T/C
scaffold_2143|ref0000022|ref0000004	19654	A	A/T
scaffold_2143|ref0000022|ref0000004	19665	A	A/G
scaffold_2143|ref0000022|ref0000004	19668	T	T/C
scaffold_2143|ref0000022|ref0000004	19672	T	T/G
scaffold_2143|ref0000022|ref0000004	19683	A	A/G
scaffold_2143|ref0000022|ref0000004	19686	C	C/G
scaffold_2143|ref0000022|ref0000004	19701	A	A/C
scaffold_2143|ref0000022|ref0000004	19723	T	T/A
scaffold_2143|ref0000022|ref0000004	19731	T	T/C
scaffold_2143|ref0000022|ref0000004	19767	A	A/G
scaffold_2143|ref0000022|ref0000004	19784	A	A/G
scaffold_2143|ref0000022|ref0000004	19791	A	A/G
scaffold_2143|ref0000022|ref0000004	19810	T	T/C
scaffold_2143|ref0000022|ref0000004	19821	G	G/A
scaffold_2143|ref0000022|ref0000004	19845	C	C/A
scaffold_2143|ref0000022|ref0000004	19849	C	C/T
scaffold_2143|ref0000022|ref0000004	19864	T	T/G
scaffold_2143|ref0000022|ref0000004	19878	C	C/T
scaffold_2143|ref0000022|ref0000004	19879	C	C/A
scaffold_2143|ref0000022|ref0000004	19885	G	G/T
scaffold_2143|ref0000022|ref0000004	19894	A	A/G
scaffold_2143|ref0000022|ref0000004	19899	A	A/G
scaffold_2143|ref0000022|ref0000004	19903	C	C/T
scaffold_2143|ref0000022|ref0000004	19920	G	G/A
scaffold_2143|ref0000022|ref0000004	19927	A	A/T
scaffold_2143|ref0000022|ref0000004	19947	A	A/T
scaffold_2143|ref0000022|ref0000004	19948	T	T/C
scaffold_2143|ref0000022|ref0000004	19952	A	A/T
scaffold_2143|ref0000022|ref0000004	19964	G	G/A
scaffold_2143|ref0000022|ref0000004	19965	G	G/A
scaffold_2143|ref0000022|ref0000004	19969	A	A/C
scaffold_2143|ref0000022|ref0000004	19994	G	G/T
scaffold_2143|ref0000022|ref0000004	20009	C	C/A
scaffold_2143|ref0000022|ref0000004	20043	C	C/A
scaffold_2143|ref0000022|ref0000004	20054	A	A/G
scaffold_2143|ref0000022|ref0000004	20062	G	G/A
scaffold_2143|ref0000022|ref0000004	20119	A	A/T
scaffold_2143|ref0000022|ref0000004	20164	A	A/T
scaffold_2143|ref0000022|ref0000004	20198	G	G/A
scaffold_2143|ref0000022|ref0000004	20204	A	A/C
scaffold_2143|ref0000022|ref0000004	20214	G	G/A
scaffold_2143|ref0000022|ref0000004	20219	A	A/G
scaffold_2143|ref0000022|ref0000004	20221	A	A/G
scaffold_2143|ref0000022|ref0000004	20232	C	C/A
scaffold_2143|ref0000022|ref0000004	20236	C	C/T
scaffold_2143|ref0000022|ref0000004	20256	A	A/G
scaffold_2143|ref0000022|ref0000004	20258	A	A/G
scaffold_2143|ref0000022|ref0000004	20349	A	A/G
scaffold_2143|ref0000022|ref0000004	20350	A	A/G
scaffold_2143|ref0000022|ref0000004	20361	G	G/C
scaffold_2143|ref0000022|ref0000004	20367	A	A/C
scaffold_2143|ref0000022|ref0000004	20381	A	A/C
scaffold_2143|ref0000022|ref0000004	20398	G	G/A
scaffold_2143|ref0000022|ref0000004	20408	G	G/A
scaffold_2143|ref0000022|ref0000004	20422	T	T/C
scaffold_2143|ref0000022|ref0000004	20432	G	G/T
scaffold_2143|ref0000022|ref0000004	20436	A	A/C
scaffold_2143|ref0000022|ref0000004	20449	C	C/T
scaffold_2143|ref0000022|ref0000004	20453	T	T/A
scaffold_2143|ref0000022|ref0000004	20583	A	A/G
scaffold_2143|ref0000022|ref0000004	20612	T	T/C
scaffold_2143|ref0000022|ref0000004	20619	A	A/G
scaffold_2143|ref0000022|ref0000004	20639	C	C/A
scaffold_2143|ref0000022|ref0000004	20642	A	A/C
scaffold_2143|ref0000022|ref0000004	20661	C	C/A
scaffold_2143|ref0000022|ref0000004	20662	T	T/A
scaffold_2143|ref0000022|ref0000004	21912	C	C/T
scaffold_2143|ref0000022|ref0000004	21914	A	A/G
scaffold_2143|ref0000022|ref0000004	21936	C	C/G
scaffold_2143|ref0000022|ref0000004	21957	A	A/G
scaffold_2143|ref0000022|ref0000004	21967	G	G/T
scaffold_2143|ref0000022|ref0000004	21995	C	C/A
scaffold_2143|ref0000022|ref0000004	22030	G	G/C
scaffold_2143|ref0000022|ref0000004	22045	A	A/G
scaffold_2143|ref0000022|ref0000004	22048	T	T/G
scaffold_2143|ref0000022|ref0000004	22060	G	G/A
scaffold_2143|ref0000022|ref0000004	22064	G	G/C
scaffold_2143|ref0000022|ref0000004	22067	G	G/A
scaffold_2143|ref0000022|ref0000004	22076	C	C/T
scaffold_2143|ref0000022|ref0000004	22116	A	A/G
scaffold_2143|ref0000022|ref0000004	22128	A	A/T
scaffold_2143|ref0000022|ref0000004	22135	G	G/T
scaffold_2143|ref0000022|ref0000004	22160	T	T/C
scaffold_2143|ref0000022|ref0000004	22165	G	G/A
scaffold_2143|ref0000022|ref0000004	22180	T	T/G
scaffold_2143|ref0000022|ref0000004	22182	T	T/A
scaffold_2143|ref0000022|ref0000004	22183	A	A/T
scaffold_2143|ref0000022|ref0000004	22195	T	T/A
scaffold_2143|ref0000022|ref0000004	22201	T	T/C
scaffold_2143|ref0000022|ref0000004	22202	T	T/C
scaffold_2143|ref0000022|ref0000004	22203	C	C/T
scaffold_2143|ref0000022|ref0000004	22210	C	C/A
scaffold_2143|ref0000022|ref0000004	22216	A	A/G
scaffold_2143|ref0000022|ref0000004	22305	G	G/T
scaffold_2143|ref0000022|ref0000004	22306	A	A/T
scaffold_2143|ref0000022|ref0000004	22320	G	G/C
scaffold_2143|ref0000022|ref0000004	22322	T	T/A
scaffold_2143|ref0000022|ref0000004	22325	G	G/A
scaffold_2143|ref0000022|ref0000004	22340	C	C/T
scaffold_2143|ref0000022|ref0000004	22342	T	T/C
scaffold_2143|ref0000022|ref0000004	22358	C	C/T
scaffold_2143|ref0000022|ref0000004	22361	C	C/T
scaffold_2143|ref0000022|ref0000004	22371	G	G/A
scaffold_2143|ref0000022|ref0000004	22378	C	C/T
scaffold_2143|ref0000022|ref0000004	22409	A	A/G
scaffold_2143|ref0000022|ref0000004	22413	C	C/G
scaffold_2143|ref0000022|ref0000004	22431	G	G/C
scaffold_2143|ref0000022|ref0000004	22443	A	A/G
scaffold_2143|ref0000022|ref0000004	22457	T	T/A
scaffold_2143|ref0000022|ref0000004	22460	C	C/T
scaffold_2143|ref0000022|ref0000004	22465	C	C/T
scaffold_2143|ref0000022|ref0000004	22475	C	C/A
scaffold_2143|ref0000022|ref0000004	22478	C	C/T
scaffold_2143|ref0000022|ref0000004	22483	T	T/A
scaffold_2143|ref0000022|ref0000004	22495	A	A/G
scaffold_2143|ref0000022|ref0000004	22497	A	A/C
scaffold_2143|ref0000022|ref0000004	22541	G	G/T
scaffold_2143|ref0000022|ref0000004	22545	C	C/G
scaffold_2143|ref0000022|ref0000004	22546	A	A/C
scaffold_2143|ref0000022|ref0000004	22599	A	A/G
scaffold_2143|ref0000022|ref0000004	22611	G	G/A
scaffold_2143|ref0000022|ref0000004	22631	A	A/T
scaffold_2143|ref0000022|ref0000004	22641	T	T/A
scaffold_2143|ref0000022|ref0000004	22656	T	T/C
scaffold_2143|ref0000022|ref0000004	22723	A	A/T
scaffold_2143|ref0000022|ref0000004	22732	C	C/T
scaffold_2143|ref0000022|ref0000004	22742	A	A/C
scaffold_2143|ref0000022|ref0000004	22754	C	C/A
scaffold_2143|ref0000022|ref0000004	22772	A	A/G
scaffold_2143|ref0000022|ref0000004	22792	A	A/C
scaffold_2143|ref0000022|ref0000004	22810	C	C/T
scaffold_2143|ref0000022|ref0000004	22815	T	T/G
scaffold_2143|ref0000022|ref0000004	22839	A	A/G
scaffold_2143|ref0000022|ref0000004	22842	C	C/G
scaffold_2143|ref0000022|ref0000004	22848	C	C/T
scaffold_2143|ref0000022|ref0000004	22897	C	C/G
scaffold_2143|ref0000022|ref0000004	22933	C	C/T
scaffold_2143|ref0000022|ref0000004	22939	G	G/A
scaffold_2143|ref0000022|ref0000004	23009	A	A/G
scaffold_2143|ref0000022|ref0000004	23022	T	T/C
scaffold_2143|ref0000022|ref0000004	23049	A	A/T
scaffold_2143|ref0000022|ref0000004	23068	C	C/T
scaffold_2143|ref0000022|ref0000004	23073	A	A/G
scaffold_2143|ref0000022|ref0000004	23074	T	T/C
scaffold_2143|ref0000022|ref0000004	23078	T	T/G
scaffold_2143|ref0000022|ref0000004	23085	G	G/T
scaffold_2143|ref0000022|ref0000004	23087	G	G/C
scaffold_2143|ref0000022|ref0000004	23108	G	G/A
scaffold_2143|ref0000022|ref0000004	23764	A	A/G
scaffold_2143|ref0000022|ref0000004	23780	T	T/C
scaffold_2143|ref0000022|ref0000004	23810	G	G/A
scaffold_2143|ref0000022|ref0000004	23829	C	C/T
scaffold_2143|ref0000022|ref0000004	23862	A	A/C
scaffold_2143|ref0000022|ref0000004	23863	C	C/T
scaffold_2143|ref0000022|ref0000004	23887	C	C/T
scaffold_2143|ref0000022|ref0000004	23908	A	A/G
scaffold_2143|ref0000022|ref0000004	23914	T	T/G
scaffold_2143|ref0000022|ref0000004	23918	C	C/T
scaffold_2143|ref0000022|ref0000004	23919	T	T/C
scaffold_2143|ref0000022|ref0000004	23924	T	T/C
scaffold_2143|ref0000022|ref0000004	23929	C	C/T
scaffold_2143|ref0000022|ref0000004	23936	A	A/G
scaffold_2143|ref0000022|ref0000004	23954	G	G/A
scaffold_2143|ref0000022|ref0000004	23969	C	G/G
scaffold_2143|ref0000022|ref0000004	23982	T	T/A
scaffold_2143|ref0000022|ref0000004	24000	G	G/A
scaffold_2143|ref0000022|ref0000004	24020	A	A/G
scaffold_2143|ref0000022|ref0000004	24027	A	A/T
scaffold_2143|ref0000022|ref0000004	24396	G	G/C
scaffold_2143|ref0000022|ref0000004	24400	G	G/T
scaffold_2143|ref0000022|ref0000004	24406	C	C/T
scaffold_2143|ref0000022|ref0000004	24409	T	T/C
scaffold_2143|ref0000022|ref0000004	24423	A	A/G
scaffold_2143|ref0000022|ref0000004	24427	A	A/T
scaffold_2143|ref0000022|ref0000004	24460	A	A/G
scaffold_2143|ref0000022|ref0000004	24472	C	C/T
scaffold_2143|ref0000022|ref0000004	24476	A	A/C
scaffold_2143|ref0000022|ref0000004	24477	A	A/G
scaffold_2143|ref0000022|ref0000004	24543	T	T/C
scaffold_2143|ref0000022|ref0000004	24616	T	T/C
scaffold_2143|ref0000022|ref0000004	25381	G	A/A
scaffold_2143|ref0000022|ref0000004	25413	A	T/T
scaffold_2143|ref0000022|ref0000004	25821	C	C/T
scaffold_2143|ref0000022|ref0000004	25858	C	C/T
scaffold_2143|ref0000022|ref0000004	25893	G	G/A
scaffold_2143|ref0000022|ref0000004	25895	C	C/G
scaffold_2143|ref0000022|ref0000004	25898	T	C/C
scaffold_2143|ref0000022|ref0000004	25899	G	G/A
scaffold_2143|ref0000022|ref0000004	25922	G	G/A
scaffold_2143|ref0000022|ref0000004	25950	G	G/A
scaffold_2143|ref0000022|ref0000004	25967	G	G/A
scaffold_2143|ref0000022|ref0000004	25994	A	A/T
scaffold_2143|ref0000022|ref0000004	25995	A	A/G
scaffold_2143|ref0000022|ref0000004	26007	C	C/T
scaffold_2143|ref0000022|ref0000004	26047	G	G/A
scaffold_2143|ref0000022|ref0000004	26062	G	G/A
scaffold_2143|ref0000022|ref0000004	26080	G	G/A
scaffold_2143|ref0000022|ref0000004	26092	C	C/T
scaffold_2143|ref0000022|ref0000004	26115	A	A/T
scaffold_2143|ref0000022|ref0000004	26172	G	G/T
scaffold_2143|ref0000022|ref0000004	26182	G	G/A
scaffold_2143|ref0000022|ref0000004	26189	G	G/C
scaffold_2143|ref0000022|ref0000004	26229	G	G/A
scaffold_2143|ref0000022|ref0000004	26242	T	T/C
scaffold_2143|ref0000022|ref0000004	26247	A	A/G
scaffold_2143|ref0000022|ref0000004	26291	T	T/C
scaffold_2143|ref0000022|ref0000004	26304	T	T/G
scaffold_2143|ref0000022|ref0000004	26418	T	T/C
scaffold_329|ref0006812|ref0000005	313	T	T/A
scaffold_329|ref0006812|ref0000005	371	T	T/C
scaffold_329|ref0006812|ref0000005	526	T	C/C
scaffold_329|ref0006812|ref0000005	563	A	T/T
scaffold_329|ref0006812|ref0000005	1530	A	A/G
scaffold_329|ref0006812|ref0000005	1534	G	G/T
scaffold_329|ref0006812|ref0000005	1541	C	C/T
scaffold_329|ref0006812|ref0000005	1569	T	T/C
scaffold_329|ref0006812|ref0000005	1581	G	G/C
scaffold_329|ref0006812|ref0000005	1584	T	T/C
scaffold_329|ref0006812|ref0000005	1587	C	C/T
scaffold_329|ref0006812|ref0000005	1590	G	G/A
scaffold_329|ref0006812|ref0000005	1593	T	T/C
scaffold_329|ref0006812|ref0000005	1623	A	A/T
scaffold_329|ref0006812|ref0000005	1628	C	C/T
scaffold_329|ref0006812|ref0000005	1635	T	T/A
scaffold_329|ref0006812|ref0000005	1648	T	T/C
scaffold_329|ref0006812|ref0000005	4360	T	T/G
scaffold_329|ref0006812|ref0000005	4363	T	T/C
scaffold_329|ref0006812|ref0000005	4364	A	A/T
scaffold_329|ref0006812|ref0000005	4402	T	T/G
scaffold_329|ref0006812|ref0000005	4639	C	C/A
scaffold_329|ref0006812|ref0000005	7911	T	T/C
scaffold_329|ref0006812|ref0000005	18771	A	A/G
scaffold_329|ref0006812|ref0000005	18783	T	C/C
scaffold_329|ref0006812|ref0000005	18791	C	G/G
scaffold_329|ref0006812|ref0000005	18828	T	T/C
scaffold_329|ref0006812|ref0000005	18836	T	T/C
scaffold_329|ref0006812|ref0000005	18837	A	A/G
scaffold_329|ref0006812|ref0000005	18843	G	G/A
scaffold_329|ref0006812|ref0000005	20189	C	C/T
scaffold_329|ref0006812|ref0000005	20217	T	T/C
scaffold_329|ref0006812|ref0000005	20220	G	G/A
scaffold_329|ref0006812|ref0000005	20233	T	T/C
scaffold_329|ref0006812|ref0000005	20236	G	G/A
scaffold_329|ref0006812|ref0000005	20247	T	T/G
scaffold_329|ref0006812|ref0000005	20248	T	T/A
scaffold_329|ref0006812|ref0000005	20250	G	G/T
scaffold_329|ref0006812|ref0000005	20254	A	A/G
scaffold_329|ref0006812|ref0000005	20266	G	G/A
scaffold_329|ref0006812|ref0000005	20272	A	A/T
scaffold_329|ref0006812|ref0000005	20276	A	A/G
scaffold_329|ref0006812|ref0000005	20277	G	G/A
scaffold_329|ref0006812|ref0000005	20284	G	G/A
scaffold_329|ref0006812|ref0000005	20296	A	A/G
scaffold_329|ref0006812|ref0000005	20351	A	A/G
scaffold_329|ref0006812|ref0000005	20356	T	T/C
scaffold_329|ref0006812|ref0000005	20365	G	G/C
scaffold_329|ref0006812|ref0000005	20370	C	C/T
scaffold_329|ref0006812|ref0000005	20381	C	C/T
scaffold_329|ref0006812|ref0000005	20413	A	A/T
scaffold_329|ref0006812|ref0000005	20425	A	A/G
scaffold_329|ref0006812|ref0000005	20426	T	T/G
scaffold_329|ref0006812|ref0000005	20441	C	C/G
scaffold_329|ref0006812|ref0000005	20454	C	C/T
scaffold_329|ref0006812|ref0000005	20455	G	G/A
scaffold_329|ref0006812|ref0000005	21412	T	T/C
scaffold_329|ref0006812|ref0000005	21440	T	T/A
scaffold_329|ref0006812|ref0000005	21459	G	G/C
scaffold_329|ref0006812|ref0000005	21508	T	T/G
scaffold_329|ref0006812|ref0000005	21511	T	T/C
scaffold_329|ref0006812|ref0000005	21530	T	T/C
scaffold_329|ref0006812|ref0000005	21566	G	G/A
scaffold_329|ref0006812|ref0000005	21588	C	C/T
scaffold_329|ref0006812|ref0000005	21613	C	C/A
scaffold_329|ref0006812|ref0000005	21627	T	T/A
scaffold_329|ref0006812|ref0000005	21632	A	A/G
scaffold_329|ref0006812|ref0000005	21674	A	A/G
scaffold_329|ref0006812|ref0000005	21683	G	G/A
scaffold_329|ref0006812|ref0000005	21691	A	A/C
scaffold_329|ref0006812|ref0000005	21694	A	A/G
scaffold_329|ref0006812|ref0000005	21695	C	C/T
scaffold_329|ref0006812|ref0000005	21726	T	T/C
scaffold_329|ref0006812|ref0000005	21737	G	G/A
scaffold_329|ref0006812|ref0000005	21740	G	G/A
scaffold_329|ref0006812|ref0000005	21743	A	A/T
scaffold_329|ref0006812|ref0000005	21758	C	C/G
scaffold_329|ref0006812|ref0000005	21771	A	A/C
scaffold_329|ref0006812|ref0000005	21774	T	T/G
scaffold_329|ref0006812|ref0000005	21776	G	G/A
scaffold_329|ref0006812|ref0000005	21780	A	A/C
scaffold_329|ref0006812|ref0000005	21784	G	G/A
scaffold_329|ref0006812|ref0000005	21785	T	T/G
scaffold_329|ref0006812|ref0000005	21792	A	A/C
scaffold_329|ref0006812|ref0000005	21797	C	C/A
scaffold_329|ref0006812|ref0000005	21823	C	C/T
scaffold_329|ref0006812|ref0000005	21832	G	G/A
scaffold_329|ref0006812|ref0000005	21835	G	G/A
scaffold_329|ref0006812|ref0000005	21901	G	G/A
scaffold_329|ref0006812|ref0000005	21968	A	A/G
scaffold_329|ref0006812|ref0000005	21982	T	T/C
scaffold_329|ref0006812|ref0000005	21995	A	A/G
scaffold_329|ref0006812|ref0000005	22310	A	A/G
scaffold_329|ref0006812|ref0000005	22313	G	G/A
scaffold_329|ref0006812|ref0000005	22426	T	T/C
scaffold_329|ref0006812|ref0000005	22493	A	A/G
scaffold_329|ref0006812|ref0000005	22494	T	T/A
scaffold_329|ref0006812|ref0000005	22684	A	A/G
scaffold_329|ref0006812|ref0000005	22723	C	C/G
scaffold_329|ref0006812|ref0000005	22739	A	A/C
scaffold_329|ref0006812|ref0000005	22782	A	A/T
scaffold_329|ref0006812|ref0000005	22977	T	T/C
scaffold_329|ref0006812|ref0000005	23137	C	C/T
scaffold_329|ref0006812|ref0000005	23140	A	G/G
scaffold_329|ref0006812|ref0000005	25073	G	C/C
scaffold_329|ref0006812|ref0000005	25324	A	A/G
scaffold_329|ref0006812|ref0000005	29993	G	G/T
scaffold_329|ref0006812|ref0000005	30004	C	C/T
scaffold_329|ref0006812|ref0000005	30005	A	A/C
scaffold_329|ref0006812|ref0000005	30041	A	A/T
scaffold_329|ref0006812|ref0000005	36560	C	C/T
scaffold_329|ref0006812|ref0000005	36562	A	A/G
scaffold_329|ref0006812|ref0000005	37166	C	C/T
scaffold_329|ref0006812|ref0000005	37702	C	C/T
scaffold_329|ref0006812|ref0000005	39022	C	C/T
scaffold_329|ref0006812|ref0000005	41445	C	A/A
scaffold_329|ref0006812|ref0000005	41632	G	G/A
scaffold_329|ref0006812|ref0000005	42028	G	G/A
scaffold_329|ref0006812|ref0000005	48030	G	T/T
scaffold_329|ref0006812|ref0000005	63980	C	C/A
scaffold_329|ref0006812|ref0000005	63983	G	G/A
scaffold_329|ref0006812|ref0000005	63988	T	T/A
scaffold_329|ref0006812|ref0000005	63989	A	A/G
scaffold_329|ref0006812|ref0000005	64016	A	A/G
scaffold_329|ref0006812|ref0000005	64031	T	T/G
scaffold_329|ref0006812|ref0000005	64342	C	C/T
scaffold_329|ref0006812|ref0000005	66334	G	G/A
scaffold_329|ref0006812|ref0000005	67152	A	T/T
scaffold_329|ref0006812|ref0000005	68004	G	A/A
scaffold_329|ref0006812|ref0000005	70434	T	T/G
scaffold_329|ref0006812|ref0000005	70491	G	G/A
scaffold_329|ref0006812|ref0000005	70547	T	T/A
scaffold_329|ref0006812|ref0000005	70548	G	G/A
scaffold_329|ref0006812|ref0000005	70549	G	G/A
scaffold_329|ref0006812|ref0000005	70563	C	C/T
scaffold_329|ref0006812|ref0000005	70573	A	A/G
scaffold_329|ref0006812|ref0000005	70579	G	G/T
scaffold_329|ref0006812|ref0000005	70591	A	A/C
scaffold_329|ref0006812|ref0000005	70594	T	T/G
scaffold_329|ref0006812|ref0000005	70596	T	T/A
scaffold_329|ref0006812|ref0000005	70603	A	A/G
scaffold_329|ref0006812|ref0000005	72237	G	G/A
scaffold_329|ref0006812|ref0000005	75181	T	T/A
scaffold_329|ref0006812|ref0000005	79829	G	G/A
scaffold_329|ref0006812|ref0000005	79854	T	T/C
scaffold_329|ref0006812|ref0000005	79858	A	A/T
scaffold_329|ref0006812|ref0000005	80026	T	T/G
scaffold_329|ref0006812|ref0000005	80059	G	G/A
scaffold_329|ref0006812|ref0000005	80060	A	A/G
scaffold_329|ref0006812|ref0000005	80119	A	G/G
scaffold_329|ref0006812|ref0000005	80156	A	A/G
scaffold_329|ref0006812|ref0000005	80163	A	A/T
scaffold_329|ref0006812|ref0000005	80171	G	G/T
scaffold_329|ref0006812|ref0000005	80175	G	G/T
scaffold_329|ref0006812|ref0000005	80183	A	A/G
scaffold_329|ref0006812|ref0000005	80188	A	A/G
scaffold_329|ref0006812|ref0000005	80203	A	A/G
scaffold_329|ref0006812|ref0000005	80206	G	G/A
scaffold_329|ref0006812|ref0000005	80213	G	G/A
scaffold_329|ref0006812|ref0000005	80224	C	C/A
scaffold_329|ref0006812|ref0000005	80239	A	A/G
scaffold_329|ref0006812|ref0000005	80243	T	T/C
scaffold_329|ref0006812|ref0000005	80253	A	A/G
scaffold_329|ref0006812|ref0000005	80274	T	T/C
scaffold_329|ref0006812|ref0000005	80278	G	G/T
scaffold_329|ref0006812|ref0000005	80303	C	C/A
scaffold_329|ref0006812|ref0000005	80309	A	A/G
scaffold_329|ref0006812|ref0000005	80364	T	T/C
scaffold_329|ref0006812|ref0000005	80368	C	C/T
scaffold_329|ref0006812|ref0000005	80374	A	A/G
scaffold_329|ref0006812|ref0000005	80388	C	C/G
scaffold_329|ref0006812|ref0000005	80408	A	A/G
scaffold_329|ref0006812|ref0000005	80409	G	G/T
scaffold_329|ref0006812|ref0000005	80423	A	A/G
scaffold_329|ref0006812|ref0000005	80431	C	C/T
scaffold_329|ref0006812|ref0000005	80433	C	C/T
scaffold_329|ref0006812|ref0000005	80442	G	G/A
scaffold_329|ref0006812|ref0000005	80449	A	A/C
scaffold_329|ref0006812|ref0000005	80462	A	A/G
scaffold_329|ref0006812|ref0000005	80468	C	C/G
scaffold_329|ref0006812|ref0000005	80490	C	C/T
scaffold_329|ref0006812|ref0000005	80494	A	A/T
scaffold_329|ref0006812|ref0000005	80509	G	G/T
scaffold_329|ref0006812|ref0000005	80543	T	T/G
scaffold_329|ref0006812|ref0000005	80544	G	G/A
scaffold_329|ref0006812|ref0000005	80547	G	G/C
scaffold_329|ref0006812|ref0000005	85151	G	G/C
scaffold_329|ref0006812|ref0000005	86039	T	T/A
scaffold_329|ref0006812|ref0000005	86041	T	T/C
scaffold_329|ref0006812|ref0000005	101493	G	G/A
scaffold_329|ref0006812|ref0000005	105093	G	G/A
scaffold_329|ref0006812|ref0000005	105563	A	G/G
scaffold_329|ref0006812|ref0000005	105829	C	C/T
scaffold_329|ref0006812|ref0000005	107491	C	T/T
scaffold_329|ref0006812|ref0000005	107509	A	C/C
scaffold_329|ref0006812|ref0000005	108774	C	C/T
scaffold_329|ref0006812|ref0000005	109333	C	C/A
scaffold_329|ref0006812|ref0000005	109894	T	T/A
scaffold_329|ref0006812|ref0000005	110237	T	C/C
scaffold_329|ref0006812|ref0000005	110370	C	C/A
scaffold_329|ref0006812|ref0000005	111247	G	G/C
scaffold_329|ref0006812|ref0000005	114410	A	A/G
scaffold_329|ref0006812|ref0000005	114420	A	A/G
scaffold_329|ref0006812|ref0000005	114485	G	G/A
scaffold_329|ref0006812|ref0000005	114557	A	G/G
scaffold_329|ref0006812|ref0000005	114582	A	A/C
scaffold_329|ref0006812|ref0000005	114596	G	A/A
scaffold_329|ref0006812|ref0000005	114617	G	G/T
scaffold_329|ref0006812|ref0000005	114636	T	T/C
scaffold_329|ref0006812|ref0000005	114652	C	C/A
scaffold_329|ref0006812|ref0000005	114670	A	A/G
scaffold_329|ref0006812|ref0000005	114672	T	T/C
scaffold_329|ref0006812|ref0000005	114675	T	T/C
scaffold_329|ref0006812|ref0000005	114762	C	C/T
scaffold_329|ref0006812|ref0000005	114765	G	G/T
scaffold_329|ref0006812|ref0000005	114845	G	G/A
scaffold_329|ref0006812|ref0000005	114849	G	G/A
scaffold_329|ref0006812|ref0000005	114947	T	T/C
scaffold_329|ref0006812|ref0000005	114994	G	G/T
scaffold_329|ref0006812|ref0000005	115001	A	A/C
scaffold_329|ref0006812|ref0000005	115027	A	A/G
scaffold_329|ref0006812|ref0000005	115065	T	T/C
scaffold_329|ref0006812|ref0000005	115092	G	G/A
scaffold_329|ref0006812|ref0000005	115129	T	T/G
scaffold_329|ref0006812|ref0000005	115266	A	A/G
scaffold_329|ref0006812|ref0000005	115276	A	A/C
scaffold_329|ref0006812|ref0000005	115352	G	G/T
scaffold_329|ref0006812|ref0000005	115360	A	A/G
scaffold_329|ref0006812|ref0000005	115375	A	A/T
scaffold_329|ref0006812|ref0000005	115390	A	A/T
scaffold_329|ref0006812|ref0000005	115421	T	T/A
scaffold_329|ref0006812|ref0000005	115427	T	T/C
scaffold_329|ref0006812|ref0000005	116791	C	C/T
scaffold_329|ref0006812|ref0000005	121099	T	T/A
scaffold_329|ref0006812|ref0000005	121109	T	T/G
scaffold_329|ref0006812|ref0000005	121111	C	C/T
scaffold_329|ref0006812|ref0000005	121115	T	T/C
scaffold_329|ref0006812|ref0000005	121119	C	C/T
scaffold_329|ref0006812|ref0000005	121144	T	T/C
scaffold_329|ref0006812|ref0000005	121145	C	C/T
scaffold_329|ref0006812|ref0000005	121148	A	A/T
scaffold_329|ref0006812|ref0000005	121150	A	A/T
scaffold_329|ref0006812|ref0000005	121155	T	T/C
scaffold_329|ref0006812|ref0000005	121156	C	C/T
scaffold_329|ref0006812|ref0000005	121167	A	A/T
scaffold_329|ref0006812|ref0000005	121168	A	A/G
scaffold_329|ref0006812|ref0000005	121172	G	G/A
scaffold_329|ref0006812|ref0000005	121175	A	A/T
scaffold_329|ref0006812|ref0000005	121181	A	A/T
scaffold_329|ref0006812|ref0000005	121187	A	A/T
scaffold_329|ref0006812|ref0000005	121189	T	T/C
scaffold_329|ref0006812|ref0000005	121193	A	A/G
scaffold_329|ref0006812|ref0000005	121199	T	T/A
scaffold_329|ref0006812|ref0000005	121202	T	T/C
scaffold_329|ref0006812|ref0000005	121203	A	A/G
scaffold_329|ref0006812|ref0000005	124272	T	T/A
scaffold_329|ref0006812|ref0000005	124395	C	C/T
scaffold_329|ref0006812|ref0000005	124406	A	A/C
scaffold_329|ref0006812|ref0000005	124500	T	T/C
scaffold_329|ref0006812|ref0000005	124508	T	T/C
scaffold_329|ref0006812|ref0000005	126735	T	T/C
scaffold_329|ref0006812|ref0000005	126755	G	G/A
scaffold_329|ref0006812|ref0000005	128325	A	C/C
scaffold_329|ref0006812|ref0000005	130432	A	A/G
scaffold_329|ref0006812|ref0000005	130436	C	C/T
scaffold_329|ref0006812|ref0000005	131197	C	C/T
scaffold_329|ref0006812|ref0000005	132163	A	A/C
scaffold_329|ref0006812|ref0000005	132194	T	T/C
scaffold_329|ref0006812|ref0000005	132197	G	G/A
scaffold_329|ref0006812|ref0000005	132244	G	G/T
scaffold_329|ref0006812|ref0000005	132250	A	A/G
scaffold_329|ref0006812|ref0000005	132254	T	T/C
scaffold_329|ref0006812|ref0000005	132326	C	C/T
scaffold_329|ref0006812|ref0000005	132361	G	G/T
scaffold_329|ref0006812|ref0000005	132391	T	T/G
scaffold_329|ref0006812|ref0000005	132396	G	G/A
scaffold_329|ref0006812|ref0000005	132427	C	C/A
scaffold_329|ref0006812|ref0000005	132441	C	C/T
scaffold_329|ref0006812|ref0000005	132577	T	T/C
scaffold_329|ref0006812|ref0000005	132592	T	T/C
scaffold_329|ref0006812|ref0000005	132615	C	C/T
scaffold_329|ref0006812|ref0000005	132630	C	C/T
scaffold_329|ref0006812|ref0000005	132894	T	T/G
scaffold_329|ref0006812|ref0000005	132906	A	A/C
scaffold_329|ref0006812|ref0000005	132939	C	C/T
scaffold_329|ref0006812|ref0000005	132957	T	T/C
scaffold_329|ref0006812|ref0000005	132969	G	G/A
scaffold_329|ref0006812|ref0000005	133009	C	C/A
scaffold_329|ref0006812|ref0000005	133010	A	A/C
scaffold_329|ref0006812|ref0000005	133036	G	G/A
scaffold_329|ref0006812|ref0000005	133066	C	C/T
scaffold_329|ref0006812|ref0000005	133084	C	C/G
scaffold_329|ref0006812|ref0000005	133094	C	C/A
scaffold_329|ref0006812|ref0000005	133099	A	A/G
scaffold_329|ref0006812|ref0000005	133106	C	C/G
scaffold_329|ref0006812|ref0000005	133116	C	C/T
scaffold_329|ref0006812|ref0000005	133117	A	A/C
scaffold_329|ref0006812|ref0000005	133120	A	A/C
scaffold_329|ref0006812|ref0000005	133166	G	G/A
scaffold_329|ref0006812|ref0000005	133182	T	T/C
scaffold_329|ref0006812|ref0000005	133184	C	C/A
scaffold_329|ref0006812|ref0000005	133188	G	G/T
scaffold_329|ref0006812|ref0000005	133202	T	T/C
scaffold_329|ref0006812|ref0000005	133205	G	G/T
scaffold_329|ref0006812|ref0000005	133229	T	T/A
scaffold_329|ref0006812|ref0000005	133246	T	T/C
scaffold_329|ref0006812|ref0000005	133260	G	G/A
scaffold_329|ref0006812|ref0000005	134396	C	C/T
scaffold_329|ref0006812|ref0000005	134691	G	T/T
scaffold_329|ref0006812|ref0000005	135146	C	C/T
scaffold_329|ref0006812|ref0000005	135183	G	G/T
scaffold_329|ref0006812|ref0000005	135184	C	C/T
scaffold_329|ref0006812|ref0000005	135198	T	T/A
scaffold_329|ref0006812|ref0000005	135212	T	T/C
scaffold_329|ref0006812|ref0000005	135223	T	T/A
scaffold_329|ref0006812|ref0000005	135245	G	G/C
scaffold_329|ref0006812|ref0000005	135314	T	T/A
scaffold_329|ref0006812|ref0000005	135319	A	A/C
scaffold_329|ref0006812|ref0000005	135327	A	A/G
scaffold_329|ref0006812|ref0000005	135347	G	G/A
scaffold_329|ref0006812|ref0000005	135354	C	C/T
scaffold_329|ref0006812|ref0000005	135364	C	C/T
scaffold_329|ref0006812|ref0000005	143514	C	C/G
scaffold_329|ref0006812|ref0000005	143525	G	G/A
scaffold_329|ref0006812|ref0000005	143537	C	C/G
scaffold_329|ref0006812|ref0000005	143540	G	G/C
scaffold_329|ref0006812|ref0000005	143554	G	G/T
scaffold_329|ref0006812|ref0000005	143555	T	T/G
scaffold_329|ref0006812|ref0000005	143562	C	C/T
scaffold_329|ref0006812|ref0000005	143588	T	T/C
scaffold_329|ref0006812|ref0000005	143601	A	A/G
scaffold_329|ref0006812|ref0000005	143607	A	A/G
scaffold_329|ref0006812|ref0000005	143613	T	C/C
scaffold_329|ref0006812|ref0000005	143614	A	A/G
scaffold_329|ref0006812|ref0000005	144104	G	G/T
scaffold_329|ref0006812|ref0000005	144107	G	G/A
scaffold_329|ref0006812|ref0000005	144135	C	C/G
scaffold_329|ref0006812|ref0000005	144148	T	T/A
scaffold_329|ref0006812|ref0000005	144151	G	G/A
scaffold_329|ref0006812|ref0000005	147629	T	T/C
scaffold_329|ref0006812|ref0000005	147636	C	C/A
scaffold_329|ref0006812|ref0000005	147660	A	A/T
scaffold_329|ref0006812|ref0000005	147664	G	G/T
scaffold_329|ref0006812|ref0000005	147670	A	A/T
scaffold_329|ref0006812|ref0000005	147689	A	A/T
scaffold_329|ref0006812|ref0000005	147693	G	G/T
scaffold_329|ref0006812|ref0000005	147701	C	C/A
scaffold_329|ref0006812|ref0000005	147711	C	C/A
scaffold_329|ref0006812|ref0000005	147720	C	C/A
scaffold_329|ref0006812|ref0000005	147739	G	G/C
scaffold_329|ref0006812|ref0000005	147741	G	G/T
scaffold_329|ref0006812|ref0000005	147746	C	C/A
scaffold_329|ref0006812|ref0000005	147751	G	G/A
scaffold_329|ref0006812|ref0000005	147753	A	A/G
scaffold_329|ref0006812|ref0000005	147774	G	G/T
scaffold_329|ref0006812|ref0000005	147776	A	A/C
scaffold_329|ref0006812|ref0000005	147786	A	A/G
scaffold_329|ref0006812|ref0000005	147797	A	A/T
scaffold_329|ref0006812|ref0000005	147803	A	A/G
scaffold_329|ref0006812|ref0000005	147837	A	A/T
scaffold_329|ref0006812|ref0000005	147849	C	C/A
scaffold_329|ref0006812|ref0000005	147852	T	T/A
scaffold_329|ref0006812|ref0000005	147862	T	T/C
scaffold_329|ref0006812|ref0000005	147868	T	T/A
scaffold_329|ref0006812|ref0000005	147877	T	T/C
scaffold_329|ref0006812|ref0000005	147902	A	A/T
scaffold_329|ref0006812|ref0000005	147914	T	T/G
scaffold_329|ref0006812|ref0000005	148228	C	T/T
scaffold_329|ref0006812|ref0000005	148343	C	G/G
scaffold_329|ref0006812|ref0000005	148534	G	G/T
scaffold_329|ref0006812|ref0000005	148562	A	A/G
scaffold_329|ref0006812|ref0000005	148564	G	G/A
scaffold_329|ref0006812|ref0000005	148567	G	G/A
scaffold_329|ref0006812|ref0000005	148578	T	T/A
scaffold_329|ref0006812|ref0000005	148582	A	A/C
scaffold_329|ref0006812|ref0000005	148597	A	A/C
scaffold_329|ref0006812|ref0000005	148611	A	A/C
scaffold_329|ref0006812|ref0000005	148612	T	T/G
scaffold_329|ref0006812|ref0000005	148613	A	A/G
scaffold_329|ref0006812|ref0000005	148624	A	G/G
scaffold_329|ref0006812|ref0000005	148628	C	C/T
scaffold_329|ref0006812|ref0000005	148629	T	T/C
scaffold_329|ref0006812|ref0000005	148657	T	T/A
scaffold_329|ref0006812|ref0000005	148750	C	C/A
scaffold_329|ref0006812|ref0000005	148759	T	T/C
scaffold_329|ref0006812|ref0000005	148800	C	C/A
scaffold_329|ref0006812|ref0000005	148810	A	A/G
scaffold_329|ref0006812|ref0000005	148830	C	C/T
scaffold_329|ref0006812|ref0000005	148831	T	T/C
scaffold_329|ref0006812|ref0000005	148840	T	T/A
scaffold_329|ref0006812|ref0000005	148877	C	C/A
scaffold_329|ref0006812|ref0000005	148886	T	T/A
scaffold_329|ref0006812|ref0000005	148889	A	A/G
scaffold_329|ref0006812|ref0000005	148895	G	G/C
scaffold_329|ref0006812|ref0000005	153278	C	C/T
scaffold_329|ref0006812|ref0000005	153503	G	G/A
scaffold_329|ref0006812|ref0000005	156500	G	G/A
scaffold_329|ref0006812|ref0000005	168258	C	T/T
scaffold_329|ref0006812|ref0000005	168269	T	C/C
scaffold_329|ref0006812|ref0000005	168896	C	C/G
scaffold_329|ref0006812|ref0000005	168906	G	G/A
scaffold_329|ref0006812|ref0000005	168909	C	C/G
scaffold_329|ref0006812|ref0000005	168918	C	C/T
scaffold_329|ref0006812|ref0000005	168941	A	A/C
scaffold_329|ref0006812|ref0000005	168948	T	T/C
scaffold_329|ref0006812|ref0000005	168957	T	T/G
scaffold_329|ref0006812|ref0000005	168964	T	T/A
scaffold_329|ref0006812|ref0000005	168970	A	A/G
scaffold_329|ref0006812|ref0000005	169167	T	T/C
scaffold_329|ref0006812|ref0000005	169203	T	T/G
scaffold_329|ref0006812|ref0000005	169228	C	C/A
scaffold_329|ref0006812|ref0000005	169235	A	A/T
scaffold_329|ref0006812|ref0000005	169241	A	A/T
scaffold_329|ref0006812|ref0000005	169248	A	A/T
scaffold_329|ref0006812|ref0000005	169250	C	C/A
scaffold_329|ref0006812|ref0000005	169265	C	C/T
scaffold_329|ref0006812|ref0000005	169266	C	C/A
scaffold_329|ref0006812|ref0000005	169270	G	G/T
scaffold_329|ref0006812|ref0000005	169274	G	G/A
scaffold_329|ref0006812|ref0000005	169290	A	A/C
scaffold_329|ref0006812|ref0000005	169297	T	T/G
scaffold_329|ref0006812|ref0000005	169306	C	C/A
scaffold_329|ref0006812|ref0000005	169315	T	T/C
scaffold_329|ref0006812|ref0000005	169340	T	T/A
scaffold_329|ref0006812|ref0000005	169346	A	A/T
scaffold_329|ref0006812|ref0000005	169347	G	G/A
scaffold_329|ref0006812|ref0000005	169350	G	G/T
scaffold_329|ref0006812|ref0000005	169506	T	T/C
scaffold_329|ref0006812|ref0000005	169521	A	A/G
scaffold_329|ref0006812|ref0000005	169545	A	A/G
scaffold_329|ref0006812|ref0000005	169550	A	A/C
scaffold_329|ref0006812|ref0000005	169556	T	T/A
scaffold_329|ref0006812|ref0000005	169564	T	T/A
scaffold_329|ref0006812|ref0000005	169599	C	C/T
scaffold_329|ref0006812|ref0000005	169601	A	A/G
scaffold_329|ref0006812|ref0000005	169602	A	A/G
scaffold_329|ref0006812|ref0000005	169615	G	G/T
scaffold_329|ref0006812|ref0000005	169622	A	A/T
scaffold_329|ref0006812|ref0000005	169634	C	C/T
scaffold_329|ref0006812|ref0000005	170085	C	C/T
scaffold_329|ref0006812|ref0000005	170098	A	A/G
scaffold_329|ref0006812|ref0000005	170113	A	A/C
scaffold_329|ref0006812|ref0000005	170125	T	T/C
scaffold_329|ref0006812|ref0000005	170126	G	G/A
scaffold_329|ref0006812|ref0000005	170134	G	G/C
scaffold_329|ref0006812|ref0000005	170136	C	C/T
scaffold_329|ref0006812|ref0000005	170137	A	A/G
scaffold_329|ref0006812|ref0000005	170150	C	C/A
scaffold_329|ref0006812|ref0000005	170161	A	A/C
scaffold_329|ref0006812|ref0000005	170164	T	T/C
scaffold_329|ref0006812|ref0000005	170177	T	T/C
scaffold_329|ref0006812|ref0000005	170188	G	G/A
scaffold_329|ref0006812|ref0000005	170194	T	T/G
scaffold_329|ref0006812|ref0000005	170202	A	A/T
scaffold_329|ref0006812|ref0000005	170209	A	A/C
scaffold_329|ref0006812|ref0000005	170226	G	G/A
scaffold_329|ref0006812|ref0000005	170238	G	G/A
scaffold_329|ref0006812|ref0000005	170247	G	G/C
scaffold_329|ref0006812|ref0000005	170279	A	A/T
scaffold_329|ref0006812|ref0000005	170284	A	A/T
scaffold_329|ref0006812|ref0000005	170285	A	A/G
scaffold_329|ref0006812|ref0000005	170291	A	A/G
scaffold_329|ref0006812|ref0000005	170319	C	C/G
scaffold_329|ref0006812|ref0000005	170548	C	C/T
scaffold_329|ref0006812|ref0000005	172862	T	T/G
scaffold_329|ref0006812|ref0000005	174790	A	A/G
scaffold_329|ref0006812|ref0000005	174862	A	A/G
scaffold_329|ref0006812|ref0000005	175016	T	T/C
scaffold_329|ref0006812|ref0000005	177505	C	C/T
scaffold_329|ref0006812|ref0000005	182859	A	A/C
scaffold_329|ref0006812|ref0000005	182957	A	A/C
scaffold_329|ref0006812|ref0000005	182963	C	C/G
scaffold_329|ref0006812|ref0000005	183007	T	T/C
scaffold_329|ref0006812|ref0000005	183021	T	T/C
scaffold_329|ref0006812|ref0000005	183058	T	T/C
scaffold_329|ref0006812|ref0000005	183096	C	C/T
scaffold_329|ref0006812|ref0000005	183125	T	T/C
scaffold_329|ref0006812|ref0000005	183155	A	A/G
scaffold_329|ref0006812|ref0000005	183159	A	A/G
scaffold_329|ref0006812|ref0000005	183183	A	A/G
scaffold_329|ref0006812|ref0000005	183202	A	A/C
scaffold_329|ref0006812|ref0000005	183207	A	A/G
scaffold_329|ref0006812|ref0000005	183210	C	C/T
scaffold_329|ref0006812|ref0000005	183272	A	A/C
scaffold_329|ref0006812|ref0000005	183307	T	T/G
scaffold_329|ref0006812|ref0000005	183327	C	C/T
scaffold_329|ref0006812|ref0000005	183350	C	C/T
scaffold_329|ref0006812|ref0000005	183357	T	T/C
scaffold_329|ref0006812|ref0000005	183375	A	A/C
scaffold_329|ref0006812|ref0000005	183378	G	G/A
scaffold_329|ref0006812|ref0000005	183402	T	T/A
scaffold_329|ref0006812|ref0000005	183443	A	A/G
scaffold_329|ref0006812|ref0000005	183489	G	G/A
scaffold_329|ref0006812|ref0000005	183492	T	T/C
scaffold_329|ref0006812|ref0000005	187138	A	A/G
scaffold_329|ref0006812|ref0000005	189076	T	A/A
scaffold_329|ref0006812|ref0000005	189077	T	G/G
scaffold_329|ref0006812|ref0000005	189078	T	A/A
scaffold_329|ref0006812|ref0000005	189598	C	C/A
scaffold_329|ref0006812|ref0000005	191031	A	A/T
scaffold_329|ref0006812|ref0000005	191051	T	T/C
scaffold_329|ref0006812|ref0000005	191173	G	G/T
scaffold_329|ref0006812|ref0000005	191177	A	A/T
scaffold_329|ref0006812|ref0000005	191179	T	T/G
scaffold_329|ref0006812|ref0000005	191775	G	G/T
scaffold_329|ref0006812|ref0000005	192221	A	A/G
scaffold_329|ref0006812|ref0000005	192225	C	C/T
scaffold_329|ref0006812|ref0000005	192234	C	C/T
scaffold_329|ref0006812|ref0000005	192235	T	T/C
scaffold_329|ref0006812|ref0000005	192258	G	G/C
scaffold_329|ref0006812|ref0000005	192284	A	A/G
scaffold_329|ref0006812|ref0000005	192298	T	T/A
scaffold_329|ref0006812|ref0000005	192300	A	A/T
scaffold_329|ref0006812|ref0000005	192337	T	T/G
scaffold_329|ref0006812|ref0000005	192397	A	A/T
scaffold_329|ref0006812|ref0000005	192398	A	A/C
scaffold_329|ref0006812|ref0000005	192407	T	T/G
scaffold_329|ref0006812|ref0000005	192417	T	T/C
scaffold_329|ref0006812|ref0000005	192452	T	T/C
scaffold_329|ref0006812|ref0000005	192460	A	A/G
scaffold_329|ref0006812|ref0000005	192461	T	T/C
scaffold_329|ref0006812|ref0000005	192477	A	A/G
scaffold_329|ref0006812|ref0000005	192503	G	G/T
scaffold_329|ref0006812|ref0000005	192527	A	A/T
scaffold_329|ref0006812|ref0000005	192549	C	C/T
scaffold_329|ref0006812|ref0000005	192624	T	T/C
scaffold_329|ref0006812|ref0000005	192666	C	C/G
scaffold_329|ref0006812|ref0000005	192678	C	C/G
scaffold_329|ref0006812|ref0000005	192688	A	A/G
scaffold_329|ref0006812|ref0000005	192728	C	C/G
scaffold_329|ref0006812|ref0000005	192732	C	C/A
scaffold_329|ref0006812|ref0000005	192741	A	A/C
scaffold_329|ref0006812|ref0000005	192762	T	T/G
scaffold_329|ref0006812|ref0000005	192767	C	C/G
scaffold_329|ref0006812|ref0000005	192771	T	T/A
scaffold_329|ref0006812|ref0000005	192810	G	G/A
scaffold_329|ref0006812|ref0000005	192811	G	G/A
scaffold_329|ref0006812|ref0000005	192840	T	T/C
scaffold_329|ref0006812|ref0000005	192854	A	A/G
scaffold_329|ref0006812|ref0000005	192880	C	C/T
scaffold_329|ref0006812|ref0000005	192901	C	C/T
scaffold_329|ref0006812|ref0000005	193000	A	A/G
scaffold_329|ref0006812|ref0000005	193009	A	A/G
scaffold_329|ref0006812|ref0000005	193010	T	T/A
scaffold_329|ref0006812|ref0000005	193026	G	G/A
scaffold_329|ref0006812|ref0000005	193107	A	A/C
scaffold_329|ref0006812|ref0000005	193184	G	G/A
scaffold_329|ref0006812|ref0000005	193210	C	C/T
scaffold_329|ref0006812|ref0000005	193223	G	G/C
scaffold_329|ref0006812|ref0000005	193240	G	G/T
scaffold_329|ref0006812|ref0000005	193241	G	G/A
scaffold_329|ref0006812|ref0000005	193255	T	T/A
scaffold_329|ref0006812|ref0000005	193261	A	A/G
scaffold_329|ref0006812|ref0000005	193294	T	T/G
scaffold_329|ref0006812|ref0000005	193322	T	T/G
scaffold_329|ref0006812|ref0000005	193337	C	C/T
scaffold_329|ref0006812|ref0000005	193344	C	C/A
scaffold_329|ref0006812|ref0000005	193362	G	G/A
scaffold_329|ref0006812|ref0000005	193377	T	T/A
scaffold_329|ref0006812|ref0000005	193402	T	T/C
scaffold_329|ref0006812|ref0000005	193416	A	A/G
scaffold_329|ref0006812|ref0000005	193438	C	C/T
scaffold_329|ref0006812|ref0000005	193449	A	A/G
scaffold_329|ref0006812|ref0000005	193450	G	G/T
scaffold_329|ref0006812|ref0000005	193457	T	T/G
scaffold_329|ref0006812|ref0000005	193469	G	G/A
scaffold_329|ref0006812|ref0000005	193472	T	T/C
scaffold_329|ref0006812|ref0000005	193512	A	A/G
scaffold_329|ref0006812|ref0000005	193553	G	G/C
scaffold_329|ref0006812|ref0000005	193562	C	C/T
scaffold_329|ref0006812|ref0000005	193599	G	G/A
scaffold_329|ref0006812|ref0000005	193921	T	T/G
scaffold_329|ref0006812|ref0000005	193937	C	C/T
scaffold_329|ref0006812|ref0000005	193956	T	T/G
scaffold_329|ref0006812|ref0000005	193959	T	T/C
scaffold_329|ref0006812|ref0000005	193960	C	C/A
scaffold_329|ref0006812|ref0000005	193969	A	A/G
scaffold_329|ref0006812|ref0000005	193974	G	G/A
scaffold_329|ref0006812|ref0000005	194000	A	A/G
scaffold_329|ref0006812|ref0000005	194033	A	A/C
scaffold_329|ref0006812|ref0000005	194058	A	A/G
scaffold_329|ref0006812|ref0000005	194089	G	G/A
scaffold_329|ref0006812|ref0000005	194095	C	C/A
scaffold_329|ref0006812|ref0000005	194157	A	A/G
scaffold_329|ref0006812|ref0000005	194169	A	A/G
scaffold_329|ref0006812|ref0000005	194181	T	T/C
scaffold_329|ref0006812|ref0000005	194182	T	T/A
scaffold_329|ref0006812|ref0000005	194184	C	C/G
scaffold_329|ref0006812|ref0000005	194188	G	G/A
scaffold_329|ref0006812|ref0000005	194193	T	T/A
scaffold_329|ref0006812|ref0000005	194194	T	T/A
scaffold_329|ref0006812|ref0000005	194225	G	G/T
scaffold_329|ref0006812|ref0000005	194228	A	A/T
scaffold_329|ref0006812|ref0000005	194230	C	C/A
scaffold_329|ref0006812|ref0000005	194231	A	A/C
scaffold_329|ref0006812|ref0000005	194233	C	C/T
scaffold_329|ref0006812|ref0000005	194245	T	T/C
scaffold_329|ref0006812|ref0000005	194250	A	A/C
scaffold_329|ref0006812|ref0000005	194251	T	T/A
scaffold_329|ref0006812|ref0000005	194254	C	C/T
scaffold_329|ref0006812|ref0000005	194259	A	A/G
scaffold_329|ref0006812|ref0000005	194266	T	T/A
scaffold_329|ref0006812|ref0000005	194267	G	G/T
scaffold_329|ref0006812|ref0000005	194271	T	T/A
scaffold_329|ref0006812|ref0000005	194283	G	G/A
scaffold_329|ref0006812|ref0000005	194292	T	T/G
scaffold_329|ref0006812|ref0000005	194299	A	A/G
scaffold_329|ref0006812|ref0000005	194333	T	T/A
scaffold_329|ref0006812|ref0000005	194353	T	T/G
scaffold_329|ref0006812|ref0000005	194354	C	C/T
scaffold_329|ref0006812|ref0000005	194389	A	A/G
scaffold_329|ref0006812|ref0000005	194391	A	A/T
scaffold_329|ref0006812|ref0000005	194394	T	T/C
scaffold_329|ref0006812|ref0000005	194431	G	G/A
scaffold_329|ref0006812|ref0000005	194435	A	A/G
scaffold_329|ref0006812|ref0000005	194444	T	T/A
scaffold_329|ref0006812|ref0000005	194449	T	T/C
scaffold_329|ref0006812|ref0000005	194453	A	A/C
scaffold_329|ref0006812|ref0000005	194454	T	T/C
scaffold_329|ref0006812|ref0000005	194462	A	A/T
scaffold_329|ref0006812|ref0000005	194478	G	G/A
scaffold_329|ref0006812|ref0000005	194491	C	C/T
scaffold_329|ref0006812|ref0000005	194495	G	G/A
scaffold_329|ref0006812|ref0000005	194498	A	A/G
scaffold_329|ref0006812|ref0000005	194518	A	A/T
scaffold_329|ref0006812|ref0000005	195487	T	T/A
scaffold_329|ref0006812|ref0000005	195594	T	T/C
scaffold_329|ref0006812|ref0000005	195627	A	A/T
scaffold_329|ref0006812|ref0000005	195674	G	G/C
scaffold_329|ref0006812|ref0000005	195689	C	C/T
scaffold_329|ref0006812|ref0000005	195721	C	C/T
scaffold_329|ref0006812|ref0000005	195724	C	C/G
scaffold_329|ref0006812|ref0000005	195769	C	C/T
scaffold_329|ref0006812|ref0000005	195775	T	T/A
scaffold_329|ref0006812|ref0000005	195780	A	A/C
scaffold_329|ref0006812|ref0000005	195806	A	A/G
scaffold_329|ref0006812|ref0000005	195807	T	T/G
scaffold_329|ref0006812|ref0000005	195809	C	C/A
scaffold_329|ref0006812|ref0000005	195837	C	C/A
scaffold_329|ref0006812|ref0000005	195868	G	G/C
scaffold_329|ref0006812|ref0000005	195874	T	T/C
scaffold_329|ref0006812|ref0000005	195876	A	A/T
scaffold_329|ref0006812|ref0000005	195879	A	A/C
scaffold_329|ref0006812|ref0000005	195882	T	T/C
scaffold_329|ref0006812|ref0000005	195932	T	T/C
scaffold_329|ref0006812|ref0000005	195942	T	T/G
scaffold_329|ref0006812|ref0000005	195948	G	G/A
scaffold_329|ref0006812|ref0000005	195961	G	G/A
scaffold_329|ref0006812|ref0000005	195978	G	G/A
scaffold_329|ref0006812|ref0000005	196001	T	T/A
scaffold_329|ref0006812|ref0000005	196004	C	C/T
scaffold_329|ref0006812|ref0000005	196027	C	C/T
scaffold_329|ref0006812|ref0000005	196096	T	T/C
scaffold_329|ref0006812|ref0000005	196108	C	C/G
scaffold_329|ref0006812|ref0000005	196118	G	G/A
scaffold_329|ref0006812|ref0000005	196173	T	T/G
scaffold_329|ref0006812|ref0000005	196191	C	C/T
scaffold_329|ref0006812|ref0000005	196192	G	G/A
scaffold_329|ref0006812|ref0000005	196199	T	T/C
scaffold_329|ref0006812|ref0000005	196200	G	G/A
scaffold_329|ref0006812|ref0000005	196203	G	G/A
scaffold_329|ref0006812|ref0000005	196212	A	A/C
scaffold_329|ref0006812|ref0000005	196215	C	C/G
scaffold_329|ref0006812|ref0000005	196259	C	C/A
scaffold_329|ref0006812|ref0000005	196277	G	G/A
scaffold_329|ref0006812|ref0000005	196310	T	T/C
scaffold_329|ref0006812|ref0000005	196340	T	T/C
scaffold_329|ref0006812|ref0000005	196341	T	T/C
scaffold_329|ref0006812|ref0000005	196369	G	G/A
scaffold_329|ref0006812|ref0000005	196388	A	A/G
scaffold_329|ref0006812|ref0000005	196396	G	G/A
scaffold_329|ref0006812|ref0000005	196422	T	T/A
scaffold_329|ref0006812|ref0000005	196423	C	C/T
scaffold_329|ref0006812|ref0000005	196448	C	C/T
scaffold_329|ref0006812|ref0000005	196512	C	C/G
scaffold_329|ref0006812|ref0000005	196535	A	A/C
scaffold_329|ref0006812|ref0000005	196543	C	C/T
scaffold_329|ref0006812|ref0000005	196546	C	C/T
scaffold_329|ref0006812|ref0000005	196554	G	G/A
scaffold_329|ref0006812|ref0000005	196570	A	A/G
scaffold_329|ref0006812|ref0000005	196580	A	A/G
scaffold_329|ref0006812|ref0000005	196600	C	C/A
scaffold_329|ref0006812|ref0000005	196605	T	T/A
scaffold_329|ref0006812|ref0000005	196619	T	T/C
scaffold_329|ref0006812|ref0000005	196621	T	T/C
scaffold_329|ref0006812|ref0000005	196641	C	C/T
scaffold_329|ref0006812|ref0000005	196660	C	C/A
scaffold_329|ref0006812|ref0000005	196681	T	T/A
scaffold_329|ref0006812|ref0000005	196691	C	C/T
scaffold_329|ref0006812|ref0000005	196800	A	A/C
scaffold_329|ref0006812|ref0000005	196816	A	A/C
scaffold_329|ref0006812|ref0000005	196828	C	C/T
scaffold_329|ref0006812|ref0000005	196836	C	C/T
scaffold_329|ref0006812|ref0000005	196838	A	A/G
scaffold_329|ref0006812|ref0000005	196850	A	A/G
scaffold_329|ref0006812|ref0000005	196868	T	T/C
scaffold_329|ref0006812|ref0000005	196869	C	C/T
scaffold_329|ref0006812|ref0000005	196874	G	G/A
scaffold_329|ref0006812|ref0000005	196892	G	G/T
scaffold_329|ref0006812|ref0000005	196903	T	T/C
scaffold_329|ref0006812|ref0000005	196930	C	C/T
scaffold_329|ref0006812|ref0000005	196941	T	T/C
scaffold_329|ref0006812|ref0000005	196942	A	A/G
scaffold_329|ref0006812|ref0000005	196945	C	C/A
scaffold_329|ref0006812|ref0000005	196951	G	G/A
scaffold_329|ref0006812|ref0000005	196952	A	A/G
scaffold_329|ref0006812|ref0000005	196957	G	G/A
scaffold_329|ref0006812|ref0000005	196959	C	C/G
scaffold_329|ref0006812|ref0000005	196981	G	G/A
scaffold_329|ref0006812|ref0000005	196990	A	A/G
scaffold_329|ref0006812|ref0000005	197007	T	T/C
scaffold_329|ref0006812|ref0000005	197018	T	T/C
scaffold_329|ref0006812|ref0000005	197025	C	C/G
scaffold_329|ref0006812|ref0000005	197026	C	C/T
scaffold_329|ref0006812|ref0000005	197038	C	C/T
scaffold_329|ref0006812|ref0000005	197039	T	T/G
scaffold_329|ref0006812|ref0000005	197053	C	C/T
scaffold_329|ref0006812|ref0000005	197063	C	C/T
scaffold_329|ref0006812|ref0000005	197076	C	C/G
scaffold_329|ref0006812|ref0000005	197092	G	G/A
scaffold_329|ref0006812|ref0000005	197095	A	A/G
scaffold_329|ref0006812|ref0000005	197109	C	C/A
scaffold_329|ref0006812|ref0000005	197140	T	T/A
scaffold_329|ref0006812|ref0000005	197149	C	C/T
scaffold_329|ref0006812|ref0000005	197150	A	A/T
scaffold_329|ref0006812|ref0000005	197164	G	G/A
scaffold_329|ref0006812|ref0000005	197167	T	T/C
scaffold_329|ref0006812|ref0000005	197173	G	G/A
scaffold_329|ref0006812|ref0000005	197194	G	G/C
scaffold_329|ref0006812|ref0000005	197305	T	T/G
scaffold_329|ref0006812|ref0000005	197317	C	C/A
scaffold_329|ref0006812|ref0000005	197319	A	A/G
scaffold_329|ref0006812|ref0000005	197323	T	T/C
scaffold_329|ref0006812|ref0000005	197394	C	C/A
scaffold_329|ref0006812|ref0000005	197402	G	G/C
scaffold_329|ref0006812|ref0000005	197419	T	T/A
scaffold_329|ref0006812|ref0000005	197430	C	C/T
scaffold_329|ref0006812|ref0000005	197433	A	A/G
scaffold_329|ref0006812|ref0000005	197450	G	G/C
scaffold_329|ref0006812|ref0000005	197485	A	C/C
scaffold_329|ref0006812|ref0000005	197492	G	G/A
scaffold_329|ref0006812|ref0000005	197495	A	A/C
scaffold_329|ref0006812|ref0000005	197540	C	C/T
scaffold_329|ref0006812|ref0000005	197553	C	C/T
scaffold_329|ref0006812|ref0000005	197568	C	C/A
scaffold_329|ref0006812|ref0000005	197576	C	C/T
scaffold_329|ref0006812|ref0000005	197577	C	C/T
scaffold_329|ref0006812|ref0000005	197578	G	G/A
scaffold_329|ref0006812|ref0000005	197588	G	G/A
scaffold_329|ref0006812|ref0000005	197592	C	C/G
scaffold_329|ref0006812|ref0000005	197640	C	C/A
scaffold_329|ref0006812|ref0000005	197643	G	G/C
scaffold_329|ref0006812|ref0000005	197644	T	T/G
scaffold_329|ref0006812|ref0000005	197695	G	G/A
scaffold_329|ref0006812|ref0000005	197701	C	C/G
scaffold_329|ref0006812|ref0000005	197708	G	G/T
scaffold_329|ref0006812|ref0000005	197716	G	G/A
scaffold_329|ref0006812|ref0000005	197737	A	A/G
scaffold_329|ref0006812|ref0000005	197813	C	C/G
scaffold_329|ref0006812|ref0000005	197821	C	C/T
scaffold_329|ref0006812|ref0000005	197836	G	G/A
scaffold_329|ref0006812|ref0000005	197848	G	G/A
scaffold_329|ref0006812|ref0000005	197874	G	G/A
scaffold_329|ref0006812|ref0000005	197885	C	C/T
scaffold_329|ref0006812|ref0000005	197901	T	T/C
scaffold_329|ref0006812|ref0000005	197917	C	C/A
scaffold_329|ref0006812|ref0000005	197938	A	A/G
scaffold_329|ref0006812|ref0000005	197941	A	A/T
scaffold_329|ref0006812|ref0000005	197972	T	T/C
scaffold_329|ref0006812|ref0000005	198008	G	G/C
scaffold_329|ref0006812|ref0000005	198015	C	C/T
scaffold_329|ref0006812|ref0000005	198043	C	C/A
scaffold_329|ref0006812|ref0000005	198058	A	A/G
scaffold_329|ref0006812|ref0000005	198085	A	A/C
scaffold_329|ref0006812|ref0000005	198100	T	T/C
scaffold_329|ref0006812|ref0000005	198102	A	A/G
scaffold_329|ref0006812|ref0000005	198160	T	T/C
scaffold_329|ref0006812|ref0000005	198168	A	A/G
scaffold_329|ref0006812|ref0000005	198174	A	A/C
scaffold_329|ref0006812|ref0000005	198176	G	G/A
scaffold_329|ref0006812|ref0000005	198186	A	A/G
scaffold_329|ref0006812|ref0000005	198193	T	T/C
scaffold_329|ref0006812|ref0000005	198194	G	G/A
scaffold_329|ref0006812|ref0000005	198214	T	T/C
scaffold_329|ref0006812|ref0000005	198252	G	G/A
scaffold_329|ref0006812|ref0000005	198296	T	T/C
scaffold_329|ref0006812|ref0000005	198300	G	G/T
scaffold_329|ref0006812|ref0000005	198302	T	T/A
scaffold_329|ref0006812|ref0000005	198315	G	G/A
scaffold_329|ref0006812|ref0000005	198319	C	C/T
scaffold_329|ref0006812|ref0000005	198320	G	G/A
scaffold_329|ref0006812|ref0000005	198412	C	C/G
scaffold_329|ref0006812|ref0000005	198470	T	T/C
scaffold_329|ref0006812|ref0000005	198477	C	C/T
scaffold_329|ref0006812|ref0000005	198482	A	A/C
scaffold_329|ref0006812|ref0000005	198515	T	T/A
scaffold_329|ref0006812|ref0000005	198613	G	G/A
scaffold_329|ref0006812|ref0000005	198625	C	C/G
scaffold_329|ref0006812|ref0000005	198645	G	G/A
scaffold_329|ref0006812|ref0000005	198684	C	C/T
scaffold_329|ref0006812|ref0000005	198726	T	T/G
scaffold_329|ref0006812|ref0000005	198760	G	G/A
scaffold_329|ref0006812|ref0000005	198777	G	G/A
scaffold_329|ref0006812|ref0000005	198778	G	G/T
scaffold_329|ref0006812|ref0000005	198902	A	A/C
scaffold_329|ref0006812|ref0000005	198909	C	C/T
scaffold_329|ref0006812|ref0000005	198927	A	A/G
scaffold_329|ref0006812|ref0000005	198938	C	C/T
scaffold_329|ref0006812|ref0000005	198967	G	G/T
scaffold_329|ref0006812|ref0000005	198978	G	G/A
scaffold_329|ref0006812|ref0000005	199004	G	G/C
scaffold_329|ref0006812|ref0000005	199062	A	A/G
scaffold_329|ref0006812|ref0000005	199140	G	G/T
scaffold_329|ref0006812|ref0000005	199145	T	T/C
scaffold_329|ref0006812|ref0000005	199148	T	T/A
scaffold_329|ref0006812|ref0000005	199149	T	T/C
scaffold_329|ref0006812|ref0000005	201841	G	G/C
scaffold_329|ref0006812|ref0000005	201986	T	T/G
scaffold_329|ref0006812|ref0000005	202252	T	T/C
scaffold_329|ref0006812|ref0000005	202255	C	C/T
scaffold_329|ref0006812|ref0000005	202263	G	G/T
scaffold_329|ref0006812|ref0000005	202276	G	G/A
scaffold_329|ref0006812|ref0000005	202332	T	T/G
scaffold_329|ref0006812|ref0000005	202407	T	T/C
scaffold_329|ref0006812|ref0000005	202419	C	C/G
scaffold_329|ref0006812|ref0000005	202700	A	A/T
scaffold_329|ref0006812|ref0000005	203004	A	A/G
scaffold_329|ref0006812|ref0000005	203037	T	T/A
scaffold_329|ref0006812|ref0000005	203089	C	C/G
scaffold_329|ref0006812|ref0000005	203090	T	T/C
scaffold_329|ref0006812|ref0000005	203095	G	G/A
scaffold_329|ref0006812|ref0000005	203104	A	A/T
scaffold_329|ref0006812|ref0000005	203146	A	A/T
scaffold_329|ref0006812|ref0000005	203151	G	G/A
scaffold_329|ref0006812|ref0000005	203196	C	C/G
scaffold_7322|ref0006565|ref0000006	297	G	G/C
scaffold_7322|ref0006565|ref0000006	500	G	G/A
scaffold_7322|ref0006565|ref0000006	549	T	T/C
scaffold_7322|ref0006565|ref0000006	553	T	T/A
scaffold_7322|ref0006565|ref0000006	558	T	T/C
scaffold_7322|ref0006565|ref0000006	563	A	A/C
scaffold_7322|ref0006565|ref0000006	591	G	G/A
scaffold_7322|ref0006565|ref0000006	850	T	T/C
scaffold_1703|ref0005314|ref0000008	291	G	G/T
scaffold_1703|ref0005314|ref0000008	857	G	G/T
scaffold_1703|ref0005314|ref0000008	1141	G	G/A
scaffold_1703|ref0005314|ref0000008	1293	G	G/A
scaffold_1703|ref0005314|ref0000008	1365	G	G/A
scaffold_1703|ref0005314|ref0000008	1444	C	C/T
scaffold_1703|ref0005314|ref0000008	1492	G	G/A
scaffold_1703|ref0005314|ref0000008	1525	G	G/A
scaffold_1703|ref0005314|ref0000008	7378	C	C/T
scaffold_1703|ref0005314|ref0000008	8128	G	G/A
scaffold_1703|ref0005314|ref0000008	8130	A	G/G
scaffold_1703|ref0005314|ref0000008	8144	C	C/A
scaffold_1703|ref0005314|ref0000008	8145	C	C/T
scaffold_1703|ref0005314|ref0000008	8246	A	G/G
scaffold_1703|ref0005314|ref0000008	8256	C	C/T
scaffold_1703|ref0005314|ref0000008	8277	G	G/T
scaffold_1703|ref0005314|ref0000008	8356	A	A/T
scaffold_1703|ref0005314|ref0000008	8686	G	G/A
scaffold_1703|ref0005314|ref0000008	8734	G	A/A
scaffold_1703|ref0005314|ref0000008	8910	T	T/C
scaffold_1703|ref0005314|ref0000008	10975	G	G/A
scaffold_1703|ref0005314|ref0000008	11395	G	G/C
scaffold_1703|ref0005314|ref0000008	11420	A	A/C
scaffold_1703|ref0005314|ref0000008	17343	G	G/A
scaffold_1703|ref0005314|ref0000008	17860	C	C/T
scaffold_1703|ref0005314|ref0000008	18300	G	G/A
scaffold_1703|ref0005314|ref0000008	18315	G	G/A
scaffold_1703|ref0005314|ref0000008	18689	C	C/T
scaffold_1703|ref0005314|ref0000008	18715	A	A/G
scaffold_1703|ref0005314|ref0000008	18727	T	T/C
scaffold_1703|ref0005314|ref0000008	18749	A	A/G
scaffold_1703|ref0005314|ref0000008	18751	A	A/C
scaffold_1703|ref0005314|ref0000008	18754	C	C/A
scaffold_1703|ref0005314|ref0000008	18757	T	T/C
scaffold_1703|ref0005314|ref0000008	18763	A	A/C
scaffold_1703|ref0005314|ref0000008	19205	T	T/G
scaffold_1703|ref0005314|ref0000008	21885	A	A/G
scaffold_1703|ref0005314|ref0000008	24376	G	G/A
scaffold_1703|ref0005314|ref0000008	25641	C	C/T
scaffold_1703|ref0005314|ref0000008	26843	C	T/T
scaffold_1703|ref0005314|ref0000008	30717	T	T/C
scaffold_1703|ref0005314|ref0000008	31510	G	G/T
scaffold_1703|ref0005314|ref0000008	31689	C	C/T
scaffold_1703|ref0005314|ref0000008	33220	A	A/G
scaffold_1703|ref0005314|ref0000008	33844	C	C/T
scaffold_1703|ref0005314|ref0000008	34168	C	C/A
scaffold_1703|ref0005314|ref0000008	34494	T	T/C
scaffold_1703|ref0005314|ref0000008	34497	G	G/A
scaffold_1703|ref0005314|ref0000008	34502	C	C/G
scaffold_1703|ref0005314|ref0000008	34527	T	T/A
scaffold_1703|ref0005314|ref0000008	34560	A	A/G
scaffold_1703|ref0005314|ref0000008	34605	A	A/G
scaffold_1703|ref0005314|ref0000008	34617	T	T/C
scaffold_1703|ref0005314|ref0000008	34621	A	A/G
scaffold_1703|ref0005314|ref0000008	34629	T	T/C
scaffold_1703|ref0005314|ref0000008	34659	A	A/T
scaffold_1703|ref0005314|ref0000008	34687	C	C/T
scaffold_1703|ref0005314|ref0000008	34709	A	A/T
scaffold_1703|ref0005314|ref0000008	34711	T	T/C
scaffold_1703|ref0005314|ref0000008	34713	T	T/G
scaffold_1703|ref0005314|ref0000008	34715	A	A/G
scaffold_1703|ref0005314|ref0000008	34862	C	C/T
scaffold_1703|ref0005314|ref0000008	42533	G	G/A
scaffold_1703|ref0005314|ref0000008	42564	A	A/G
scaffold_1703|ref0005314|ref0000008	42582	G	G/A
scaffold_1703|ref0005314|ref0000008	42603	T	C/C
scaffold_1703|ref0005314|ref0000008	42639	A	G/G
scaffold_1703|ref0005314|ref0000008	42643	A	A/G
scaffold_1703|ref0005314|ref0000008	42645	C	C/T
scaffold_1703|ref0005314|ref0000008	42672	G	G/A
scaffold_1703|ref0005314|ref0000008	42690	G	G/A
scaffold_1703|ref0005314|ref0000008	42715	T	A/A
scaffold_1703|ref0005314|ref0000008	42724	G	A/A
scaffold_1703|ref0005314|ref0000008	42731	C	C/T
scaffold_1703|ref0005314|ref0000008	42762	G	G/A
scaffold_1703|ref0005314|ref0000008	42801	A	T/T
scaffold_1703|ref0005314|ref0000008	42819	C	C/T
scaffold_1703|ref0005314|ref0000008	42891	A	A/G
scaffold_1703|ref0005314|ref0000008	42894	A	A/G
scaffold_1703|ref0005314|ref0000008	42904	G	G/A
scaffold_1703|ref0005314|ref0000008	42910	T	T/C
scaffold_1703|ref0005314|ref0000008	42923	T	T/C
scaffold_1703|ref0005314|ref0000008	42954	T	T/C
scaffold_1703|ref0005314|ref0000008	42957	T	T/C
scaffold_1703|ref0005314|ref0000008	42998	C	C/A
scaffold_1703|ref0005314|ref0000008	43030	A	A/G
scaffold_1703|ref0005314|ref0000008	43112	G	G/A
scaffold_1703|ref0005314|ref0000008	43143	G	G/A
scaffold_1703|ref0005314|ref0000008	43149	T	T/C
scaffold_1703|ref0005314|ref0000008	43155	T	T/A
scaffold_1703|ref0005314|ref0000008	43161	A	A/G
scaffold_1703|ref0005314|ref0000008	43170	G	G/A
scaffold_6635|ref0006552|ref0000009	160	T	T/C
scaffold_6635|ref0006552|ref0000009	171	G	G/A
scaffold_6635|ref0006552|ref0000009	197	C	C/G
scaffold_6635|ref0006552|ref0000009	206	T	T/A
scaffold_6635|ref0006552|ref0000009	208	T	C/C
scaffold_6635|ref0006552|ref0000009	219	G	G/A
scaffold_6635|ref0006552|ref0000009	224	G	G/T
scaffold_6635|ref0006552|ref0000009	230	G	C/C
scaffold_6635|ref0006552|ref0000009	259	C	T/T
scaffold_6635|ref0006552|ref0000009	263	T	G/G
scaffold_6635|ref0006552|ref0000009	339	G	T/T
scaffold_6635|ref0006552|ref0000009	440	G	G/C
scaffold_6635|ref0006552|ref0000009	445	A	A/C
scaffold_6635|ref0006552|ref0000009	591	T	G/G
scaffold_6635|ref0006552|ref0000009	593	C	T/T
scaffold_6635|ref0006552|ref0000009	601	T	C/C
scaffold_6635|ref0006552|ref0000009	605	G	A/A
scaffold_6635|ref0006552|ref0000009	618	C	C/T
scaffold_6635|ref0006552|ref0000009	631	G	A/A
scaffold_6635|ref0006552|ref0000009	700	C	C/T
scaffold_6635|ref0006552|ref0000009	708	G	G/A
scaffold_6635|ref0006552|ref0000009	731	A	C/C
scaffold_6635|ref0006552|ref0000009	735	C	A/A
scaffold_6130|ref0000387|ref0000010	1001	G	G/A
scaffold_6130|ref0000387|ref0000010	1022	T	T/G
scaffold_6130|ref0000387|ref0000010	1024	A	A/T
scaffold_6130|ref0000387|ref0000010	1045	C	C/T
scaffold_6130|ref0000387|ref0000010	1048	C	C/A
scaffold_8047|ref0002407|ref0000011	163	C	C/A
scaffold_8047|ref0002407|ref0000011	199	G	G/C
scaffold_8047|ref0002407|ref0000011	200	T	A/A
scaffold_8047|ref0002407|ref0000011	225	A	T/T
scaffold_8047|ref0002407|ref0000011	233	A	A/T
scaffold_8047|ref0002407|ref0000011	261	A	T/T
scaffold_8047|ref0002407|ref0000011	304	A	G/G
scaffold_8047|ref0002407|ref0000011	321	G	G/A
scaffold_8047|ref0002407|ref0000011	325	G	G/T
scaffold_8047|ref0002407|ref0000011	350	A	A/T
scaffold_8047|ref0002407|ref0000011	352	T	T/A
scaffold_8047|ref0002407|ref0000011	359	G	G/A
scaffold_8047|ref0002407|ref0000011	362	T	T/G
scaffold_8047|ref0002407|ref0000011	366	T	T/G
scaffold_8047|ref0002407|ref0000011	416	A	C/C
scaffold_8047|ref0002407|ref0000011	429	G	A/A
scaffold_8047|ref0002407|ref0000011	436	C	T/T
scaffold_8047|ref0002407|ref0000011	437	A	C/C
scaffold_8047|ref0002407|ref0000011	444	C	A/A
scaffold_8047|ref0002407|ref0000011	446	C	G/G
scaffold_8047|ref0002407|ref0000011	658	G	A/A
scaffold_8047|ref0002407|ref0000011	663	C	C/T
scaffold_8047|ref0002407|ref0000011	685	A	A/G
scaffold_8047|ref0002407|ref0000011	687	A	A/T
scaffold_8047|ref0002407|ref0000011	690	C	C/T
scaffold_8047|ref0002407|ref0000011	692	T	T/C
scaffold_8047|ref0002407|ref0000011	736	T	T/C
scaffold_8047|ref0002407|ref0000011	738	G	G/T
scaffold_8047|ref0002407|ref0000011	740	G	G/T
scaffold_8047|ref0002407|ref0000011	892	G	G/A
scaffold_8047|ref0002407|ref0000011	935	C	C/G
scaffold_8047|ref0002407|ref0000011	939	T	T/A
scaffold_8047|ref0002407|ref0000011	978	T	T/C
scaffold_8047|ref0002407|ref0000011	1018	G	G/A
scaffold_1565|ref0005333|ref0000012	3160	G	A/A
scaffold_1565|ref0005333|ref0000012	3196	C	T/T
scaffold_1565|ref0005333|ref0000012	3237	T	T/C
scaffold_1565|ref0005333|ref0000012	3243	T	C/C
scaffold_1565|ref0005333|ref0000012	6266	A	C/C
scaffold_1565|ref0005333|ref0000012	6331	C	C/T
scaffold_1565|ref0005333|ref0000012	6517	C	C/T
scaffold_1565|ref0005333|ref0000012	7170	A	A/G
scaffold_1565|ref0005333|ref0000012	7852	C	C/T
scaffold_1565|ref0005333|ref0000012	7885	A	A/G
scaffold_1565|ref0005333|ref0000012	9194	T	T/C
scaffold_1565|ref0005333|ref0000012	10731	T	T/A
scaffold_1565|ref0005333|ref0000012	11393	C	C/A
scaffold_1565|ref0005333|ref0000012	11468	A	A/T
scaffold_1565|ref0005333|ref0000012	11570	A	A/G
scaffold_1565|ref0005333|ref0000012	11586	G	G/A
scaffold_1565|ref0005333|ref0000012	11935	C	C/G
scaffold_1565|ref0005333|ref0000012	13252	T	T/C
scaffold_1565|ref0005333|ref0000012	13501	A	T/T
scaffold_1565|ref0005333|ref0000012	14359	C	C/T
scaffold_1565|ref0005333|ref0000012	14413	G	G/A
scaffold_1565|ref0005333|ref0000012	15196	C	C/T
scaffold_1565|ref0005333|ref0000012	15224	C	C/T
scaffold_1565|ref0005333|ref0000012	15560	A	A/G
scaffold_1565|ref0005333|ref0000012	15561	C	C/T
scaffold_1565|ref0005333|ref0000012	15596	A	A/C
scaffold_1565|ref0005333|ref0000012	15765	T	T/C
scaffold_1565|ref0005333|ref0000012	15785	A	A/C
scaffold_1565|ref0005333|ref0000012	15786	C	C/A
scaffold_1565|ref0005333|ref0000012	15791	A	A/T
scaffold_1565|ref0005333|ref0000012	15800	G	G/A
scaffold_1565|ref0005333|ref0000012	15912	A	C/C
scaffold_1565|ref0005333|ref0000012	16155	G	G/A
scaffold_1565|ref0005333|ref0000012	16160	T	T/C
scaffold_1565|ref0005333|ref0000012	17409	C	C/T
scaffold_1565|ref0005333|ref0000012	19262	G	G/T
scaffold_1565|ref0005333|ref0000012	19388	A	A/G
scaffold_1565|ref0005333|ref0000012	19500	G	G/A
scaffold_1565|ref0005333|ref0000012	19564	T	T/C
scaffold_1565|ref0005333|ref0000012	22105	T	G/G
scaffold_1565|ref0005333|ref0000012	23254	G	G/A
scaffold_1565|ref0005333|ref0000012	24770	G	G/C
scaffold_1565|ref0005333|ref0000012	28792	C	C/G
scaffold_1565|ref0005333|ref0000012	28836	A	C/C
scaffold_1565|ref0005333|ref0000012	28838	A	G/G
scaffold_1565|ref0005333|ref0000012	28868	G	G/A
scaffold_1565|ref0005333|ref0000012	28869	G	A/A
scaffold_1565|ref0005333|ref0000012	28890	T	C/C
scaffold_1565|ref0005333|ref0000012	28912	T	A/A
scaffold_1565|ref0005333|ref0000012	35228	T	T/A
scaffold_1565|ref0005333|ref0000012	35232	G	G/A
scaffold_1565|ref0005333|ref0000012	35321	G	G/A
scaffold_1565|ref0005333|ref0000012	35326	G	G/A
scaffold_1565|ref0005333|ref0000012	38269	G	G/A
scaffold_1565|ref0005333|ref0000012	38870	C	C/T
scaffold_1565|ref0005333|ref0000012	40485	G	G/A
scaffold_1565|ref0005333|ref0000012	40704	G	G/A
scaffold_1565|ref0005333|ref0000012	44451	C	C/T
scaffold_1565|ref0005333|ref0000012	44467	T	T/C
scaffold_1565|ref0005333|ref0000012	44478	C	C/T
scaffold_1565|ref0005333|ref0000012	44508	G	G/A
scaffold_1565|ref0005333|ref0000012	44509	C	C/G
scaffold_1565|ref0005333|ref0000012	48595	A	A/T
scaffold_1565|ref0005333|ref0000012	49741	G	G/A
scaffold_1565|ref0005333|ref0000012	49750	T	G/G
scaffold_1565|ref0005333|ref0000012	49943	A	G/G
scaffold_1565|ref0005333|ref0000012	49977	C	T/T
scaffold_1565|ref0005333|ref0000012	49978	A	G/G
scaffold_1565|ref0005333|ref0000012	49987	T	G/G
scaffold_1565|ref0005333|ref0000012	50025	T	C/C
scaffold_1565|ref0005333|ref0000012	50041	A	A/G
scaffold_1565|ref0005333|ref0000012	50047	A	A/G
scaffold_1565|ref0005333|ref0000012	50063	A	A/T
scaffold_1565|ref0005333|ref0000012	50067	G	G/A
scaffold_1565|ref0005333|ref0000012	50215	G	G/A
scaffold_1565|ref0005333|ref0000012	50232	C	C/T
scaffold_1565|ref0005333|ref0000012	50314	T	T/A
scaffold_1565|ref0005333|ref0000012	50399	G	G/A
scaffold_1565|ref0005333|ref0000012	50678	C	C/G
scaffold_1565|ref0005333|ref0000012	50689	T	T/C
scaffold_1565|ref0005333|ref0000012	50800	T	T/C
scaffold_1565|ref0005333|ref0000012	50817	A	A/G
scaffold_1565|ref0005333|ref0000012	50822	A	A/C
scaffold_1565|ref0005333|ref0000012	50832	T	T/C
scaffold_1565|ref0005333|ref0000012	50834	G	G/A
scaffold_1565|ref0005333|ref0000012	50840	C	C/T
scaffold_1565|ref0005333|ref0000012	50841	A	A/G
scaffold_1565|ref0005333|ref0000012	50852	C	C/A
scaffold_1565|ref0005333|ref0000012	50877	G	G/C
scaffold_1565|ref0005333|ref0000012	50910	T	T/C
scaffold_1565|ref0005333|ref0000012	50917	C	C/T
scaffold_1565|ref0005333|ref0000012	50958	T	T/G
scaffold_1565|ref0005333|ref0000012	50968	C	C/G
scaffold_1565|ref0005333|ref0000012	50971	G	G/A
scaffold_1565|ref0005333|ref0000012	50981	G	G/A
scaffold_1565|ref0005333|ref0000012	51014	A	A/T
scaffold_1565|ref0005333|ref0000012	51015	A	A/G
scaffold_1565|ref0005333|ref0000012	51023	C	T/T
scaffold_1565|ref0005333|ref0000012	51028	C	C/T
scaffold_1565|ref0005333|ref0000012	51065	T	T/C
scaffold_1565|ref0005333|ref0000012	51074	T	T/G
scaffold_1565|ref0005333|ref0000012	51083	T	C/C
scaffold_1565|ref0005333|ref0000012	51138	T	C/C
scaffold_1565|ref0005333|ref0000012	51162	C	T/T
scaffold_1565|ref0005333|ref0000012	51186	G	A/A
scaffold_1565|ref0005333|ref0000012	52103	G	G/A
scaffold_1565|ref0005333|ref0000012	52203	C	C/A
scaffold_1565|ref0005333|ref0000012	52205	G	G/A
scaffold_1565|ref0005333|ref0000012	52232	T	T/G
scaffold_1565|ref0005333|ref0000012	52238	G	G/T
scaffold_1565|ref0005333|ref0000012	52244	G	G/A
scaffold_1565|ref0005333|ref0000012	52249	C	C/A
scaffold_1565|ref0005333|ref0000012	52258	T	T/A
scaffold_1565|ref0005333|ref0000012	52267	A	A/T
scaffold_1565|ref0005333|ref0000012	52292	G	G/C
scaffold_1565|ref0005333|ref0000012	52301	A	A/C
scaffold_1565|ref0005333|ref0000012	52305	A	A/T
scaffold_1565|ref0005333|ref0000012	52311	T	T/C
scaffold_1565|ref0005333|ref0000012	52338	C	C/T
scaffold_1565|ref0005333|ref0000012	52344	T	T/C
scaffold_1565|ref0005333|ref0000012	52352	C	C/T
scaffold_1565|ref0005333|ref0000012	52360	C	C/T
scaffold_1565|ref0005333|ref0000012	52362	G	G/A
scaffold_1565|ref0005333|ref0000012	52368	C	C/T
scaffold_1565|ref0005333|ref0000012	52383	A	A/T
scaffold_1565|ref0005333|ref0000012	52414	A	A/C
scaffold_1565|ref0005333|ref0000012	52425	A	A/G
scaffold_1565|ref0005333|ref0000012	52439	G	G/T
scaffold_1565|ref0005333|ref0000012	52440	T	T/C
scaffold_1565|ref0005333|ref0000012	52450	T	T/C
scaffold_1565|ref0005333|ref0000012	52451	A	A/C
scaffold_1565|ref0005333|ref0000012	52482	G	G/A
scaffold_1565|ref0005333|ref0000012	52486	G	G/A
scaffold_1565|ref0005333|ref0000012	52502	A	A/G
scaffold_1565|ref0005333|ref0000012	52504	T	T/G
scaffold_1565|ref0005333|ref0000012	52541	A	A/T
scaffold_1565|ref0005333|ref0000012	52549	A	A/T
scaffold_1565|ref0005333|ref0000012	52582	T	T/C
scaffold_1565|ref0005333|ref0000012	52584	T	T/G
scaffold_1565|ref0005333|ref0000012	52588	A	A/G
scaffold_1565|ref0005333|ref0000012	52609	A	A/T
scaffold_1565|ref0005333|ref0000012	52625	G	G/A
scaffold_1565|ref0005333|ref0000012	52630	C	C/T
scaffold_1565|ref0005333|ref0000012	52635	A	A/G
scaffold_1565|ref0005333|ref0000012	52643	C	C/A
scaffold_1565|ref0005333|ref0000012	52660	C	C/A
scaffold_1565|ref0005333|ref0000012	52666	C	C/A
scaffold_1565|ref0005333|ref0000012	52694	C	C/A
scaffold_1565|ref0005333|ref0000012	52697	A	A/G
scaffold_1565|ref0005333|ref0000012	52718	C	C/G
scaffold_1565|ref0005333|ref0000012	52727	A	A/G
scaffold_1565|ref0005333|ref0000012	52734	T	T/G
scaffold_1565|ref0005333|ref0000012	52773	G	G/T
scaffold_1565|ref0005333|ref0000012	52790	C	C/T
scaffold_1565|ref0005333|ref0000012	52822	T	T/C
scaffold_1565|ref0005333|ref0000012	52950	C	C/G
scaffold_1565|ref0005333|ref0000012	53023	A	A/G
scaffold_1565|ref0005333|ref0000012	53072	A	A/G
scaffold_1565|ref0005333|ref0000012	53078	G	G/A
scaffold_1565|ref0005333|ref0000012	53130	C	C/G
scaffold_431|ref0002578|ref0000013	692	A	A/G
scaffold_431|ref0002578|ref0000013	735	C	C/G
scaffold_431|ref0002578|ref0000013	741	A	A/G
scaffold_431|ref0002578|ref0000013	759	A	A/T
scaffold_431|ref0002578|ref0000013	1466	A	A/G
scaffold_431|ref0002578|ref0000013	1487	T	T/C
scaffold_431|ref0002578|ref0000013	1508	T	T/C
scaffold_431|ref0002578|ref0000013	1510	C	C/T
scaffold_431|ref0002578|ref0000013	1588	G	G/A
scaffold_431|ref0002578|ref0000013	1704	A	A/G
scaffold_431|ref0002578|ref0000013	1709	A	A/G
scaffold_431|ref0002578|ref0000013	1712	C	C/T
scaffold_431|ref0002578|ref0000013	1716	A	A/G
scaffold_431|ref0002578|ref0000013	1718	A	A/G
scaffold_431|ref0002578|ref0000013	1720	C	C/T
scaffold_431|ref0002578|ref0000013	1738	A	A/G
scaffold_431|ref0002578|ref0000013	1739	A	A/G
scaffold_431|ref0002578|ref0000013	1744	T	T/C
scaffold_431|ref0002578|ref0000013	1746	T	T/C
scaffold_431|ref0002578|ref0000013	1753	T	T/G
scaffold_431|ref0002578|ref0000013	1760	T	T/C
scaffold_431|ref0002578|ref0000013	1768	A	A/G
scaffold_431|ref0002578|ref0000013	1784	T	T/C
scaffold_431|ref0002578|ref0000013	1789	T	T/C
scaffold_431|ref0002578|ref0000013	1801	A	A/G
scaffold_431|ref0002578|ref0000013	1802	G	G/A
scaffold_431|ref0002578|ref0000013	1815	C	C/T
scaffold_431|ref0002578|ref0000013	1824	A	A/G
scaffold_431|ref0002578|ref0000013	1825	A	A/G
scaffold_431|ref0002578|ref0000013	1845	T	T/C
scaffold_431|ref0002578|ref0000013	1847	A	A/G
scaffold_431|ref0002578|ref0000013	1855	A	A/C
scaffold_431|ref0002578|ref0000013	1858	T	T/C
scaffold_431|ref0002578|ref0000013	1860	A	A/G
scaffold_431|ref0002578|ref0000013	1867	A	A/T
scaffold_431|ref0002578|ref0000013	1870	T	T/C
scaffold_431|ref0002578|ref0000013	1880	A	A/G
scaffold_431|ref0002578|ref0000013	1883	A	A/G
scaffold_431|ref0002578|ref0000013	1907	C	C/T
scaffold_431|ref0002578|ref0000013	1922	A	A/G
scaffold_431|ref0002578|ref0000013	1923	A	A/G
scaffold_431|ref0002578|ref0000013	1929	T	T/C
scaffold_431|ref0002578|ref0000013	1935	A	A/G
scaffold_431|ref0002578|ref0000013	1940	A	A/C
scaffold_431|ref0002578|ref0000013	1946	T	T/C
scaffold_431|ref0002578|ref0000013	1960	T	T/C
scaffold_431|ref0002578|ref0000013	7414	A	T/T
scaffold_431|ref0002578|ref0000013	7424	A	A/G
scaffold_431|ref0002578|ref0000013	7633	A	A/G
scaffold_431|ref0002578|ref0000013	7658	T	T/C
scaffold_431|ref0002578|ref0000013	7671	T	T/C
scaffold_431|ref0002578|ref0000013	7701	G	G/T
scaffold_431|ref0002578|ref0000013	7706	T	T/C
scaffold_431|ref0002578|ref0000013	7736	G	G/T
scaffold_431|ref0002578|ref0000013	9877	G	G/A
scaffold_431|ref0002578|ref0000013	9933	T	T/C
scaffold_431|ref0002578|ref0000013	13146	C	C/A
scaffold_431|ref0002578|ref0000013	13219	C	C/T
scaffold_431|ref0002578|ref0000013	14239	T	T/C
scaffold_431|ref0002578|ref0000013	24315	T	T/C
scaffold_431|ref0002578|ref0000013	24325	C	C/T
scaffold_431|ref0002578|ref0000013	26247	T	T/A
scaffold_431|ref0002578|ref0000013	26373	G	G/C
scaffold_431|ref0002578|ref0000013	28732	G	G/T
scaffold_431|ref0002578|ref0000013	28739	A	A/G
scaffold_431|ref0002578|ref0000013	28756	T	T/C
scaffold_431|ref0002578|ref0000013	28957	G	G/C
scaffold_431|ref0002578|ref0000013	28981	G	G/A
scaffold_431|ref0002578|ref0000013	29013	A	A/G
scaffold_431|ref0002578|ref0000013	29025	A	A/C
scaffold_431|ref0002578|ref0000013	29030	T	T/G
scaffold_431|ref0002578|ref0000013	29042	T	T/C
scaffold_431|ref0002578|ref0000013	29086	T	T/A
scaffold_431|ref0002578|ref0000013	29094	C	C/T
scaffold_431|ref0002578|ref0000013	29099	C	C/T
scaffold_431|ref0002578|ref0000013	29104	C	C/T
scaffold_431|ref0002578|ref0000013	29136	C	C/A
scaffold_431|ref0002578|ref0000013	29181	A	A/T
scaffold_431|ref0002578|ref0000013	29196	G	G/A
scaffold_431|ref0002578|ref0000013	29212	A	A/T
scaffold_431|ref0002578|ref0000013	29227	A	A/G
scaffold_431|ref0002578|ref0000013	29231	T	T/C
scaffold_431|ref0002578|ref0000013	29249	A	A/T
scaffold_431|ref0002578|ref0000013	29253	T	T/A
scaffold_431|ref0002578|ref0000013	29261	C	C/G
scaffold_431|ref0002578|ref0000013	29272	C	C/G
scaffold_431|ref0002578|ref0000013	29308	A	A/C
scaffold_431|ref0002578|ref0000013	29320	G	G/A
scaffold_431|ref0002578|ref0000013	34380	T	G/G
scaffold_431|ref0002578|ref0000013	40172	G	G/A
scaffold_431|ref0002578|ref0000013	41886	T	T/C
scaffold_431|ref0002578|ref0000013	41887	T	T/G
scaffold_431|ref0002578|ref0000013	41895	C	C/A
scaffold_431|ref0002578|ref0000013	42507	C	C/G
scaffold_431|ref0002578|ref0000013	47718	C	C/G
scaffold_431|ref0002578|ref0000013	47726	A	A/G
scaffold_431|ref0002578|ref0000013	47796	G	G/C
scaffold_431|ref0002578|ref0000013	47814	C	C/A
scaffold_431|ref0002578|ref0000013	47861	G	G/A
scaffold_431|ref0002578|ref0000013	47981	T	T/A
scaffold_431|ref0002578|ref0000013	48103	C	C/T
scaffold_431|ref0002578|ref0000013	50654	A	A/C
scaffold_431|ref0002578|ref0000013	50731	G	G/T
scaffold_431|ref0002578|ref0000013	50734	A	A/G
scaffold_431|ref0002578|ref0000013	50743	A	A/G
scaffold_431|ref0002578|ref0000013	50749	C	C/T
scaffold_431|ref0002578|ref0000013	50874	G	G/A
scaffold_431|ref0002578|ref0000013	50938	T	T/C
scaffold_431|ref0002578|ref0000013	52641	A	A/G
scaffold_431|ref0002578|ref0000013	52659	T	C/C
scaffold_431|ref0002578|ref0000013	52680	C	C/T
scaffold_431|ref0002578|ref0000013	52687	C	C/T
scaffold_431|ref0002578|ref0000013	52702	A	A/G
scaffold_431|ref0002578|ref0000013	52703	T	T/C
scaffold_431|ref0002578|ref0000013	52723	T	T/C
scaffold_431|ref0002578|ref0000013	52724	T	T/C
scaffold_431|ref0002578|ref0000013	52731	G	G/A
scaffold_431|ref0002578|ref0000013	52744	T	T/C
scaffold_431|ref0002578|ref0000013	52753	T	T/A
scaffold_431|ref0002578|ref0000013	52755	C	C/T
scaffold_431|ref0002578|ref0000013	52778	C	C/A
scaffold_431|ref0002578|ref0000013	52794	T	T/C
scaffold_431|ref0002578|ref0000013	52799	G	G/T
scaffold_431|ref0002578|ref0000013	52852	C	C/T
scaffold_431|ref0002578|ref0000013	52867	T	T/C
scaffold_431|ref0002578|ref0000013	52874	C	C/A
[truncated: 998,000+ more rows]
