# Supplementary material for: The draft genome of Primula veris yields insights into the molecular basis of heterostyly
Source: Genome Biol. 2015 Jan 24;16(1):12. doi: 10.1186/s13059-014-0567-z (PMC4305239; doi:10.1186/s13059-014-0567-z)
Supplement: Additional file 10: — Tab-delimited files showing the position of all SNPs identified by mapping RNAseq reads from P. veris L-morph flower buds, L-morph leaves, S-morph flower buds, and S-morph leaves, respectively, to the P. veris genome assembly. [file 13059_2014_567_MOESM10_ESM.zip]

Archive with 4 entries (4 files):
- 1434205378130196_add5.tab
- 1434205378130196_add6.tab
- 1434205378130196_add7.tab
- 1434205378130196_add8.tab
