# Supplementary material for: The draft genome of Primula veris yields insights into the molecular basis of heterostyly
Source: Genome Biol. 2015 Jan 24;16(1):12. doi: 10.1186/s13059-014-0567-z (PMC4305239; doi:10.1186/s13059-014-0567-z)
Supplement: Additional file 10: — Tab-delimited files showing the position of all SNPs identified by mapping RNAseq reads from P. veris L-morph flower buds, L-morph leaves, S-morph flower buds, and S-morph leaves, respectively, to the P. veris genome assembly. [file 13059_2014_567_MOESM10_ESM.zip › 1434205378130196_add5.tab]

#CHROM	POS	REF	20130523.A-2
Contig0	15194	G	G/T
Contig0	15244	G	G/A
Contig0	15269	A	A/G
Contig0	17282	G	G/T
Contig0	18316	G	G/A
Contig0	18338	T	T/C
Contig0	18425	T	T/C
Contig0	19073	C	C/T
Contig0	19145	G	G/A
Contig0	19229	C	C/T
Contig0	20249	A	A/G
Contig0	21118	G	G/A
Contig0	21133	A	A/C
Contig0	21160	C	C/T
Contig0	21163	T	T/C
Contig0	21188	C	C/T
Contig0	21202	T	T/A
Contig0	21755	A	A/G
Contig0	23039	A	A/G
Contig0	23057	G	G/C
Contig0	23102	C	C/T
Contig0	23186	G	G/A
Contig0	23212	C	C/T
Contig0	23221	A	A/T
Contig0	23231	T	T/C
Contig0	23241	A	A/G
Contig0	41611	T	T/C
Contig0	41615	C	C/T
Contig0	41617	C	C/T
Contig0	43357	C	C/T
Contig0	43372	C	C/T
Contig0	43470	T	T/C
Contig0	43479	A	A/C
Contig0	43527	A	A/G
Contig0	43534	C	C/T
Contig0	43539	T	T/C
Contig0	45059	T	T/A
Contig0	46299	A	A/T
Contig0	46300	A	A/T
Contig0	46316	C	C/T
Contig0	46331	T	T/C
Contig0	46378	T	T/A
Contig0	46390	T	T/C
Contig0	47944	C	C/T
Contig0	49197	C	C/A
Contig0	49199	G	G/A
Contig0	49213	C	C/T
Contig0	49250	G	G/A
Contig0	49264	T	T/C
Contig0	49280	A	A/T
Contig0	49417	A	A/C
Contig0	49580	T	T/G
Contig0	49751	G	G/A
Contig0	49878	A	A/T
Contig0	49958	T	T/A
Contig0	50089	T	T/G
Contig0	50095	G	G/T
Contig0	50099	A	A/G
Contig0	50118	A	A/T
Contig0	50122	G	G/A
Contig0	50230	A	A/G
Contig0	50258	T	T/C
Contig0	50362	T	T/C
Contig0	72603	T	T/C
Contig0	72609	C	C/T
Contig0	72634	C	C/G
Contig0	72675	G	G/C
Contig0	72687	C	C/G
Contig0	72688	G	G/A
Contig0	72735	G	G/T
Contig0	72753	G	G/T
Contig0	72792	C	C/A
Contig0	72826	C	C/T
Contig0	72831	T	T/C
Contig0	72843	G	G/A
Contig0	72848	C	C/T
Contig0	72849	T	T/C
Contig0	72972	T	T/C
Contig0	72996	A	A/G
Contig0	73002	C	C/T
Contig0	73251	G	G/A
Contig0	73254	C	C/A
Contig0	73310	A	A/G
Contig0	73459	C	C/T
Contig0	73468	G	G/T
Contig0	73764	A	A/G
Contig0	77282	T	T/A
Contig0	77372	A	A/C
Contig0	78734	G	G/A
Contig0	81349	T	T/C
Contig0	83203	T	T/C
Contig0	83208	T	T/C
Contig0	83244	A	A/C
Contig0	83300	C	C/T
Contig0	87348	G	G/A
Contig0	87649	G	G/A
Contig0	87829	C	C/A
Contig0	89170	T	T/C
Contig0	89218	C	C/A
Contig0	89232	T	T/C
Contig0	98092	T	T/C
Contig0	98123	C	C/A
Contig0	98124	C	C/T
Contig0	98245	T	T/C
Contig0	98256	C	C/T
Contig0	98317	T	T/C
Contig0	105689	G	G/A
Contig0	105778	T	T/C
Contig0	122334	T	T/C
Contig0	125755	C	C/T
Contig0	125923	C	C/T
Contig0	125941	C	C/T
Contig0	125973	C	C/A
Contig0	126313	A	A/G
Contig0	126560	A	A/G
Contig0	126586	A	A/C
Contig0	128420	A	A/G
Contig0	128431	A	A/C
Contig0	128439	G	G/A
Contig0	128528	A	A/T
Contig0	128585	G	G/C
Contig0	128646	C	C/A
Contig0	131570	T	T/G
Contig0	131583	G	G/A
Contig0	132523	G	G/A
Contig0	132580	C	C/T
Contig0	133199	T	T/C
Contig0	134221	T	T/C
Contig0	135293	G	G/C
Contig0	135380	G	G/A
Contig0	135402	G	G/A
Contig0	139338	C	C/T
Contig0	139719	T	T/C
Contig0	140201	T	T/C
Contig0	140213	G	G/A
Contig0	141782	C	C/T
Contig0	141897	G	G/C
Contig0	145357	T	T/C
Contig0	145361	T	T/A
Contig0	148093	A	A/G
Contig0	148165	A	A/C
Contig0	148278	A	A/G
Contig0	148312	G	G/A
Contig0	148332	G	G/A
Contig0	148438	C	C/G
Contig0	148599	C	C/T
Contig0	148613	G	G/A
Contig0	148723	A	A/G
Contig0	148743	T	T/C
Contig0	148770	A	A/T
Contig0	148926	G	G/A
Contig0	148960	T	T/G
Contig0	148969	C	C/A
Contig0	148978	G	G/C
Contig0	149003	G	G/A
Contig0	149038	G	G/T
Contig0	149057	G	G/A
Contig0	149067	A	A/G
Contig0	149070	G	G/A
Contig0	149089	G	G/T
Contig0	149099	A	A/G
Contig0	154483	A	A/G
Contig0	164719	C	C/T
Contig0	164734	T	T/A
Contig0	164835	T	T/A
Contig0	164848	A	A/G
Contig0	164875	G	G/A
Contig0	165011	A	A/C
Contig0	165031	T	T/C
Contig0	166780	G	G/A
Contig0	169891	T	T/C
Contig0	169895	A	A/G
Contig0	169912	C	C/A
Contig0	194063	G	G/A
Contig0	194069	G	G/T
Contig0	197268	G	G/C
Contig0	197664	C	C/T
Contig0	198670	A	A/G
Contig0	198891	A	A/T
Contig0	199493	G	G/A
Contig0	203054	A	A/T
Contig0	203063	T	T/A
Contig0	203123	C	C/T
Contig0	203188	C	C/T
Contig0	203269	T	T/C
Contig0	204212	C	C/T
Contig0	204224	A	A/G
Contig0	204796	G	G/A
Contig0	204920	T	T/C
Contig0	204929	G	G/A
Contig0	207533	T	T/C
Contig0	207536	T	T/C
Contig0	207687	A	A/C
Contig0	207694	G	G/T
Contig0	214511	T	T/C
Contig0	214580	C	C/T
Contig0	215733	G	G/A
Contig0	242304	T	T/A
Contig0	242397	C	C/T
Contig0	242494	G	G/A
Contig0	242705	A	A/G
Contig0	242708	A	A/C
Contig0	243065	A	A/G
Contig0	243139	C	C/G
Contig0	244328	T	T/C
Contig0	247280	G	G/A
Contig0	247400	T	T/C
Contig0	247451	G	G/T
Contig0	248719	G	G/A
Contig0	248756	A	A/T
Contig0	248946	T	T/A
Contig0	248996	G	G/C
Contig0	249042	T	T/A
Contig0	249070	T	T/A
Contig0	254114	G	G/A
Contig0	254309	T	T/A
Contig0	254374	T	T/A
Contig0	254375	T	T/A
Contig0	254376	T	T/A
Contig0	254377	T	T/A
Contig0	254513	C	C/T
Contig0	254663	C	C/T
Contig0	254693	T	T/C
Contig0	254732	T	T/C
Contig0	256436	G	G/A
Contig0	256444	C	C/A
Contig0	256460	G	G/A
Contig0	257994	G	G/A
Contig0	262706	T	T/C
Contig0	262743	A	A/G
Contig0	262813	C	C/T
Contig0	262836	T	T/C
Contig0	262837	T	T/A
Contig0	264127	G	G/A
Contig0	264546	G	G/A
Contig0	264563	A	A/G
Contig0	264581	T	T/C
Contig0	264651	G	G/A
Contig0	264861	G	G/A
Contig0	266530	A	A/T
Contig0	267342	C	C/T
Contig0	267348	C	C/T
Contig0	268133	G	G/A
Contig0	269731	C	C/T
Contig0	270220	C	C/T
Contig0	270434	G	G/A
Contig0	270779	C	C/T
Contig0	271919	G	G/A
Contig0	272624	T	T/C
Contig0	273102	A	A/T
Contig0	280198	T	T/A
Contig0	280202	T	T/G
Contig0	280203	G	G/T
Contig0	288243	G	G/A
Contig0	288266	A	A/G
Contig0	297576	A	A/C
Contig0	297591	G	G/C
Contig0	299297	T	T/C
Contig0	300627	G	G/A
Contig0	301692	T	T/C
Contig0	301757	A	A/G
Contig0	301853	G	G/A
Contig0	301871	A	A/G
Contig0	301991	G	G/A
Contig0	305562	A	A/G
Contig0	305660	G	G/A
Contig0	305678	C	C/T
Contig0	306201	T	T/C
Contig0	306257	T	T/C
Contig0	308604	C	C/T
Contig0	308634	C	C/T
Contig0	309896	A	A/G
Contig0	310003	G	G/A
Contig0	310021	A	A/G
Contig0	310594	T	T/C
Contig0	310607	G	G/T
Contig0	311555	C	C/T
Contig0	311638	C	C/T
Contig0	311757	T	T/C
Contig0	330553	A	A/G
Contig0	331355	C	C/T
Contig0	331356	A	A/G
Contig0	331368	G	G/A
Contig0	332318	T	T/C
Contig0	332326	C	C/T
Contig0	332390	T	T/G
Contig0	332513	G	G/T
Contig0	332608	C	C/T
Contig0	341355	T	T/G
Contig0	341530	T	T/C
Contig0	341559	C	C/T
Contig0	341715	A	A/G
Contig0	341792	T	T/C
Contig0	341807	C	C/T
Contig0	342351	C	C/A
Contig0	342356	T	T/C
Contig0	342366	A	A/G
Contig0	343710	C	C/G
Contig0	344431	T	T/A
Contig0	345824	T	T/C
Contig0	345838	C	C/T
Contig0	345967	T	T/G
Contig0	346051	C	C/T
Contig0	346069	C	C/T
Contig0	346609	A	A/G
Contig0	346983	A	A/T
Contig0	348532	C	C/T
Contig0	349781	G	G/A
Contig0	379380	A	A/T
Contig0	379452	G	G/A
Contig0	379470	C	C/T
Contig0	382115	G	G/A
Contig0	382133	G	G/A
Contig0	383387	T	T/G
Contig0	383543	C	C/T
Contig0	383580	A	A/G
Contig0	384414	G	G/A
Contig0	403066	G	G/A
Contig0	403268	C	C/A
Contig0	403290	C	C/T
Contig0	403368	C	C/T
Contig0	403371	A	A/G
Contig0	403452	A	A/G
Contig0	403497	A	A/G
Contig0	403542	A	A/G
Contig0	403575	G	G/A
Contig0	405961	T	T/C
Contig0	405970	T	T/C
Contig0	406075	A	A/G
Contig0	408746	G	G/A
Contig0	408794	A	A/G
Contig0	408801	T	T/C
Contig0	413795	A	A/G
Contig0	413809	G	G/A
Contig0	414580	A	A/G
Contig0	417697	G	G/A
Contig0	417711	A	A/T
Contig0	426789	A	A/G
Contig0	426924	T	T/C
Contig0	427139	C	C/T
Contig0	427151	T	T/C
Contig0	427319	G	G/A
Contig0	427358	A	A/G
Contig0	427432	C	C/G
Contig0	427586	A	A/G
Contig0	427595	G	G/A
Contig0	427613	C	C/A
Contig0	427643	G	G/A
Contig0	427969	C	C/T
Contig0	428233	T	T/G
Contig0	428325	A	A/C
Contig0	428384	A	A/G
Contig0	428411	C	C/T
Contig0	428585	C	C/T
Contig0	428708	G	G/A
Contig0	428750	T	T/C
Contig0	428774	A	A/G
Contig0	428789	G	G/A
Contig0	428892	G	G/T
Contig0	429124	G	G/A
Contig0	429300	G	G/A
Contig0	429358	G	G/T
Contig0	429370	A	A/T
Contig0	432393	A	A/T
Contig0	432406	T	T/A
Contig0	432407	T	T/A
Contig0	432410	A	A/T
Contig0	432412	T	T/C
Contig0	432446	G	G/T
Contig0	432456	C	C/A
Contig0	432482	T	T/A
Contig0	432515	T	T/C
Contig0	432536	C	C/T
Contig0	432548	C	C/G
Contig0	434481	G	G/T
Contig0	434499	C	C/T
Contig0	435196	C	C/T
Contig0	435198	T	T/C
Contig0	436409	C	C/T
Contig0	437375	T	T/G
Contig0	437495	G	G/A
Contig0	437590	A	A/G
Contig0	437651	G	G/T
Contig0	437686	A	A/G
Contig0	451018	G	G/A
Contig0	451087	G	G/A
Contig0	451151	A	A/G
Contig0	451555	A	A/G
Contig0	451584	G	G/T
Contig0	451622	G	G/A
Contig0	451626	C	C/G
Contig0	465525	G	G/C
Contig0	465527	C	C/A
Contig0	465637	A	A/G
Contig0	465660	G	G/A
Contig0	465672	G	G/A
Contig0	465722	G	G/C
Contig0	466258	C	C/T
Contig0	466268	G	G/A
Contig0	466303	A	A/G
Contig0	470334	C	C/A
Contig0	470415	A	A/G
Contig0	470436	T	T/C
Contig0	470460	G	G/A
Contig0	470497	T	T/C
Contig0	470559	G	G/A
Contig0	470712	T	T/C
Contig0	473049	G	G/A
Contig0	473051	T	T/C
Contig0	475523	A	A/G
Contig0	477239	C	C/T
Contig0	477365	C	C/A
Contig0	480174	G	G/A
Contig0	480192	A	A/G
Contig0	480514	G	G/A
Contig0	480526	G	G/A
Contig0	481611	T	T/A
Contig0	481617	T	T/C
Contig0	481644	C	C/T
Contig0	487011	C	C/T
Contig0	487013	C	C/T
Contig0	487021	C	C/T
Contig0	487040	T	T/C
Contig0	487104	T	T/A
Contig0	488554	C	C/T
Contig0	488593	G	G/A
Contig0	488607	C	C/T
Contig0	489334	G	G/C
Contig0	489977	G	G/A
Contig0	491585	G	G/A
Contig0	491624	C	C/T
Contig0	492706	C	C/A
Contig0	496072	T	T/A
Contig0	496174	T	T/C
Contig0	499017	T	T/C
Contig0	499035	T	T/C
Contig0	502680	A	A/C
Contig0	502886	C	C/T
Contig0	502919	A	A/C
Contig0	503032	G	G/T
Contig0	503109	A	A/G
Contig0	503118	C	C/T
Contig0	504313	A	A/T
Contig0	505050	T	T/C
Contig0	505058	A	A/G
Contig0	505065	T	T/C
Contig0	509065	C	C/G
Contig0	509107	T	T/C
Contig0	509212	C	C/T
Contig0	514466	G	G/T
Contig0	519604	T	T/C
Contig0	519619	G	G/T
Contig0	519641	A	A/G
Contig0	519642	T	T/A
Contig0	519644	G	G/A
Contig0	519687	A	A/G
Contig0	528439	C	C/T
Contig0	529816	C	C/T
Contig0	529878	A	A/G
Contig0	529919	G	G/A
Contig0	529995	C	C/G
Contig0	530059	G	G/C
Contig0	530075	A	A/G
Contig0	530112	A	A/C
Contig0	530134	A	A/G
Contig0	530173	A	A/G
Contig0	530230	G	G/A
Contig0	530271	C	C/T
Contig0	530314	G	G/A
Contig0	530316	C	C/T
Contig0	530350	A	A/C
Contig0	530352	C	C/G
Contig0	530359	A	A/G
Contig0	530448	T	T/C
Contig0	530451	T	T/C
Contig0	530467	T	T/C
Contig0	530489	G	G/C
Contig0	530490	T	T/C
Contig0	530497	A	A/G
Contig0	530511	C	C/T
Contig0	531043	T	T/C
Contig0	531046	T	T/C
Contig0	531048	A	A/G
Contig0	531160	T	T/C
Contig0	531165	G	G/A
Contig0	531255	A	A/G
Contig0	531795	G	G/T
Contig0	531811	A	A/G
Contig0	534358	A	A/G
Contig0	537043	A	A/G
Contig0	537583	T	T/C
Contig0	540810	G	G/T
Contig0	540842	G	G/A
Contig0	540875	G	G/A
Contig0	546106	T	T/C
Contig0	546229	T	T/G
Contig0	546233	C	C/T
Contig0	546244	T	T/A
Contig0	546343	A	A/T
Contig0	546406	C	C/G
Contig0	551286	A	A/G
Contig0	554071	T	T/C
Contig0	555613	A	A/G
Contig0	557669	G	G/A
Contig0	564469	A	A/G
Contig0	564512	A	A/T
Contig0	564515	A	A/C
Contig0	564630	T	T/C
Contig0	565862	C	C/T
Contig0	566459	A	A/G
Contig0	566584	C	C/G
Contig0	566779	T	T/C
Contig0	569284	A	A/T
Contig0	569322	G	G/A
Contig0	569343	G	G/A
Contig0	569403	T	T/A
Contig0	569424	G	G/C
Contig0	595371	A	A/T
Contig0	595467	T	T/C
Contig0	595621	T	T/C
Contig0	595694	C	C/T
Contig0	595849	T	T/C
Contig0	596005	G	G/A
Contig0	596146	C	C/T
Contig0	596212	C	C/T
Contig0	596217	A	A/C
Contig0	596371	A	A/C
Contig0	596470	T	T/C
Contig0	596651	A	A/G
Contig0	596764	T	T/C
Contig0	596796	C	C/T
Contig0	597073	G	G/A
Contig0	597136	C	C/T
Contig0	597146	G	G/A
Contig0	598107	T	T/C
Contig0	600584	T	T/G
Contig0	600588	T	T/G
Contig0	600590	C	C/T
Contig0	629247	C	C/T
Contig0	629342	T	T/A
Contig0	629354	T	T/C
Contig0	629499	G	G/A
Contig0	630278	C	C/T
Contig0	630484	T	T/C
Contig0	630567	G	G/A
Contig0	630644	A	A/C
Contig0	630653	G	G/A
Contig0	630666	T	T/C
Contig0	630682	A	A/G
Contig0	630721	A	A/G
Contig0	630748	A	A/G
Contig0	630804	C	C/A
Contig0	630821	G	G/A
Contig0	630844	A	A/C
Contig0	643265	A	A/C
Contig0	643268	T	T/C
Contig0	643303	G	G/T
Contig0	704188	C	C/T
Contig0	704272	G	G/A
Contig0	704285	T	T/G
Contig0	704299	T	T/C
Contig0	704359	G	G/T
Contig0	704368	C	C/T
Contig0	704410	T	T/C
Contig0	704617	G	G/A
Contig0	704688	T	T/C
Contig0	705230	G	G/A
Contig0	705286	A	A/G
Contig0	705329	A	A/G
Contig0	705333	A	A/G
Contig0	723858	G	G/A
Contig0	723863	A	A/C
Contig0	723882	T	T/C
Contig0	723886	C	C/T
Contig0	723892	A	A/T
Contig0	723895	G	G/C
Contig0	724037	G	G/A
Contig0	724082	C	C/T
Contig0	724110	T	T/C
Contig0	724164	A	A/C
Contig0	724189	T	T/C
Contig0	724207	C	C/A
Contig0	724229	C	C/T
Contig0	724237	C	C/T
Contig0	724238	C	C/A
Contig0	724248	G	G/A
Contig0	724253	G	G/A
Contig0	724256	A	A/G
Contig0	724293	C	C/A
Contig0	724301	G	G/A
Contig0	724302	C	C/A
Contig0	724309	C	C/G
Contig0	724310	G	G/A
Contig0	724327	C	C/A
Contig0	724333	A	A/G
Contig0	724371	T	T/A
Contig0	724402	G	G/C
Contig0	724405	T	T/C
Contig0	724454	A	A/T
Contig0	724465	A	A/G
Contig0	724515	G	G/A
Contig0	724525	A	A/T
Contig0	724578	C	C/G
Contig0	724604	C	C/T
Contig0	725289	A	A/G
Contig0	725600	G	G/A
Contig0	725650	C	C/T
Contig0	725669	G	G/A
Contig0	725699	G	G/A
Contig0	725705	T	T/C
Contig0	725717	C	C/T
Contig0	725719	C	C/T
Contig0	725936	G	G/A
Contig0	725953	G	G/A
Contig0	727583	G	G/A
Contig0	727729	T	T/C
Contig0	727789	G	G/T
Contig0	727847	T	T/C
Contig0	727904	A	A/G
Contig0	728000	G	G/C
Contig0	728039	A	A/G
Contig0	728104	C	C/A
Contig0	728181	C	C/T
Contig0	728243	C	C/G
Contig0	728275	G	G/C
Contig0	728276	A	A/T
Contig0	735292	T	T/C
Contig0	735306	A	A/C
Contig0	736207	A	A/G
Contig0	736258	A	A/G
Contig0	737120	G	G/A
Contig0	737344	A	A/G
Contig0	737404	C	C/T
Contig0	737405	A	A/G
Contig0	738378	C	C/T
Contig0	738453	A	A/G
Contig0	739269	G	G/A
Contig0	739547	A	A/G
Contig0	739569	G	G/C
Contig0	739593	A	A/G
Contig0	739783	A	A/C
Contig0	739792	G	G/A
Contig0	744870	C	C/T
Contig0	746338	A	A/C
Contig0	746389	T	T/C
Contig0	746479	T	T/G
Contig0	746484	T	T/C
Contig0	746503	C	C/T
Contig0	746512	C	C/A
Contig0	753669	G	G/A
Contig0	753817	A	A/T
Contig0	753973	G	G/A
Contig0	754974	A	A/T
Contig0	754995	C	C/G
Contig0	758182	A	A/G
Contig0	775910	A	A/C
Contig0	775962	T	T/C
Contig0	777290	T	T/A
Contig0	777291	T	T/G
Contig0	779238	G	G/A
Contig0	779253	G	G/A
Contig0	780292	A	A/G
Contig0	783752	G	G/A
Contig0	784472	C	C/T
Contig0	784571	A	A/G
Contig0	784624	T	T/C
Contig0	784632	A	A/G
Contig0	784672	T	T/C
Contig0	784693	C	C/T
Contig0	814165	C	C/A
Contig0	814520	A	A/C
Contig0	814697	A	A/G
Contig0	815865	G	G/A
Contig0	815911	G	G/A
Contig0	886198	G	G/A
Contig0	886418	C	C/T
Contig0	886440	G	G/A
Contig0	886464	G	G/A
Contig0	886488	G	G/A
Contig0	886494	G	G/A
Contig0	886542	T	T/C
Contig0	887365	A	A/G
Contig0	887383	C	C/G
Contig0	887385	A	A/G
Contig0	887386	A	A/T
Contig0	887395	A	A/G
Contig0	887410	G	G/T
Contig0	887425	T	T/A
Contig0	887555	A	A/T
Contig0	887564	C	C/T
Contig0	887566	G	G/T
Contig0	887567	T	T/C
Contig0	887570	C	C/T
Contig0	887579	G	G/A
Contig0	887591	C	C/T
Contig0	887602	T	T/G
Contig0	888332	A	A/G
Contig0	888338	G	G/A
Contig0	888341	G	G/A
Contig0	888347	G	G/A
Contig0	888350	A	A/G
Contig0	888353	T	T/C
Contig0	888362	A	A/T
Contig0	888368	C	C/T
Contig0	888369	C	C/A
Contig0	888370	A	A/G
Contig0	888376	T	T/G
Contig0	888389	T	T/G
Contig0	888398	G	G/A
Contig0	888401	A	A/T
Contig0	888413	C	C/A
Contig0	888431	T	T/A
Contig0	888433	G	G/T
Contig0	888440	T	T/C
Contig0	888443	C	C/T
Contig0	888464	G	G/A
Contig0	888470	T	T/A
Contig0	890712	T	T/G
Contig0	896584	G	G/C
Contig0	908609	T	T/C
Contig0	908718	T	T/G
Contig0	908727	G	G/A
Contig0	908757	A	A/T
Contig0	908775	A	A/G
Contig0	912511	A	A/G
Contig0	913581	A	A/C
Contig0	914434	C	C/A
Contig0	914492	G	G/A
Contig0	914569	A	A/C
Contig0	914592	G	G/A
Contig0	914619	C	C/A
Contig0	914624	T	T/A
Contig0	914637	G	G/A
Contig0	917703	A	A/C
Contig0	917723	A	A/G
Contig0	917803	G	G/A
Contig0	917841	C	C/T
Contig0	917857	G	G/T
Contig0	917859	G	G/T
Contig0	921002	C	C/T
Contig0	921025	C	C/T
Contig0	921032	C	C/T
Contig0	921045	A	A/G
Contig0	921055	G	G/A
Contig0	921075	C	C/T
Contig0	921152	G	G/A
Contig0	921166	C	C/T
Contig0	921200	C	C/A
Contig0	921251	A	A/C
Contig0	921301	G	G/A
Contig0	921336	A	A/G
Contig0	921337	T	T/C
Contig0	921375	A	A/G
Contig0	921422	G	G/A
Contig0	921463	G	G/A
Contig0	921470	A	A/T
Contig0	921500	G	G/A
Contig0	921514	T	T/C
Contig0	921531	T	T/C
Contig0	921536	A	A/T
Contig0	921538	T	T/C
Contig0	922558	A	A/T
Contig0	922570	T	T/C
Contig0	922619	A	A/G
Contig0	922717	C	C/A
Contig0	922726	C	C/T
Contig0	922785	A	A/G
Contig0	928793	T	T/C
Contig0	931432	T	T/C
Contig0	931638	C	C/T
Contig0	933764	G	G/T
Contig0	934757	C	C/T
Contig0	934817	T	T/C
Contig0	935979	G	G/A
Contig0	935980	C	C/T
Contig0	936122	A	A/G
Contig0	936123	A	A/G
Contig0	936241	G	G/T
Contig0	954237	G	G/T
Contig0	954240	T	T/A
Contig0	954261	T	T/A
Contig0	954434	C	C/T
Contig0	954440	A	A/G
Contig0	954452	C	C/T
Contig0	957329	C	C/T
Contig0	957341	C	C/T
Contig0	961545	C	C/T
Contig0	961586	T	T/C
Contig0	966394	C	C/A
Contig0	966395	C	C/A
Contig0	966452	T	T/C
Contig0	966497	C	C/T
Contig0	975889	A	A/G
Contig0	976636	G	G/A
Contig0	976655	A	A/G
Contig0	976675	C	C/T
Contig0	977322	A	A/G
Contig0	977328	A	A/T
Contig0	987123	C	C/T
Contig0	987134	A	A/G
Contig0	987143	A	A/C
Contig0	987153	A	A/C
Contig0	987248	C	C/T
Contig0	987250	A	A/T
Contig0	987256	A	A/C
Contig0	987258	C	C/T
Contig0	987260	C	C/G
Contig0	987424	T	T/C
Contig0	991288	T	T/C
Contig0	991321	G	G/C
Contig0	993737	C	C/T
Contig0	993755	T	T/C
Contig0	995276	G	G/T
Contig0	995477	T	T/C
Contig0	995567	C	C/T
Contig0	1005503	T	T/A
Contig0	1005505	T	T/A
Contig0	1005506	C	C/T
Contig0	1005588	T	T/G
Contig0	1005590	T	T/G
Contig0	1015845	C	C/T
Contig0	1015941	A	A/G
Contig0	1015965	T	T/C
Contig0	1017014	A	A/G
Contig0	1017035	T	T/C
Contig0	1017050	A	A/G
Contig0	1017284	A	A/G
Contig0	1018359	T	T/C
Contig0	1018566	A	A/G
Contig0	1018770	A	A/G
Contig0	1034454	A	A/C
Contig0	1034672	G	G/T
Contig0	1036243	C	C/T
Contig0	1045740	G	G/A
Contig0	1048072	G	G/A
Contig0	1070153	A	A/G
Contig0	1086176	C	C/T
Contig0	1088542	G	G/A
Contig0	1099618	G	G/C
Contig0	1100558	G	G/A
Contig0	1103125	C	C/G
Contig0	1104339	G	G/A
Contig0	1122261	G	G/T
Contig0	1124601	C	C/T
Contig0	1126906	C	C/A
Contig0	1136287	A	A/G
Contig0	1137479	T	T/A
Contig0	1137507	A	A/G
Contig0	1141659	G	G/T
Contig0	1154734	C	C/A
Contig0	1154737	G	G/A
Contig0	1170979	A	A/C
Contig0	1173162	T	T/C
Contig0	1173848	T	T/G
Contig0	1174847	G	G/A
Contig0	1181780	C	C/T
Contig0	1195824	G	G/T
Contig0	1200151	C	C/A
Contig0	1203817	T	T/G
Contig0	1208361	A	A/T
Contig0	1209422	T	T/C
Contig0	1210567	A	A/G
Contig0	1220071	A	A/G
Contig0	1223944	T	T/C
Contig0	1225511	C	C/G
Contig0	1229099	T	T/C
Contig0	1229117	T	T/C
Contig0	1229168	G	G/A
Contig0	1229471	T	T/C
Contig0	1229570	A	A/G
Contig0	1229813	G	G/A
Contig0	1230750	T	T/C
Contig0	1231664	T	T/C
Contig0	1239232	A	A/G
Contig0	1242558	A	A/T
Contig0	1267245	A	A/G
Contig0	1267320	C	C/A
Contig0	1267397	A	A/G
Contig0	1270438	G	G/A
Contig0	1270440	A	A/G
Contig0	1273472	T	T/C
Contig0	1285752	A	A/G
Contig0	1318452	C	C/G
Contig0	1340249	C	C/T
Contig0	1340300	T	T/C
Contig0	1347256	A	A/T
Contig0	1347369	C	C/T
Contig0	1369961	T	T/G
Contig0	1369993	C	C/T
Contig0	1373700	T	T/C
Contig0	1373715	A	A/T
Contig0	1373856	A	A/G
Contig0	1373860	C	C/A
Contig0	1376216	G	G/A
Contig0	1378107	A	A/G
Contig0	1378246	G	G/A
Contig0	1381001	T	T/A
Contig0	1385660	C	C/T
Contig0	1385661	A	A/T
Contig0	1385679	C	C/A
Contig0	1389488	C	C/G
Contig0	1389500	A	A/G
Contig0	1389512	G	G/A
Contig0	1389575	G	G/A
Contig0	1389621	T	T/C
Contig0	1389624	C	C/G
Contig0	1389625	G	G/A
Contig0	1389641	C	C/G
Contig0	1389732	C	C/T
Contig0	1389876	G	G/A
Contig0	1390040	A	A/G
Contig0	1390373	C	C/T
Contig0	1390598	A	A/G
Contig0	1390672	T	T/C
Contig0	1390673	G	G/A
Contig0	1390743	A	A/G
Contig0	1390748	G	G/T
Contig0	1390799	T	T/C
Contig0	1391210	A	A/T
Contig0	1391229	G	G/A
Contig0	1402079	T	T/C
Contig0	1402105	A	A/T
Contig0	1402197	T	T/C
Contig0	1402224	C	C/T
Contig0	1459406	A	A/G
Contig0	1462319	G	G/A
Contig0	1467319	C	C/T
Contig0	1474043	T	T/C
Contig0	1478820	G	G/A
Contig0	1500805	A	A/G
Contig0	1502146	A	A/T
Contig0	1513676	G	G/C
Contig0	1521204	G	G/T
Contig0	1521210	T	T/C
Contig0	1527724	A	A/G
Contig0	1527798	A	A/G
Contig0	1530125	C	C/T
Contig0	1545860	G	G/A
Contig0	1552777	G	G/A
Contig0	1556464	T	T/A
Contig0	1579209	A	A/G
Contig0	1579655	C	C/T
Contig0	1583652	T	T/G
Contig0	1643306	A	A/G
Contig0	1647813	G	G/T
Contig0	1660478	A	A/G
Contig0	1683415	T	T/G
Contig0	1687681	C	C/T
Contig0	1687769	A	A/G
Contig0	1687835	C	C/G
Contig0	1698215	C	C/T
Contig0	1705536	A	A/G
Contig0	1705835	G	G/A
Contig0	1718711	G	G/A
Contig0	1727615	T	T/C
Contig0	1741348	T	T/C
Contig0	1750654	T	T/A
Contig0	1750835	C	C/G
Contig0	1756078	G	G/A
Contig0	1798161	A	A/G
Contig0	1802719	A	A/G
Contig0	1805627	A	A/G
Contig0	1872471	T	T/A
Contig0	1889544	G	G/A
Contig0	1889550	C	C/A
Contig0	1889563	C	C/A
Contig0	1889571	G	G/C
Contig0	1890420	T	T/G
Contig0	1902795	A	A/T
Contig0	1914358	G	G/A
Contig0	1917037	A	A/G
Contig0	1920665	G	G/A
Contig0	1920795	C	C/T
Contig0	1920801	G	G/A
Contig0	1924630	A	A/G
Contig0	1924730	C	C/T
Contig0	1924804	G	G/T
Contig0	1948802	C	C/T
Contig0	1967644	A	A/G
Contig0	1967735	C	C/T
Contig0	1968029	A	A/G
Contig0	1991293	A	A/G
Contig0	1991366	C	C/T
Contig0	1993912	A	A/G
Contig0	2017682	G	G/T
Contig0	2103790	G	G/A
Contig0	2106147	G	G/C
Contig0	2108710	T	T/C
Contig0	2111617	T	T/C
Contig0	2111637	C	C/G
Contig0	2132415	T	T/C
Contig0	2132416	C	C/T
Contig0	2135112	T	T/A
Contig0	2135132	A	A/G
Contig0	2135172	T	T/C
Contig1	98438	C	C/T
Contig1	161183	C	C/A
Contig1	186610	G	G/A
Contig1	187390	C	C/T
Contig2	67698	G	G/T
Contig2	67716	G	G/A
Contig2	67778	C	C/T
Contig2	67803	T	T/C
Contig2	67805	G	G/A
Contig2	67846	G	G/A
Contig2	68004	A	A/G
Contig2	68133	C	C/G
Contig3	892	C	C/T
Contig3	902	A	A/G
Contig3	1474	C	C/T
Contig3	2229	T	T/G
Contig3	12611	A	A/C
Contig3	18541	T	T/A
Contig3	20822	G	G/C
Contig3	24977	C	C/G
Contig3	25683	T	T/C
Contig3	68327	G	G/A
Contig3	69336	G	G/A
Contig3	70994	A	A/G
Contig3	71012	C	C/T
Contig3	120736	T	T/C
Contig3	120744	C	C/T
Contig3	137416	C	C/T
Contig3	152243	C	C/A
Contig3	152245	T	T/C
Contig3	194680	G	G/T
Contig3	194734	G	G/A
Contig3	194762	T	T/G
Contig3	196170	G	G/T
Contig3	196687	A	A/G
Contig3	197239	A	A/G
Contig3	198257	C	C/T
Contig3	202659	T	T/G
Contig3	205822	T	T/A
Contig3	205875	A	A/T
Contig3	222859	A	A/T
Contig3	222862	T	T/G
Contig3	223797	T	T/C
Contig3	223798	T	T/C
Contig3	223800	G	G/A
Contig3	223807	G	G/T
Contig3	223825	C	C/T
Contig3	223826	A	A/G
Contig3	223829	C	C/G
Contig3	223835	A	A/G
Contig3	223841	G	G/A
Contig3	223846	G	G/A
Contig3	223849	A	A/T
Contig3	223850	G	G/T
Contig3	224220	A	A/G
Contig3	224221	C	C/G
Contig3	224222	C	C/T
Contig3	225085	G	G/A
Contig3	225168	T	T/G
Contig3	225632	C	C/A
Contig3	225675	C	C/T
Contig3	225679	G	G/A
Contig3	226677	T	T/C
Contig3	226827	A	A/G
Contig3	226885	A	A/G
Contig3	226894	T	T/A
Contig3	226948	G	G/T
Contig3	227088	C	C/T
Contig3	227245	G	G/A
Contig3	227559	G	G/A
Contig3	227645	C	C/T
Contig3	228002	G	G/A
Contig3	228007	C	C/T
Contig3	228017	G	G/A
Contig3	228026	C	C/T
Contig3	228029	T	T/G
Contig3	228133	A	A/T
Contig3	228387	C	C/T
Contig3	228400	C	C/G
Contig3	228416	A	A/G
Contig3	228492	T	T/C
Contig3	228706	C	C/T
Contig3	228827	A	A/G
Contig3	228915	T	T/G
Contig3	228937	A	A/T
Contig3	229114	T	T/G
Contig3	229186	A	A/G
Contig3	229294	T	T/G
Contig3	233699	G	G/A
Contig3	233721	G	G/C
Contig3	233722	T	T/C
Contig3	233732	T	T/A
Contig3	233832	C	C/T
Contig3	233836	A	A/G
Contig3	233849	C	C/T
Contig3	233850	G	G/C
Contig3	233853	T	T/C
Contig3	233895	A	A/T
Contig3	233898	T	T/A
Contig3	233911	T	T/A
Contig3	233913	T	T/G
Contig3	233950	T	T/C
Contig3	233959	C	C/T
Contig3	234880	T	T/G
Contig3	234902	C	C/A
Contig3	235631	A	A/T
Contig3	235800	A	A/C
Contig3	235846	A	A/G
Contig3	236183	C	C/T
Contig3	236870	G	G/A
Contig3	237061	A	A/G
Contig3	237102	A	A/G
Contig3	237187	G	G/A
Contig3	255885	C	C/T
Contig5	36181	C	C/T
Contig5	36358	G	G/A
Contig5	43895	C	C/A
Contig5	43905	A	A/T
Contig5	43966	T	T/A
Contig5	43978	T	T/A
Contig5	44042	C	C/T
Contig5	44974	C	C/T
Contig5	47085	C	C/T
Contig5	47124	C	C/A
Contig5	47157	T	T/C
Contig5	57843	C	C/T
Contig5	59583	G	G/C
Contig5	59586	T	T/C
Contig5	59631	T	T/C
Contig5	59634	G	G/T
Contig5	59650	A	A/G
Contig5	59651	T	T/G
Contig5	59659	G	G/C
Contig6	6339	A	A/C
Contig6	51558	A	A/G
Contig6	58223	G	G/A
Contig6	61881	T	T/C
Contig7	15064	C	C/T
Contig7	17498	G	G/A
Contig7	17509	C	C/T
Contig11	46114	G	G/A
Contig11	46115	A	A/G
Contig11	46129	T	T/A
Contig11	46135	C	C/T
Contig11	46147	A	A/T
Contig11	46150	A	A/T
Contig11	46151	T	T/C
Contig11	46153	A	A/T
Contig11	46156	T	T/A
Contig11	46157	G	G/A
Contig11	46159	A	A/G
Contig11	46168	T	T/C
Contig11	46184	G	G/A
Contig11	46201	A	A/G
Contig11	48962	G	G/C
Contig18	5684	A	A/G
Contig18	5855	G	G/T
Contig18	5909	C	C/A
Contig18	5921	C	C/T
Contig18	6294	G	G/A
Contig18	6296	T	T/C
Contig18	6316	G	G/A
Contig18	11007	C	C/A
Contig18	11009	C	C/A
Contig18	11011	C	C/A
Contig18	15235	C	C/T
Contig18	29734	A	A/G
Contig18	29740	C	C/T
Contig18	29780	C	C/T
Contig18	29815	G	G/A
Contig18	29927	T	T/C
Contig18	29939	T	T/A
Contig18	29951	T	T/A
Contig18	29964	G	G/A
Contig18	31437	C	C/T
Contig18	31438	A	A/G
Contig18	31470	C	C/T
Contig18	31501	T	T/A
Contig18	31570	T	T/G
Contig18	31576	T	T/G
Contig18	31590	A	A/G
Contig18	31611	T	T/A
Contig18	31620	C	C/A
Contig18	38970	C	C/T
Contig18	51706	A	A/G
Contig18	51799	A	A/G
Contig18	51832	A	A/G
Contig18	51867	G	G/A
Contig18	63599	T	T/C
Contig18	64624	T	T/C
Contig18	64625	T	T/C
Contig18	67640	T	T/C
Contig18	68480	G	G/A
Contig18	68503	T	T/C
Contig18	70100	G	G/A
Contig18	70348	G	G/A
Contig18	71609	T	T/C
Contig18	71666	A	A/G
Contig18	71702	G	G/A
Contig18	72381	G	G/C
Contig18	72397	T	T/C
Contig18	72506	G	G/T
Contig18	73444	A	A/C
Contig18	73746	T	T/C
Contig18	105871	C	C/A
Contig18	105886	C	C/A
Contig18	105912	A	A/G
Contig18	105927	G	G/A
Contig18	106735	C	C/T
Contig18	106786	C	C/T
Contig18	106814	G	G/A
Contig18	106851	A	A/T
Contig18	106921	T	T/A
Contig18	107463	C	C/T
Contig18	112969	A	A/G
Contig18	113601	A	A/G
Contig18	116014	T	T/C
Contig18	116931	G	G/A
Contig18	116963	C	C/T
Contig18	117045	A	A/T
Contig18	122431	G	G/A
Contig18	123035	G	G/A
Contig18	138684	C	C/A
Contig18	147068	A	A/G
Contig18	147473	T	T/C
Contig18	149489	A	A/G
Contig18	149625	T	T/C
Contig18	149683	A	A/G
Contig18	158942	T	T/C
Contig18	162470	T	T/C
Contig18	205420	C	C/A
Contig18	205562	G	G/A
Contig18	205620	C	C/G
Contig18	205649	C	C/T
Contig18	205684	T	T/C
Contig18	205735	A	A/G
Contig18	250136	T	T/G
Contig18	251535	G	G/T
Contig18	251569	A	A/G
Contig18	251587	C	C/G
Contig18	251684	T	T/A
Contig18	251715	T	T/A
Contig18	251742	G	G/A
Contig18	251881	C	C/T
Contig18	252217	A	A/G
Contig18	252863	T	T/C
Contig18	253354	C	C/A
Contig18	254438	T	T/C
Contig18	254454	G	G/A
Contig18	254459	G	G/A
Contig18	254474	A	A/G
Contig18	254588	G	G/T
Contig18	254617	C	C/T
Contig18	254620	G	G/T
Contig18	254633	C	C/G
Contig18	254651	C	C/T
Contig18	254688	G	G/A
Contig18	254737	A	A/T
Contig18	256546	A	A/T
Contig18	256547	A	A/T
Contig18	256601	A	A/C
Contig18	256666	G	G/A
Contig18	256792	C	C/A
Contig18	256915	A	A/G
Contig18	258676	T	T/G
Contig18	260860	T	T/G
Contig18	261124	T	T/C
Contig18	261127	C	C/T
Contig18	261305	A	A/G
Contig18	261323	T	T/A
Contig18	261329	T	T/C
Contig18	261341	T	T/A
Contig18	261350	T	T/G
Contig18	261353	T	T/C
Contig18	261368	G	G/A
Contig18	263749	T	T/C
Contig18	263795	G	G/A
Contig18	263812	T	T/C
Contig18	263940	A	A/G
Contig18	264004	G	G/T
Contig18	275729	C	C/T
Contig18	303157	A	A/G
Contig18	311928	C	C/T
Contig18	322142	A	A/C
Contig18	322507	C	C/T
Contig18	327155	T	T/G
Contig18	330578	C	C/T
Contig18	330732	A	A/G
Contig18	331200	T	T/A
Contig18	331233	C	C/T
Contig18	331239	C	C/T
Contig18	331431	G	G/A
Contig18	331455	A	A/G
Contig18	331572	C	C/T
Contig18	331587	A	A/G
Contig18	332454	C	C/T
Contig18	332670	T	T/C
Contig18	334781	A	A/T
Contig18	334800	A	A/C
Contig18	334812	A	A/G
Contig18	338674	C	C/T
Contig18	339932	T	T/A
Contig18	339934	C	C/T
Contig18	340317	T	T/C
Contig18	351065	T	T/C
Contig18	351069	A	A/T
Contig18	351074	A	A/C
Contig18	351089	A	A/G
Contig18	353498	C	C/T
Contig18	353559	T	T/C
Contig18	370485	C	C/G
Contig18	370651	C	C/T
Contig18	370882	G	G/T
Contig18	412817	T	T/C
Contig18	412829	G	G/T
Contig18	412882	A	A/T
Contig18	412887	G	G/A
Contig18	412927	C	C/T
Contig18	413129	A	A/G
Contig18	413162	A	A/G
Contig18	413183	A	A/G
Contig18	420138	T	T/C
Contig18	420175	T	T/G
Contig18	420190	T	T/G
Contig18	420196	A	A/G
Contig18	420209	A	A/C
Contig18	420226	A	A/G
Contig18	420235	G	G/A
Contig18	420271	A	A/G
Contig18	420280	A	A/G
Contig18	420358	G	G/A
Contig18	420439	G	G/C
Contig18	420442	A	A/G
Contig18	420451	C	C/T
Contig18	420454	G	G/T
Contig18	420481	C	C/T
Contig18	420487	A	A/T
Contig18	420490	A	A/G
Contig18	420491	C	C/T
Contig18	420496	T	T/C
Contig18	420504	G	G/T
Contig18	420506	T	T/C
Contig18	420517	A	A/T
Contig18	420532	A	A/G
Contig18	420547	A	A/C
Contig18	420574	T	T/C
Contig18	469666	C	C/T
Contig18	469684	C	C/T
Contig18	469690	C	C/T
Contig18	469705	T	T/A
Contig18	469723	A	A/G
Contig18	469735	T	T/C
Contig18	469747	G	G/A
Contig18	501565	T	T/C
Contig18	501571	G	G/A
Contig18	503546	T	T/C
Contig18	503599	A	A/G
Contig18	503797	A	A/T
Contig18	503800	T	T/C
Contig18	503806	C	C/T
Contig18	503809	T	T/C
Contig18	503821	T	T/C
Contig18	504684	A	A/G
Contig18	504696	T	T/C
Contig18	504699	C	C/A
Contig18	504711	T	T/C
Contig18	504714	C	C/T
Contig18	504732	C	C/T
Contig18	504734	T	T/G
Contig18	504735	G	G/T
Contig18	504759	G	G/A
Contig18	504762	T	T/G
Contig18	514392	G	G/C
Contig18	514505	C	C/T
Contig18	514916	C	C/G
Contig18	514918	A	A/G
Contig18	514944	G	G/C
Contig18	532152	T	T/A
Contig18	535057	C	C/T
Contig18	558253	C	C/T
Contig18	558264	A	A/G
Contig18	558271	T	T/G
Contig18	558292	T	T/C
Contig18	558295	T	T/C
Contig18	558351	T	T/G
Contig18	558359	A	A/T
Contig18	561442	C	C/T
Contig18	561503	C	C/A
Contig18	561504	T	T/C
Contig18	561517	G	G/A
Contig18	561553	G	G/A
Contig18	561571	G	G/A
Contig18	561721	A	A/G
Contig18	561872	G	G/T
Contig18	575655	C	C/G
Contig18	575689	A	A/C
Contig18	575695	C	C/A
Contig18	578637	G	G/T
Contig18	580997	G	G/A
Contig18	581129	G	G/A
Contig18	581132	T	T/C
Contig18	583126	G	G/A
Contig18	583179	C	C/T
Contig18	583189	T	T/C
Contig18	593793	C	C/T
Contig18	593814	G	G/A
Contig18	593846	G	G/A
Contig18	594077	T	T/G
Contig18	594188	G	G/A
Contig18	594461	G	G/T
Contig18	594492	A	A/G
Contig18	594496	T	T/C
Contig18	633662	A	A/G
Contig18	633688	A	A/C
Contig18	634071	T	T/C
Contig18	648975	C	C/T
Contig18	649098	C	C/T
Contig18	651346	G	G/A
Contig18	651481	A	A/G
Contig18	651495	T	T/C
Contig18	668273	A	A/G
Contig18	668552	A	A/G
Contig18	668674	C	C/A
Contig18	668680	A	A/G
Contig18	668706	C	C/T
Contig18	668724	C	C/A
Contig18	668758	G	G/A
Contig18	668773	G	G/A
Contig18	668800	G	G/A
Contig18	668841	G	G/C
Contig18	668842	G	G/A
Contig18	668891	G	G/A
Contig18	668917	G	G/T
Contig18	668923	T	T/C
Contig18	668939	G	G/T
Contig18	681329	C	C/T
Contig18	681659	T	T/C
Contig18	681692	G	G/C
Contig18	697643	C	C/T
Contig18	697699	G	G/T
Contig18	697718	G	G/A
Contig18	697767	T	T/C
Contig18	697822	A	A/T
Contig18	697935	G	G/A
Contig18	697941	A	A/G
Contig18	697962	T	T/G
Contig18	703624	C	C/T
Contig18	703692	C	C/T
Contig18	703830	C	C/T
Contig18	703843	G	G/T
Contig18	706513	G	G/C
Contig18	706533	C	C/T
Contig18	707913	A	A/G
Contig18	707940	C	C/A
Contig18	708888	A	A/T
Contig18	708894	T	T/C
Contig18	712056	C	C/A
Contig18	712117	T	T/C
Contig18	712147	T	T/C
Contig18	712169	A	A/G
Contig18	716254	T	T/C
Contig18	717052	G	G/A
Contig18	724825	T	T/C
Contig18	724890	T	T/C
Contig18	728080	C	C/T
Contig18	728185	T	T/C
Contig18	729086	T	T/C
Contig18	729087	G	G/A
Contig18	751560	T	T/C
Contig18	751687	A	A/G
Contig18	751856	T	T/A
Contig18	752366	G	G/A
Contig18	753467	G	G/T
Contig18	754346	G	G/A
Contig18	754398	C	C/T
Contig18	754684	A	A/G
Contig18	754728	G	G/A
Contig18	756801	T	T/A
Contig18	758243	G	G/A
Contig18	761372	A	A/C
Contig18	799301	A	A/G
Contig18	799337	C	C/T
Contig18	799365	A	A/T
Contig18	799369	G	G/A
Contig18	799401	G	G/A
Contig18	799789	A	A/C
Contig18	799794	A	A/C
Contig18	799910	G	G/A
Contig18	799921	A	A/T
Contig18	799929	A	A/T
Contig18	799934	A	A/T
Contig18	799951	C	C/T
Contig18	799959	G	G/A
Contig18	800047	A	A/G
Contig18	800453	T	T/C
Contig18	800477	C	C/T
Contig18	800582	C	C/G
Contig18	800602	A	A/T
Contig18	813028	C	C/T
Contig18	813151	G	G/A
Contig18	813161	G	G/T
Contig18	813177	A	A/G
Contig18	813282	G	G/T
Contig18	814440	C	C/G
Contig18	814492	A	A/G
Contig18	816112	T	T/C
Contig18	816141	G	G/A
Contig18	824203	C	C/A
Contig18	824207	A	A/G
Contig18	824253	T	T/A
Contig18	828617	T	T/G
Contig18	828620	A	A/G
Contig18	828626	G	G/A
Contig18	828629	A	A/C
Contig18	828631	G	G/A
Contig18	828638	G	G/C
Contig18	829269	G	G/A
Contig18	829868	G	G/A
Contig18	859078	G	G/A
Contig18	866051	C	C/G
Contig18	866083	C	C/A
Contig18	866091	T	T/A
Contig18	869457	C	C/T
Contig18	882473	C	C/T
Contig18	889284	T	T/G
Contig18	889314	T	T/C
Contig18	889594	A	A/G
Contig18	889947	C	C/T
Contig18	890303	C	C/A
Contig18	891287	C	C/T
Contig18	891396	C	C/G
Contig18	891399	C	C/G
Contig18	891402	C	C/G
Contig18	891415	C	C/T
Contig18	892540	T	T/G
Contig18	892741	C	C/T
Contig18	892813	G	G/A
Contig18	893794	G	G/A
Contig18	907252	C	C/T
Contig18	907297	C	C/T
Contig18	907315	C	C/T
Contig18	908823	G	G/A
Contig18	908971	G	G/A
Contig18	918626	G	G/A
Contig18	918635	T	T/C
Contig18	918667	T	T/C
Contig18	923140	G	G/A
Contig18	928722	C	C/T
Contig18	928776	C	C/T
Contig18	928815	C	C/T
Contig18	928863	C	C/T
Contig18	928881	C	C/T
Contig18	941177	C	C/T
Contig18	941348	C	C/A
Contig18	941405	T	T/C
Contig18	941591	C	C/T
Contig18	941859	A	A/G
Contig18	942221	G	G/C
Contig18	943364	T	T/A
Contig18	943406	T	T/G
Contig18	943536	G	G/T
Contig18	943543	T	T/C
Contig18	943579	G	G/A
Contig18	943595	C	C/T
Contig18	943602	C	C/A
Contig18	943604	G	G/A
Contig18	943659	T	T/G
Contig18	943688	T	T/C
Contig18	943696	T	T/G
Contig18	943704	C	C/T
Contig18	943825	A	A/G
Contig18	943908	T	T/C
Contig18	944009	T	T/C
Contig18	944053	A	A/T
Contig18	944434	A	A/C
Contig18	944538	C	C/T
Contig18	945095	T	T/C
Contig18	959603	C	C/A
Contig18	959611	T	T/C
Contig18	959638	C	C/T
Contig18	959644	A	A/T
Contig18	959648	T	T/C
Contig18	959650	G	G/A
Contig18	959793	A	A/G
Contig18	959794	C	C/T
Contig18	960040	A	A/G
Contig18	960055	A	A/G
Contig18	960088	G	G/A
Contig18	960091	A	A/G
Contig18	960255	G	G/A
Contig18	960385	T	T/C
Contig18	962886	T	T/C
Contig18	962904	C	C/T
Contig18	963769	C	C/G
Contig18	963991	A	A/G
Contig18	964144	T	T/A
Contig18	965063	G	G/A
Contig18	965066	C	C/T
Contig18	965072	A	A/G
Contig18	965207	C	C/T
Contig18	965345	G	G/T
Contig18	976310	A	A/C
Contig18	976338	C	C/A
Contig18	976342	C	C/T
Contig18	976381	T	T/C
Contig18	976393	G	G/A
Contig18	976504	T	T/C
Contig18	976618	T	T/C
Contig18	976660	G	G/A
Contig18	976750	A	A/G
Contig18	977061	A	A/G
Contig18	977076	A	A/G
Contig18	977097	G	G/T
Contig18	977103	C	C/T
Contig18	977109	A	A/G
Contig18	977124	T	T/C
Contig18	977130	A	A/G
Contig18	977142	A	A/G
Contig18	977148	G	G/A
Contig18	977157	T	T/A
Contig18	977162	G	G/C
Contig18	977169	A	A/G
Contig18	977181	G	G/A
Contig18	977187	T	T/G
Contig18	977190	T	T/G
Contig18	977192	C	C/T
Contig18	977196	G	G/A
Contig18	977199	C	C/G
Contig18	977202	A	A/T
Contig18	977205	G	G/C
Contig18	977208	T	T/C
Contig18	977211	G	G/T
Contig18	977214	A	A/G
Contig18	977217	A	A/G
Contig18	977220	G	G/A
Contig18	977226	T	T/G
Contig18	977232	A	A/G
Contig18	977235	G	G/A
Contig18	977241	A	A/G
Contig18	977244	C	C/T
Contig18	977250	A	A/G
Contig18	977253	T	T/G
Contig18	977256	T	T/G
Contig18	977259	G	G/A
Contig18	977262	A	A/G
Contig18	977268	T	T/G
Contig18	977277	T	T/G
Contig18	977280	C	C/G
Contig18	977282	A	A/G
Contig18	977283	A	A/G
Contig18	977291	A	A/G
Contig18	977295	A	A/T
Contig18	977862	G	G/A
Contig18	977865	G	G/A
Contig18	977868	A	A/G
Contig18	977874	A	A/G
Contig18	977877	A	A/T
Contig18	977879	G	G/A
Contig18	977883	C	C/T
Contig18	977889	G	G/A
Contig18	977892	G	G/A
Contig18	977895	G	G/A
Contig18	977901	A	A/G
Contig18	977916	T	T/C
Contig18	977919	A	A/C
Contig18	977922	C	C/A
Contig18	977934	C	C/G
Contig18	977943	C	C/T
Contig18	977949	G	G/A
Contig18	977958	C	C/A
Contig18	977964	A	A/T
Contig18	977976	T	T/C
Contig18	977985	G	G/T
Contig18	977994	T	T/G
Contig18	978003	G	G/A
Contig18	978014	T	T/G
Contig18	978015	A	A/G
Contig18	978024	C	C/T
Contig18	978027	T	T/C
Contig18	978030	C	C/T
Contig18	978032	T	T/G
Contig18	978033	T	T/G
Contig18	978039	C	C/T
Contig18	978042	T	T/A
Contig18	978051	T	T/G
Contig18	978054	T	T/G
Contig18	978063	A	A/T
Contig18	978066	T	T/C
Contig18	978069	T	T/G
Contig18	978072	C	C/T
Contig18	978099	A	A/G
Contig18	979920	C	C/T
Contig18	989602	A	A/T
Contig18	991854	C	C/T
Contig18	993795	C	C/G
Contig18	994057	A	A/G
Contig18	1000938	T	T/A
Contig18	1002730	C	C/T
Contig18	1002739	T	T/G
Contig18	1003641	C	C/G
Contig18	1005179	G	G/A
Contig18	1005373	G	G/A
Contig18	1055328	A	A/G
Contig18	1055352	A	A/T
Contig18	1055606	C	C/T
Contig18	1055622	A	A/G
Contig18	1056435	A	A/T
Contig18	1056828	C	C/T
Contig18	1057449	G	G/A
Contig18	1057542	A	A/G
Contig18	1057589	T	T/C
Contig18	1057663	C	C/A
Contig18	1058126	C	C/T
Contig18	1058127	G	G/A
Contig18	1058531	T	T/C
Contig18	1058558	A	A/C
Contig18	1058659	G	G/A
Contig18	1058808	C	C/A
Contig18	1059623	G	G/T
Contig18	1059741	G	G/A
Contig18	1059829	G	G/A
Contig18	1059901	C	C/T
Contig18	1060034	T	T/C
Contig18	1060349	G	G/A
Contig18	1062765	A	A/C
Contig18	1062786	T	T/C
Contig18	1062853	G	G/A
Contig18	1062979	A	A/G
Contig18	1063273	G	G/A
Contig18	1063274	T	T/C
Contig18	1064664	G	G/A
Contig18	1072658	G	G/A
Contig18	1072665	G	G/A
Contig18	1072696	T	T/A
Contig18	1072732	T	T/A
Contig18	1072752	G	G/A
Contig18	1072772	G	G/A
Contig18	1074550	G	G/A
Contig18	1077739	A	A/G
Contig18	1077931	G	G/C
Contig18	1080814	A	A/G
Contig18	1080933	A	A/G
Contig18	1081193	C	C/G
Contig18	1081195	G	G/C
Contig18	1087243	C	C/T
Contig18	1087254	A	A/G
Contig18	1087261	T	T/C
Contig18	1087267	C	C/T
Contig18	1087417	A	A/G
Contig18	1087541	G	G/C
Contig18	1087735	T	T/C
Contig18	1087743	T	T/C
Contig18	1088274	A	A/G
Contig18	1088345	C	C/T
Contig18	1094194	C	C/T
Contig18	1095407	A	A/G
Contig18	1096120	C	C/T
Contig18	1096384	G	G/A
Contig18	1096457	G	G/C
Contig18	1096462	G	G/T
Contig18	1096483	G	G/A
Contig18	1141332	A	A/T
Contig18	1142610	A	A/T
Contig18	1143371	G	G/A
Contig18	1150599	C	C/T
Contig18	1163441	T	T/G
Contig18	1167068	G	G/A
Contig18	1169823	G	G/C
Contig18	1170721	C	C/A
Contig18	1171502	A	A/G
Contig18	1172937	C	C/T
Contig18	1173110	G	G/A
Contig18	1174377	C	C/T
Contig18	1175460	C	C/T
Contig18	1175642	G	G/C
Contig18	1176404	A	A/G
Contig18	1176405	T	T/C
Contig18	1176415	C	C/T
Contig18	1177189	A	A/T
Contig18	1177768	A	A/G
Contig18	1177839	A	A/C
Contig18	1178204	G	G/A
Contig18	1180891	A	A/G
Contig18	1183647	C	C/T
Contig18	1186780	A	A/G
Contig18	1193018	C	C/T
Contig18	1193056	G	G/A
Contig18	1197175	C	C/A
Contig18	1197183	C	C/A
Contig18	1197201	A	A/T
Contig18	1197259	C	C/T
Contig18	1197472	C	C/A
Contig18	1197553	A	A/G
Contig18	1197604	C	C/T
Contig18	1201003	A	A/G
Contig18	1201030	A	A/C
Contig18	1201033	A	A/G
Contig18	1201036	C	C/T
Contig18	1201045	A	A/C
Contig18	1201048	C	C/T
Contig18	1201051	C	C/T
Contig18	1201078	C	C/T
Contig18	1201081	C	C/A
Contig18	1201086	C	C/G
Contig18	1201087	T	T/A
Contig18	1201093	T	T/A
Contig18	1201099	C	C/T
Contig18	1201104	G	G/A
Contig18	1201120	C	C/T
Contig18	1201791	G	G/T
Contig18	1201800	G	G/T
Contig18	1201806	G	G/T
Contig18	1201816	C	C/T
Contig18	1201821	C	C/T
Contig18	1201827	C	C/T
Contig18	1201836	C	C/T
Contig18	1201848	T	T/C
Contig18	1209150	G	G/C
Contig18	1209160	T	T/C
Contig18	1209193	A	A/G
Contig18	1209198	T	T/C
Contig18	1209207	G	G/T
Contig18	1209228	T	T/G
Contig18	1209396	G	G/A
Contig18	1211007	T	T/C
Contig18	1211093	C	C/A
Contig18	1212657	T	T/C
Contig18	1212669	C	C/G
Contig18	1213779	C	C/T
Contig18	1214836	A	A/G
Contig18	1238310	C	C/T
Contig18	1238572	G	G/A
Contig18	1241365	G	G/A
Contig18	1241412	C	C/T
Contig18	1242985	A	A/T
Contig18	1243664	T	T/C
Contig18	1243666	G	G/C
Contig18	1243715	A	A/G
Contig18	1244827	G	G/A
Contig18	1244830	G	G/A
Contig18	1244833	G	G/T
Contig18	1244845	C	C/T
Contig18	1244856	A	A/C
Contig18	1244857	G	G/C
Contig18	1244859	A	A/T
Contig18	1244866	C	C/A
Contig18	1244880	A	A/G
Contig18	1244886	G	G/A
Contig18	1250771	G	G/A
Contig18	1250782	A	A/G
Contig18	1250784	C	C/T
Contig18	1250963	T	T/G
Contig18	1267797	A	A/G
Contig18	1267811	T	T/C
Contig18	1267876	T	T/C
Contig18	1267925	A	A/G
Contig18	1268075	G	G/C
Contig18	1268619	T	T/G
Contig18	1280481	G	G/A
Contig18	1280486	A	A/G
Contig18	1280531	T	T/A
Contig18	1282613	T	T/C
Contig18	1285088	C	C/T
Contig18	1285142	G	G/A
Contig18	1286428	A	A/G
Contig18	1290209	A	A/G
Contig18	1290359	C	C/T
Contig18	1292642	A	A/G
Contig18	1310897	A	A/G
Contig18	1310899	G	G/A
Contig18	1310985	A	A/T
Contig18	1311075	C	C/T
Contig18	1316653	T	T/C
Contig18	1321281	G	G/A
Contig18	1322547	G	G/A
Contig18	1322550	C	C/T
Contig18	1322556	T	T/C
Contig18	1322568	G	G/A
Contig18	1322607	T	T/C
Contig18	1338645	G	G/A
Contig18	1342182	C	C/A
Contig18	1343494	A	A/G
Contig18	1344884	C	C/T
Contig18	1345003	G	G/T
Contig18	1345221	C	C/T
Contig18	1345245	G	G/A
Contig18	1345359	T	T/C
Contig18	1345530	G	G/A
Contig18	1345741	A	A/T
Contig18	1355776	C	C/T
Contig18	1355892	C	C/T
Contig18	1355893	A	A/G
Contig18	1359151	G	G/A
Contig18	1361227	G	G/A
Contig18	1361293	C	C/T
Contig18	1368072	C	C/A
Contig18	1368527	A	A/G
Contig18	1389245	G	G/A
Contig18	1389259	T	T/C
Contig18	1389260	G	G/A
Contig18	1391195	C	C/G
Contig18	1391197	A	A/G
Contig18	1391247	C	C/T
Contig18	1391251	A	A/T
Contig18	1391262	C	C/G
Contig18	1391263	T	T/A
Contig18	1391423	A	A/C
Contig18	1391427	C	C/T
Contig18	1396798	C	C/A
Contig18	1396899	A	A/G
Contig18	1396906	C	C/G
Contig18	1397519	C	C/G
Contig18	1397720	C	C/T
Contig18	1397738	A	A/G
Contig18	1397743	T	T/G
Contig18	1397762	G	G/T
Contig18	1397776	A	A/T
Contig18	1397784	G	G/T
Contig18	1399221	C	C/T
Contig18	1399339	T	T/C
Contig18	1413868	C	C/A
Contig18	1415299	G	G/A
Contig18	1415404	C	C/T
Contig18	1416600	A	A/G
Contig18	1418433	G	G/A
Contig18	1418447	T	T/C
Contig18	1418471	A	A/G
Contig18	1418489	G	G/A
Contig18	1418528	G	G/C
Contig18	1418564	G	G/C
Contig18	1418769	T	T/C
Contig19	90169	G	G/T
Contig19	94032	T	T/C
Contig19	452205	C	C/T
Contig19	544298	G	G/A
Contig19	544322	A	A/T
Contig19	610149	T	T/A
Contig19	676504	A	A/G
Contig19	744387	C	C/G
Contig19	783835	A	A/G
Contig19	783848	G	G/T
Contig19	783862	A	A/T
Contig19	885938	T	T/C
Contig19	885941	T	T/A
Contig19	885959	T	T/C
Contig19	885962	A	A/G
Contig19	885968	G	G/A
Contig19	885981	G	G/A
Contig19	885983	A	A/G
Contig19	885988	C	C/T
Contig19	885998	T	T/C
Contig19	886004	G	G/T
Contig19	886010	A	A/T
Contig19	886806	C	C/T
Contig20	386	T	T/C
Contig20	454	G	G/C
Contig20	461	T	T/C
Contig20	521	T	T/A
Contig20	547	C	C/T
Contig20	559	G	G/A
Contig20	576	A	A/G
Contig20	677	G	G/T
Contig20	10751	G	G/A
Contig20	12722	A	A/C
Contig20	14143	A	A/G
Contig20	14408	A	A/G
Contig20	16878	G	G/A
Contig20	32080	A	A/T
Contig20	32126	T	T/A
Contig20	32252	C	C/T
Contig20	32589	A	A/G
Contig20	42101	G	G/A
Contig20	42103	T	T/A
Contig20	53550	G	G/C
Contig20	57594	C	C/T
Contig20	58239	G	G/T
Contig20	58256	G	G/C
Contig20	83592	C	C/T
Contig20	86139	A	A/C
Contig20	86389	A	A/G
Contig20	86419	G	G/C
Contig20	87603	T	T/G
Contig20	87619	T	T/C
Contig20	87869	T	T/G
Contig20	87881	T	T/A
Contig20	87943	T	T/C
Contig20	87954	C	C/T
Contig20	88023	T	T/C
Contig20	88113	A	A/T
Contig20	88298	A	A/G
Contig20	103136	C	C/T
Contig20	103158	G	G/A
Contig20	103160	A	A/G
Contig20	103180	T	T/C
Contig20	103181	G	G/A
Contig20	103286	T	T/A
Contig20	103288	A	A/G
Contig20	103290	G	G/A
Contig20	134900	T	T/A
Contig20	134924	T	T/C
Contig20	135025	C	C/T
Contig20	135049	A	A/T
Contig20	138406	C	C/T
Contig20	138832	A	A/G
[truncated: 54,170 more rows]
