# Supplementary material for: The draft genome of Primula veris yields insights into the molecular basis of heterostyly
Source: Genome Biol. 2015 Jan 24;16(1):12. doi: 10.1186/s13059-014-0567-z (PMC4305239; doi:10.1186/s13059-014-0567-z)
Supplement: Additional file 10: — Tab-delimited files showing the position of all SNPs identified by mapping RNAseq reads from P. veris L-morph flower buds, L-morph leaves, S-morph flower buds, and S-morph leaves, respectively, to the P. veris genome assembly. [file 13059_2014_567_MOESM10_ESM.zip › 1434205378130196_add6.tab]

#CHROM	POS	REF	20130523.A-1
Contig0	15194	G	G/T
Contig0	15244	G	G/A
Contig0	15269	A	A/G
Contig0	17282	G	G/T
Contig0	18316	G	G/A
Contig0	18338	T	T/C
Contig0	18425	T	T/C
Contig0	19073	C	C/T
Contig0	19145	G	G/A
Contig0	19229	C	C/T
Contig0	21118	G	G/A
Contig0	21133	A	A/C
Contig0	21160	C	C/T
Contig0	21163	T	T/C
Contig0	21188	C	C/T
Contig0	21202	T	T/A
Contig0	21755	A	A/G
Contig0	23039	A	A/G
Contig0	23057	G	G/C
Contig0	23102	C	C/T
Contig0	43357	C	C/T
Contig0	43372	C	C/T
Contig0	43470	T	T/C
Contig0	43479	A	A/C
Contig0	43527	A	A/G
Contig0	43534	C	C/T
Contig0	43539	T	T/C
Contig0	45059	T	T/A
Contig0	46299	A	A/T
Contig0	46300	A	A/T
Contig0	46316	C	C/T
Contig0	46331	T	T/C
Contig0	46378	T	T/A
Contig0	46390	T	T/C
Contig0	46970	A	A/G
Contig0	47062	A	A/T
Contig0	47080	C	C/G
Contig0	47122	A	A/C
Contig0	47472	T	T/C
Contig0	47474	A	A/G
Contig0	47548	C	C/A
Contig0	47621	C	C/T
Contig0	47630	G	G/A
Contig0	47795	T	T/A
Contig0	47812	A	A/C
Contig0	47813	T	T/C
Contig0	47826	C	C/A
Contig0	47944	C	C/T
Contig0	48097	T	T/C
Contig0	48112	A	A/G
Contig0	72609	C	C/T
Contig0	72634	C	C/G
Contig0	72675	G	G/C
Contig0	72687	C	C/G
Contig0	72688	G	G/A
Contig0	72735	G	G/T
Contig0	72753	G	G/T
Contig0	72792	C	C/A
Contig0	72826	C	C/T
Contig0	72831	T	T/C
Contig0	72843	G	G/A
Contig0	72848	C	C/T
Contig0	72849	T	T/C
Contig0	72972	T	T/C
Contig0	72996	A	A/G
Contig0	73002	C	C/T
Contig0	73251	G	G/A
Contig0	73254	C	C/A
Contig0	73310	A	A/G
Contig0	73459	C	C/T
Contig0	73468	G	G/T
Contig0	73764	A	A/G
Contig0	77282	T	T/A
Contig0	77372	A	A/C
Contig0	77420	C	C/A
Contig0	78734	G	G/A
Contig0	81349	T	T/C
Contig0	83203	T	T/C
Contig0	83208	T	T/C
Contig0	83244	A	A/C
Contig0	83300	C	C/T
Contig0	87348	G	G/A
Contig0	87649	G	G/A
Contig0	87829	C	C/A
Contig0	89170	T	T/C
Contig0	89218	C	C/A
Contig0	89232	T	T/C
Contig0	125755	C	C/T
Contig0	125923	C	C/T
Contig0	125941	C	C/T
Contig0	125973	C	C/A
Contig0	126313	A	A/G
Contig0	126560	A	A/G
Contig0	126586	A	A/C
Contig0	128420	A	A/G
Contig0	128431	A	A/C
Contig0	128439	G	G/A
Contig0	128528	A	A/T
Contig0	128585	G	G/C
Contig0	128646	C	C/A
Contig0	131570	T	T/G
Contig0	131583	G	G/A
Contig0	132523	G	G/A
Contig0	132580	C	C/T
Contig0	133199	T	T/C
Contig0	134221	T	T/C
Contig0	135293	G	G/C
Contig0	135380	G	G/A
Contig0	135402	G	G/A
Contig0	137814	C	C/T
Contig0	137824	G	G/A
Contig0	138843	G	G/A
Contig0	139044	A	A/C
Contig0	139050	T	T/A
Contig0	139093	C	C/T
Contig0	139213	T	T/C
Contig0	139338	C	C/T
Contig0	139719	T	T/C
Contig0	140201	T	T/C
Contig0	140213	G	G/A
Contig0	141782	C	C/T
Contig0	141897	G	G/C
Contig0	142274	A	A/T
Contig0	145357	T	T/C
Contig0	145361	T	T/A
Contig0	148093	A	A/G
Contig0	148165	A	A/C
Contig0	148278	A	A/G
Contig0	148312	G	G/A
Contig0	148332	G	G/A
Contig0	148438	C	C/G
Contig0	148599	C	C/T
Contig0	148613	G	G/A
Contig0	148723	A	A/G
Contig0	148743	T	T/C
Contig0	148770	A	A/T
Contig0	148926	G	G/A
Contig0	148960	T	T/G
Contig0	148969	C	C/A
Contig0	148978	G	G/C
Contig0	149003	G	G/A
Contig0	149038	G	G/T
Contig0	149057	G	G/A
Contig0	149067	A	A/G
Contig0	149070	G	G/A
Contig0	149089	G	G/T
Contig0	149099	A	A/G
Contig0	154483	A	A/G
Contig0	155271	G	G/A
Contig0	155490	C	C/T
Contig0	155504	A	A/G
Contig0	155576	G	G/C
Contig0	155640	G	G/T
Contig0	155671	C	C/T
Contig0	155692	T	T/C
Contig0	155707	A	A/T
Contig0	155731	T	T/C
Contig0	156324	G	G/A
Contig0	158655	C	C/T
Contig0	158708	C	C/T
Contig0	164719	C	C/T
Contig0	164734	T	T/A
Contig0	164835	T	T/A
Contig0	164848	A	A/G
Contig0	164875	G	G/A
Contig0	169891	T	T/C
Contig0	169895	A	A/G
Contig0	169912	C	C/A
Contig0	180145	A	A/G
Contig0	182177	C	C/T
Contig0	182181	G	G/C
Contig0	182184	A	A/G
Contig0	182207	T	T/A
Contig0	182212	T	T/C
Contig0	182221	A	A/C
Contig0	182230	G	G/T
Contig0	182233	G	G/T
Contig0	194063	G	G/A
Contig0	194069	G	G/T
Contig0	195114	G	G/A
Contig0	195366	A	A/G
Contig0	195480	C	C/G
Contig0	195649	A	A/G
Contig0	195685	T	T/C
Contig0	195778	C	C/A
Contig0	195779	A	A/C
Contig0	195783	G	G/A
Contig0	195979	G	G/A
Contig0	196054	C	C/A
Contig0	196380	G	G/A
Contig0	197214	T	T/C
Contig0	197268	G	G/C
Contig0	197664	C	C/T
Contig0	198670	A	A/G
Contig0	198891	A	A/T
Contig0	199493	G	G/A
Contig0	203123	C	C/T
Contig0	203188	C	C/T
Contig0	203269	T	T/C
Contig0	204212	C	C/T
Contig0	204224	A	A/G
Contig0	204796	G	G/A
Contig0	204920	T	T/C
Contig0	204929	G	G/A
Contig0	207533	T	T/C
Contig0	207536	T	T/C
Contig0	214511	T	T/C
Contig0	214580	C	C/T
Contig0	214862	C	C/T
Contig0	215733	G	G/A
Contig0	242304	T	T/A
Contig0	242397	C	C/T
Contig0	242494	G	G/A
Contig0	242705	A	A/G
Contig0	242708	A	A/C
Contig0	243065	A	A/G
Contig0	243139	C	C/G
Contig0	244328	T	T/C
Contig0	247280	G	G/A
Contig0	247400	T	T/C
Contig0	247451	G	G/T
Contig0	248719	G	G/A
Contig0	248756	A	A/T
Contig0	254114	G	G/A
Contig0	254309	T	T/A
Contig0	254374	T	T/A
Contig0	254375	T	T/A
Contig0	254376	T	T/A
Contig0	254377	T	T/A
Contig0	254513	C	C/T
Contig0	254663	C	C/T
Contig0	254693	T	T/C
Contig0	254732	T	T/C
Contig0	256436	G	G/A
Contig0	256444	C	C/A
Contig0	256460	G	G/A
Contig0	257994	G	G/A
Contig0	262706	T	T/C
Contig0	262743	A	A/G
Contig0	262813	C	C/T
Contig0	262836	T	T/C
Contig0	262837	T	T/A
Contig0	264127	G	G/A
Contig0	264546	G	G/A
Contig0	264563	A	A/G
Contig0	264581	T	T/C
Contig0	264651	G	G/A
Contig0	264861	G	G/A
Contig0	266530	A	A/T
Contig0	267342	C	C/T
Contig0	267348	C	C/T
Contig0	267639	G	G/A
Contig0	268133	G	G/A
Contig0	269731	C	C/T
Contig0	270220	C	C/T
Contig0	270434	G	G/A
Contig0	270779	C	C/T
Contig0	271919	G	G/A
Contig0	272624	T	T/C
Contig0	273102	A	A/T
Contig0	280198	T	T/A
Contig0	280202	T	T/G
Contig0	280203	G	G/T
Contig0	288153	T	T/G
Contig0	288243	G	G/A
Contig0	288266	A	A/G
Contig0	288569	G	G/A
Contig0	297576	A	A/C
Contig0	297591	G	G/C
Contig0	297830	T	T/A
Contig0	297831	C	C/A
Contig0	297844	G	G/A
Contig0	297862	G	G/A
Contig0	297869	A	A/C
Contig0	297932	T	T/C
Contig0	298013	A	A/G
Contig0	298015	T	T/G
Contig0	298054	C	C/T
Contig0	298060	C	C/A
Contig0	298067	C	C/A
Contig0	298191	G	G/A
Contig0	298325	A	A/T
Contig0	298327	A	A/T
Contig0	298328	A	A/T
Contig0	298552	A	A/G
Contig0	298713	C	C/T
Contig0	298724	G	G/A
Contig0	298735	G	G/A
Contig0	298743	T	T/C
Contig0	298843	G	G/A
Contig0	298844	A	A/T
Contig0	299057	A	A/G
Contig0	299297	T	T/C
Contig0	300577	G	G/C
Contig0	300581	T	T/C
Contig0	300583	G	G/C
Contig0	300585	G	G/T
Contig0	300627	G	G/A
Contig0	300758	C	C/T
Contig0	300919	C	C/T
Contig0	300964	A	A/T
Contig0	301097	A	A/G
Contig0	301148	C	C/G
Contig0	301150	T	T/G
Contig0	301214	T	T/A
Contig0	301692	T	T/C
Contig0	301757	A	A/G
Contig0	301853	G	G/A
Contig0	301871	A	A/G
Contig0	301991	G	G/A
Contig0	305660	G	G/A
Contig0	305678	C	C/T
Contig0	306201	T	T/C
Contig0	306257	T	T/C
Contig0	308604	C	C/T
Contig0	308634	C	C/T
Contig0	309896	A	A/G
Contig0	310003	G	G/A
Contig0	310021	A	A/G
Contig0	310594	T	T/C
Contig0	310607	G	G/T
Contig0	311555	C	C/T
Contig0	311638	C	C/T
Contig0	311757	T	T/C
Contig0	341355	T	T/G
Contig0	341530	T	T/C
Contig0	341559	C	C/T
Contig0	341715	A	A/G
Contig0	341792	T	T/C
Contig0	341807	C	C/T
Contig0	342351	C	C/A
Contig0	342356	T	T/C
Contig0	342366	A	A/G
Contig0	343710	C	C/G
Contig0	344431	T	T/A
Contig0	344904	G	G/A
Contig0	344957	G	G/A
Contig0	345189	A	A/G
Contig0	345199	A	A/C
Contig0	345389	G	G/A
Contig0	345528	T	T/C
Contig0	345538	G	G/T
Contig0	345602	G	G/A
Contig0	345606	G	G/A
Contig0	345687	C	C/T
Contig0	345824	T	T/C
Contig0	345838	C	C/T
Contig0	345967	T	T/G
Contig0	346051	C	C/T
Contig0	346069	C	C/T
Contig0	346108	A	A/G
Contig0	346609	A	A/G
Contig0	346983	A	A/T
Contig0	348532	C	C/T
Contig0	349781	G	G/A
Contig0	351521	A	A/G
Contig0	351527	A	A/C
Contig0	368151	C	C/T
Contig0	368228	A	A/G
Contig0	368356	T	T/C
Contig0	368660	G	G/A
Contig0	368894	G	G/A
Contig0	369129	T	T/G
Contig0	369142	G	G/T
Contig0	369156	C	C/T
Contig0	369168	C	C/T
Contig0	369256	G	G/A
Contig0	369261	G	G/A
Contig0	369304	T	T/C
Contig0	369321	T	T/C
Contig0	369396	C	C/G
Contig0	379380	A	A/T
Contig0	379452	G	G/A
Contig0	382115	G	G/A
Contig0	382133	G	G/A
Contig0	383387	T	T/G
Contig0	383543	C	C/T
Contig0	383580	A	A/G
Contig0	384414	G	G/A
Contig0	403268	C	C/A
Contig0	403290	C	C/T
Contig0	403368	C	C/T
Contig0	403371	A	A/G
Contig0	403452	A	A/G
Contig0	403497	A	A/G
Contig0	403542	A	A/G
Contig0	403575	G	G/A
Contig0	405961	T	T/C
Contig0	405970	T	T/C
Contig0	406075	A	A/G
Contig0	408746	G	G/A
Contig0	408794	A	A/G
Contig0	408801	T	T/C
Contig0	411730	C	C/T
Contig0	411732	T	T/G
Contig0	411740	T	T/A
Contig0	411743	G	G/A
Contig0	411764	A	A/G
Contig0	411799	C	C/T
Contig0	411877	T	T/C
Contig0	411883	G	G/A
Contig0	411894	C	C/A
Contig0	411904	A	A/G
Contig0	411919	A	A/G
Contig0	411954	C	C/T
Contig0	411955	A	A/G
Contig0	411958	T	T/G
Contig0	411965	T	T/C
Contig0	411988	G	G/A
Contig0	411994	G	G/A
Contig0	412027	C	C/G
Contig0	413355	G	G/T
Contig0	413795	A	A/G
Contig0	413809	G	G/A
Contig0	413814	A	A/T
Contig0	414580	A	A/G
Contig0	414610	G	G/T
Contig0	416272	C	C/T
Contig0	417581	T	T/C
Contig0	417582	G	G/A
Contig0	417697	G	G/A
Contig0	417711	A	A/T
Contig0	418163	G	G/A
Contig0	426789	A	A/G
Contig0	426924	T	T/C
Contig0	427139	C	C/T
Contig0	427151	T	T/C
Contig0	427319	G	G/A
Contig0	427358	A	A/G
Contig0	427432	C	C/G
Contig0	427586	A	A/G
Contig0	427595	G	G/A
Contig0	427613	C	C/A
Contig0	427643	G	G/A
Contig0	427969	C	C/T
Contig0	428233	T	T/G
Contig0	428325	A	A/C
Contig0	428384	A	A/G
Contig0	428411	C	C/T
Contig0	428585	C	C/T
Contig0	428708	G	G/A
Contig0	428750	T	T/C
Contig0	428774	A	A/G
Contig0	428789	G	G/A
Contig0	428892	G	G/T
Contig0	429105	T	T/G
Contig0	429124	G	G/A
Contig0	429300	G	G/A
Contig0	429358	G	G/T
Contig0	429370	A	A/T
Contig0	432393	A	A/T
Contig0	432406	T	T/A
Contig0	432407	T	T/A
Contig0	432410	A	A/T
Contig0	432412	T	T/C
Contig0	432446	G	G/T
Contig0	432456	C	C/A
Contig0	432482	T	T/A
Contig0	432515	T	T/C
Contig0	432536	C	C/T
Contig0	432548	C	C/G
Contig0	434481	G	G/T
Contig0	434499	C	C/T
Contig0	435196	C	C/T
Contig0	435198	T	T/C
Contig0	436409	C	C/T
Contig0	437375	T	T/G
Contig0	437495	G	G/A
Contig0	437590	A	A/G
Contig0	437651	G	G/T
Contig0	437686	A	A/G
Contig0	440556	C	C/T
Contig0	440565	C	C/T
Contig0	440682	A	A/G
Contig0	440947	C	C/T
Contig0	441119	T	T/C
Contig0	441142	T	T/C
Contig0	442060	C	C/T
Contig0	442201	C	C/T
Contig0	442207	C	C/A
Contig0	442240	G	G/A
Contig0	442306	A	A/G
Contig0	443250	C	C/A
Contig0	443274	C	C/G
Contig0	443335	T	T/C
Contig0	451626	C	C/G
Contig0	465525	G	G/C
Contig0	465527	C	C/A
Contig0	465637	A	A/G
Contig0	465660	G	G/A
Contig0	465672	G	G/A
Contig0	466258	C	C/T
Contig0	466268	G	G/A
Contig0	470497	T	T/C
Contig0	470712	T	T/C
Contig0	475523	A	A/G
Contig0	477239	C	C/T
Contig0	477365	C	C/A
Contig0	480174	G	G/A
Contig0	480192	A	A/G
Contig0	480514	G	G/A
Contig0	480526	G	G/A
Contig0	481611	T	T/A
Contig0	481617	T	T/C
Contig0	481644	C	C/T
Contig0	487011	C	C/T
Contig0	487013	C	C/T
Contig0	487021	C	C/T
Contig0	487040	T	T/C
Contig0	487104	T	T/A
Contig0	488554	C	C/T
Contig0	488593	G	G/A
Contig0	488607	C	C/T
Contig0	489334	G	G/C
Contig0	489977	G	G/A
Contig0	491585	G	G/A
Contig0	491624	C	C/T
Contig0	492706	C	C/A
Contig0	496072	T	T/A
Contig0	496174	T	T/C
Contig0	499017	T	T/C
Contig0	499035	T	T/C
Contig0	499080	C	C/T
Contig0	499179	C	C/T
Contig0	499191	T	T/C
Contig0	502680	A	A/C
Contig0	502886	C	C/T
Contig0	502919	A	A/C
Contig0	503032	G	G/T
Contig0	503109	A	A/G
Contig0	503118	C	C/T
Contig0	504313	A	A/T
Contig0	505050	T	T/C
Contig0	505058	A	A/G
Contig0	505065	T	T/C
Contig0	505090	C	C/T
Contig0	509065	C	C/G
Contig0	509107	T	T/C
Contig0	509212	C	C/T
Contig0	511939	G	G/A
Contig0	511942	C	C/G
Contig0	514466	G	G/T
Contig0	518252	T	T/C
Contig0	518273	T	T/A
Contig0	518299	C	C/G
Contig0	518327	T	T/C
Contig0	518333	C	C/T
Contig0	518402	T	T/A
Contig0	518411	C	C/T
Contig0	518421	T	T/C
Contig0	518488	A	A/C
Contig0	518848	C	C/A
Contig0	518858	C	C/T
Contig0	519094	T	T/C
Contig0	519604	T	T/C
Contig0	519619	G	G/T
Contig0	519641	A	A/G
Contig0	519642	T	T/A
Contig0	519644	G	G/A
Contig0	519687	A	A/G
Contig0	519931	C	C/G
Contig0	528293	G	G/A
Contig0	528305	T	T/C
Contig0	528406	T	T/C
Contig0	528418	C	C/T
Contig0	528439	C	C/T
Contig0	528484	A	A/G
Contig0	528502	A	A/G
Contig0	534358	A	A/G
Contig0	536775	A	A/T
Contig0	537043	A	A/G
Contig0	537583	T	T/C
Contig0	540810	G	G/T
Contig0	540842	G	G/A
Contig0	540875	G	G/A
Contig0	546106	T	T/C
Contig0	546229	T	T/G
Contig0	546233	C	C/T
Contig0	546244	T	T/A
Contig0	546343	A	A/T
Contig0	551286	A	A/G
Contig0	554071	T	T/C
Contig0	555613	A	A/G
Contig0	556276	A	A/C
Contig0	557669	G	G/A
Contig0	564469	A	A/G
Contig0	564512	A	A/T
Contig0	564515	A	A/C
Contig0	564630	T	T/C
Contig0	565862	C	C/T
Contig0	566459	A	A/G
Contig0	566584	C	C/G
Contig0	566779	T	T/C
Contig0	569284	A	A/T
Contig0	569322	G	G/A
Contig0	569343	G	G/A
Contig0	569403	T	T/A
Contig0	569424	G	G/C
Contig0	595371	A	A/T
Contig0	595467	T	T/C
Contig0	595621	T	T/C
Contig0	595694	C	C/T
Contig0	595849	T	T/C
Contig0	596005	G	G/A
Contig0	596146	C	C/T
Contig0	596212	C	C/T
Contig0	596217	A	A/C
Contig0	596371	A	A/C
Contig0	596470	T	T/C
Contig0	596651	A	A/G
Contig0	596764	T	T/C
Contig0	596796	C	C/T
Contig0	597073	G	G/A
Contig0	597136	C	C/T
Contig0	597146	G	G/A
Contig0	597816	T	T/G
Contig0	597932	C	C/T
Contig0	598085	A	A/G
Contig0	598107	T	T/C
Contig0	600584	T	T/G
Contig0	600588	T	T/G
Contig0	600590	C	C/T
Contig0	629342	T	T/A
Contig0	629354	T	T/C
Contig0	629499	G	G/A
Contig0	630278	C	C/T
Contig0	630484	T	T/C
Contig0	723826	A	A/G
Contig0	723828	C	C/T
Contig0	723845	G	G/T
Contig0	723863	A	A/C
Contig0	723882	T	T/C
Contig0	723886	C	C/T
Contig0	723892	A	A/T
Contig0	723895	G	G/C
Contig0	724037	G	G/A
Contig0	724082	C	C/T
Contig0	724091	G	G/A
Contig0	724110	T	T/C
Contig0	724163	G	G/A
Contig0	724207	C	C/A
Contig0	724229	C	C/T
Contig0	724248	G	G/A
Contig0	724253	G	G/A
Contig0	724256	A	A/G
Contig0	724293	C	C/A
Contig0	724301	G	G/A
Contig0	724302	C	C/A
Contig0	724309	C	C/G
Contig0	724310	G	G/A
Contig0	724333	A	A/G
Contig0	724358	T	T/C
Contig0	724371	T	T/A
Contig0	724402	G	G/C
Contig0	724405	T	T/C
Contig0	724454	A	A/T
Contig0	724525	A	A/T
Contig0	724604	C	C/T
Contig0	724823	C	C/T
Contig0	724860	T	T/A
Contig0	724933	G	G/T
Contig0	725006	T	T/A
Contig0	725007	G	G/A
Contig0	725018	C	C/G
Contig0	725029	C	C/T
Contig0	725266	G	G/C
Contig0	725289	A	A/G
Contig0	725600	G	G/A
Contig0	725650	C	C/T
Contig0	725669	G	G/A
Contig0	725684	C	C/T
Contig0	725699	G	G/A
Contig0	725705	T	T/C
Contig0	725717	C	C/T
Contig0	725719	C	C/T
Contig0	725720	G	G/A
Contig0	725936	G	G/A
Contig0	725953	G	G/A
Contig0	727583	G	G/A
Contig0	727729	T	T/C
Contig0	727789	G	G/T
Contig0	727847	T	T/C
Contig0	727904	A	A/G
Contig0	728000	G	G/C
Contig0	728039	A	A/G
Contig0	728104	C	C/A
Contig0	728181	C	C/T
Contig0	728243	C	C/G
Contig0	728275	G	G/C
Contig0	728276	A	A/T
Contig0	733094	T	T/A
Contig0	735292	T	T/C
Contig0	735306	A	A/C
Contig0	736207	A	A/G
Contig0	736258	A	A/G
Contig0	737120	G	G/A
Contig0	737344	A	A/G
Contig0	737404	C	C/T
Contig0	737405	A	A/G
Contig0	738378	C	C/T
Contig0	738453	A	A/G
Contig0	739269	G	G/A
Contig0	739547	A	A/G
Contig0	739569	G	G/C
Contig0	739593	A	A/G
Contig0	739783	A	A/C
Contig0	739792	G	G/A
Contig0	741611	T	T/C
Contig0	741613	T	T/G
Contig0	741747	C	C/T
Contig0	741781	A	A/G
Contig0	741791	C	C/G
Contig0	741803	A	A/G
Contig0	743038	A	A/G
Contig0	743756	C	C/T
Contig0	744804	G	G/T
Contig0	744825	C	C/T
Contig0	744870	C	C/T
Contig0	745057	C	C/T
Contig0	746338	A	A/C
Contig0	746389	T	T/C
Contig0	746479	T	T/G
Contig0	746484	T	T/C
Contig0	746503	C	C/T
Contig0	746512	C	C/A
Contig0	746632	T	T/A
Contig0	753669	G	G/A
Contig0	753817	A	A/T
Contig0	753973	G	G/A
Contig0	754974	A	A/T
Contig0	754995	C	C/G
Contig0	758182	A	A/G
Contig0	775910	A	A/C
Contig0	775962	T	T/C
Contig0	777290	T	T/A
Contig0	777291	T	T/G
Contig0	779238	G	G/A
Contig0	779253	G	G/A
Contig0	780292	A	A/G
Contig0	783752	G	G/A
Contig0	784472	C	C/T
Contig0	784571	A	A/G
Contig0	784624	T	T/C
Contig0	784632	A	A/G
Contig0	784672	T	T/C
Contig0	784693	C	C/T
Contig0	814024	T	T/C
Contig0	814037	T	T/C
Contig0	814047	G	G/A
Contig0	814063	A	A/G
Contig0	814105	C	C/T
Contig0	814108	C	C/T
Contig0	814165	C	C/A
Contig0	814520	A	A/C
Contig0	814697	A	A/G
Contig0	814849	G	G/A
Contig0	815042	T	T/C
Contig0	815865	G	G/A
Contig0	815911	G	G/A
Contig0	844920	G	G/A
Contig0	845058	T	T/C
Contig0	869270	T	T/G
Contig0	869277	G	G/A
Contig0	869304	C	C/A
Contig0	869870	A	A/G
Contig0	869918	G	G/A
Contig0	869961	T	T/C
Contig0	869984	C	C/T
Contig0	870186	C	C/A
Contig0	870453	T	T/C
Contig0	879729	A	A/G
Contig0	880545	A	A/G
Contig0	881486	A	A/G
Contig0	881505	C	C/T
Contig0	881889	C	C/T
Contig0	882729	A	A/G
Contig0	882756	G	G/A
Contig0	882805	G	G/A
Contig0	882813	T	T/C
Contig0	882835	G	G/T
Contig0	882863	G	G/C
Contig0	883021	C	C/T
Contig0	883057	G	G/A
Contig0	883085	T	T/C
Contig0	884338	A	A/T
Contig0	884644	C	C/T
Contig0	884780	A	A/G
Contig0	884801	C	C/A
Contig0	886418	C	C/T
Contig0	886440	G	G/A
Contig0	886464	G	G/A
Contig0	886488	G	G/A
Contig0	886494	G	G/A
Contig0	886530	A	A/C
Contig0	886533	C	C/A
Contig0	886542	T	T/C
Contig0	886548	T	T/C
Contig0	886551	A	A/C
Contig0	886554	T	T/C
Contig0	886560	G	G/T
Contig0	886562	C	C/T
Contig0	886563	G	G/A
Contig0	886566	C	C/T
Contig0	886569	C	C/A
Contig0	886575	C	C/T
Contig0	887100	G	G/T
Contig0	887103	T	T/C
Contig0	887118	A	A/C
Contig0	887127	A	A/T
Contig0	887130	T	T/G
Contig0	887356	C	C/T
Contig0	887359	C	C/T
Contig0	887365	A	A/G
Contig0	887383	C	C/G
Contig0	887385	A	A/G
Contig0	887386	A	A/T
Contig0	887395	A	A/G
Contig0	887410	G	G/T
Contig0	887425	T	T/A
Contig0	887555	A	A/T
Contig0	887564	C	C/T
Contig0	887566	G	G/T
Contig0	887567	T	T/C
Contig0	887570	C	C/T
Contig0	887579	G	G/A
Contig0	887591	C	C/T
Contig0	887602	T	T/G
Contig0	888332	A	A/G
Contig0	888338	G	G/A
Contig0	888341	G	G/A
Contig0	888347	G	G/A
Contig0	888350	A	A/G
Contig0	888353	T	T/C
Contig0	888362	A	A/T
Contig0	888368	C	C/T
Contig0	888369	C	C/A
Contig0	888370	A	A/G
Contig0	888376	T	T/G
Contig0	888389	T	T/G
Contig0	888398	G	G/A
Contig0	888401	A	A/T
Contig0	888413	C	C/A
Contig0	888431	T	T/A
Contig0	888433	G	G/T
Contig0	888440	T	T/C
Contig0	888443	C	C/T
Contig0	888464	G	G/A
Contig0	888470	T	T/A
Contig0	892941	T	T/G
Contig0	896584	G	G/C
Contig0	908609	T	T/C
Contig0	908718	T	T/G
Contig0	908727	G	G/A
Contig0	908757	A	A/T
Contig0	908775	A	A/G
Contig0	911859	C	C/A
Contig0	912511	A	A/G
Contig0	913581	A	A/C
Contig0	914434	C	C/A
Contig0	914492	G	G/A
Contig0	914569	A	A/C
Contig0	914592	G	G/A
Contig0	914619	C	C/A
Contig0	914624	T	T/A
Contig0	914637	G	G/A
Contig0	917684	C	C/A
Contig0	917703	A	A/C
Contig0	917723	A	A/G
Contig0	917803	G	G/A
Contig0	917841	C	C/T
Contig0	917857	G	G/T
Contig0	917859	G	G/T
Contig0	920998	G	G/T
Contig0	921002	C	C/T
Contig0	921025	C	C/T
Contig0	921032	C	C/T
Contig0	921075	C	C/T
Contig0	921152	G	G/A
Contig0	921166	C	C/T
Contig0	921200	C	C/A
Contig0	921251	A	A/C
Contig0	921301	G	G/A
Contig0	921336	A	A/G
Contig0	921337	T	T/C
Contig0	921375	A	A/G
Contig0	921422	G	G/A
Contig0	921470	A	A/T
Contig0	921500	G	G/A
Contig0	921531	T	T/C
Contig0	921536	A	A/T
Contig0	921538	T	T/C
Contig0	922480	G	G/A
Contig0	931432	T	T/C
Contig0	931638	C	C/T
Contig0	933764	G	G/T
Contig0	934757	C	C/T
Contig0	934817	T	T/C
Contig0	935979	G	G/A
Contig0	935980	C	C/T
Contig0	936122	A	A/G
Contig0	936123	A	A/G
Contig0	954237	G	G/T
Contig0	954240	T	T/A
Contig0	954261	T	T/A
Contig0	954434	C	C/T
Contig0	954440	A	A/G
Contig0	954452	C	C/T
Contig0	957329	C	C/T
Contig0	957341	C	C/T
Contig0	961545	C	C/T
Contig0	961586	T	T/C
Contig0	961614	A	A/G
Contig0	961615	G	G/A
Contig0	961616	G	G/A
Contig0	966394	C	C/A
Contig0	966395	C	C/A
Contig0	966452	T	T/C
Contig0	966497	C	C/T
Contig0	975889	A	A/G
Contig0	976636	G	G/A
Contig0	976655	A	A/G
Contig0	976675	C	C/T
Contig0	977322	A	A/G
Contig0	977328	A	A/T
Contig0	987123	C	C/T
Contig0	987134	A	A/G
Contig0	987143	A	A/C
Contig0	987153	A	A/C
Contig0	987248	C	C/T
Contig0	987250	A	A/T
Contig0	987256	A	A/C
Contig0	987258	C	C/T
Contig0	987260	C	C/G
Contig0	987272	C	C/G
Contig0	987424	T	T/C
Contig0	991288	T	T/C
Contig0	991321	G	G/C
Contig0	993737	C	C/T
Contig0	993755	T	T/C
Contig0	995276	G	G/T
Contig0	995477	T	T/C
Contig0	995567	C	C/T
Contig0	1005503	T	T/A
Contig0	1005505	T	T/A
Contig0	1005506	C	C/T
Contig0	1005588	T	T/G
Contig0	1005590	T	T/G
Contig0	1015845	C	C/T
Contig0	1015941	A	A/G
Contig0	1015965	T	T/C
Contig0	1017014	A	A/G
Contig0	1017035	T	T/C
Contig0	1017050	A	A/G
Contig0	1017284	A	A/G
Contig0	1018359	T	T/C
Contig0	1018566	A	A/G
Contig0	1018770	A	A/G
Contig0	1034454	A	A/C
Contig0	1034672	G	G/T
Contig0	1045740	G	G/A
Contig0	1048072	G	G/A
Contig0	1069767	G	G/A
Contig0	1069775	T	T/C
Contig0	1069776	A	A/G
Contig0	1070103	G	G/A
Contig0	1070141	T	T/A
Contig0	1070162	G	G/A
Contig0	1070174	T	T/G
Contig0	1070175	T	T/C
Contig0	1070179	C	C/T
Contig0	1070185	A	A/G
Contig0	1070194	C	C/G
Contig0	1086176	C	C/T
Contig0	1088542	G	G/A
Contig0	1099618	G	G/C
Contig0	1100558	G	G/A
Contig0	1103125	C	C/G
Contig0	1104339	G	G/A
Contig0	1120028	C	C/T
Contig0	1122261	G	G/T
Contig0	1124601	C	C/T
Contig0	1126906	C	C/A
Contig0	1136287	A	A/G
Contig0	1137479	T	T/A
Contig0	1137507	A	A/G
Contig0	1141659	G	G/T
Contig0	1154734	C	C/A
Contig0	1154737	G	G/A
Contig0	1170979	A	A/C
Contig0	1171203	A	A/T
Contig0	1171556	G	G/T
Contig0	1172369	T	T/C
Contig0	1172471	T	T/G
Contig0	1172477	G	G/A
Contig0	1172501	C	C/T
Contig0	1172836	T	T/G
Contig0	1172868	C	C/A
Contig0	1173060	G	G/T
Contig0	1173079	A	A/G
Contig0	1173162	T	T/C
Contig0	1173484	C	C/A
Contig0	1173487	G	G/T
Contig0	1173848	T	T/G
Contig0	1174847	G	G/A
Contig0	1181780	C	C/T
Contig0	1200151	C	C/A
Contig0	1203817	T	T/G
Contig0	1208361	A	A/T
Contig0	1209422	T	T/C
Contig0	1210567	A	A/G
Contig0	1212329	T	T/A
Contig0	1212493	A	A/G
Contig0	1239232	A	A/G
Contig0	1239459	G	G/A
Contig0	1239468	A	A/T
Contig0	1239469	G	G/C
Contig0	1239509	T	T/C
Contig0	1251037	C	C/T
Contig0	1251058	T	T/C
Contig0	1267245	A	A/G
Contig0	1267320	C	C/A
Contig0	1267397	A	A/G
Contig0	1270438	G	G/A
Contig0	1270440	A	A/G
Contig0	1273472	T	T/C
Contig0	1285752	A	A/G
Contig0	1288568	T	T/C
Contig0	1347191	T	T/C
Contig0	1347219	T	T/C
Contig0	1347256	A	A/T
Contig0	1347369	C	C/T
Contig0	1373700	T	T/C
Contig0	1373715	A	A/T
Contig0	1373856	A	A/G
Contig0	1373860	C	C/A
Contig0	1376216	G	G/A
Contig0	1378107	A	A/G
Contig0	1378246	G	G/A
Contig0	1379051	C	C/T
Contig0	1379068	A	A/G
Contig0	1379170	C	C/A
Contig0	1379179	C	C/T
Contig0	1379409	G	G/T
Contig0	1379414	G	G/A
Contig0	1379417	T	T/G
Contig0	1379418	G	G/A
Contig0	1379431	T	T/C
Contig0	1379433	G	G/T
Contig0	1379455	C	C/T
Contig0	1379506	A	A/G
Contig0	1379510	G	G/A
Contig0	1379511	A	A/C
Contig0	1379535	A	A/G
Contig0	1379538	T	T/C
Contig0	1379581	A	A/C
Contig0	1379583	C	C/A
Contig0	1379586	G	G/C
Contig0	1379596	G	G/T
Contig0	1379598	T	T/C
Contig0	1379626	G	G/A
Contig0	1379650	T	T/C
Contig0	1379655	A	A/T
Contig0	1379657	T	T/C
Contig0	1379675	G	G/A
Contig0	1379686	A	A/G
Contig0	1379709	C	C/T
Contig0	1379718	A	A/G
Contig0	1379958	T	T/A
Contig0	1379969	T	T/A
Contig0	1379988	T	T/A
Contig0	1379993	T	T/A
Contig0	1380004	T	T/C
Contig0	1380006	A	A/C
Contig0	1380012	G	G/A
Contig0	1380014	T	T/C
Contig0	1380032	G	G/A
Contig0	1380067	C	C/T
Contig0	1380076	C	C/A
Contig0	1380112	G	G/A
Contig0	1380138	T	T/G
Contig0	1380208	A	A/G
Contig0	1380215	C	C/A
Contig0	1380219	A	A/T
Contig0	1380278	A	A/T
Contig0	1380279	A	A/T
Contig0	1380286	G	G/T
Contig0	1380287	A	A/G
Contig0	1380300	G	G/A
Contig0	1380313	A	A/G
Contig0	1380604	G	G/C
Contig0	1380608	T	T/C
Contig0	1380615	C	C/T
Contig0	1380621	T	T/A
Contig0	1380625	A	A/G
Contig0	1380630	T	T/A
Contig0	1380645	T	T/C
Contig0	1380675	G	G/A
Contig0	1380684	A	A/G
Contig0	1380708	A	A/C
Contig0	1380858	T	T/C
Contig0	1380867	G	G/A
Contig0	1380872	G	G/T
Contig0	1380995	C	C/T
Contig0	1381001	T	T/A
Contig0	1389488	C	C/G
Contig0	1389500	A	A/G
Contig0	1389512	G	G/A
Contig0	1389575	G	G/A
Contig0	1389876	G	G/A
Contig0	1390373	C	C/T
Contig0	1390598	A	A/G
Contig0	1390673	G	G/A
Contig0	1390743	A	A/G
Contig0	1391210	A	A/T
Contig0	1391229	G	G/A
Contig0	1402079	T	T/C
Contig0	1402105	A	A/T
Contig0	1402197	T	T/C
Contig0	1402224	C	C/T
Contig0	1467319	C	C/T
Contig0	1474043	T	T/C
Contig0	1478820	G	G/A
Contig0	1484219	C	C/T
Contig0	1489198	G	G/C
Contig0	1500805	A	A/G
Contig0	1501112	T	T/A
Contig0	1513676	G	G/C
Contig0	1521204	G	G/T
Contig0	1521210	T	T/C
Contig0	1527724	A	A/G
Contig0	1527798	A	A/G
Contig0	1530125	C	C/T
Contig0	1545860	G	G/A
Contig0	1552777	G	G/A
Contig0	1579209	A	A/G
Contig0	1579655	C	C/T
Contig0	1583652	T	T/G
Contig0	1643306	A	A/G
Contig0	1647813	G	G/T
Contig0	1650037	G	G/A
Contig0	1660478	A	A/G
Contig0	1679674	T	T/C
Contig0	1679676	T	T/G
Contig0	1683415	T	T/G
Contig0	1687681	C	C/T
Contig0	1687769	A	A/G
Contig0	1687835	C	C/G
Contig0	1698215	C	C/T
Contig0	1705536	A	A/G
Contig0	1705625	A	A/G
Contig0	1705634	A	A/G
Contig0	1705635	C	C/T
Contig0	1705835	G	G/A
Contig0	1718711	G	G/A
Contig0	1741348	T	T/C
Contig0	1798161	A	A/G
Contig0	1802719	A	A/G
Contig0	1805627	A	A/G
Contig0	1889544	G	G/A
Contig0	1889550	C	C/A
Contig0	1889563	C	C/A
Contig0	1889571	G	G/C
Contig0	1902795	A	A/T
Contig0	1948802	C	C/T
Contig0	1962599	C	C/T
Contig0	1963534	T	T/A
Contig0	1963547	G	G/A
Contig0	1963564	T	T/G
Contig0	1991293	A	A/G
Contig0	1991366	C	C/T
Contig0	1993912	A	A/G
Contig0	2017682	G	G/T
Contig0	2029349	G	G/A
Contig0	2029350	T	T/A
Contig0	2103731	C	C/T
Contig0	2103790	G	G/A
Contig0	2106147	G	G/C
Contig0	2109997	A	A/T
Contig0	2111617	T	T/C
Contig0	2111637	C	C/G
Contig0	2132415	T	T/C
Contig0	2132416	C	C/T
Contig0	2135112	T	T/A
Contig0	2135132	A	A/G
Contig0	2135172	T	T/C
Contig1	98438	C	C/T
Contig1	133461	G	G/T
Contig1	136675	C	C/A
Contig1	161183	C	C/A
Contig1	186610	G	G/A
Contig1	187390	C	C/T
Contig2	61606	T	T/A
Contig2	67698	G	G/T
Contig2	67702	C	C/A
Contig2	67716	G	G/A
Contig2	67727	G	G/A
Contig2	67745	C	C/T
Contig2	67778	C	C/T
Contig2	67803	T	T/C
Contig2	67805	G	G/A
Contig2	67813	C	C/T
Contig2	67815	G	G/A
Contig2	67846	G	G/A
Contig2	67957	G	G/A
Contig2	68004	A	A/G
Contig2	68133	C	C/G
Contig2	68169	G	G/T
Contig3	12611	A	A/C
Contig3	18541	T	T/A
Contig3	20822	G	G/C
Contig3	24977	C	C/G
Contig3	25683	T	T/C
Contig3	27628	A	A/G
Contig3	68327	G	G/A
Contig3	68354	G	G/A
Contig3	69336	G	G/A
Contig3	70994	A	A/G
Contig3	71012	C	C/T
Contig3	117866	C	C/A
Contig3	118499	A	A/G
Contig3	118504	T	T/A
Contig3	118522	A	A/T
Contig3	122309	G	G/T
Contig3	136423	C	C/T
Contig3	137416	C	C/T
Contig3	139478	T	T/C
Contig3	152243	C	C/A
Contig3	152245	T	T/C
Contig3	194680	G	G/T
Contig3	194734	G	G/A
Contig3	194762	T	T/G
Contig3	196170	G	G/T
Contig3	196687	A	A/G
Contig3	197239	A	A/G
Contig3	198257	C	C/T
Contig3	202659	T	T/G
Contig3	222859	A	A/T
Contig3	222862	T	T/G
Contig3	223797	T	T/C
Contig3	223798	T	T/C
Contig3	223800	G	G/A
Contig3	223807	G	G/T
Contig3	223825	C	C/T
Contig3	223826	A	A/G
Contig3	223829	C	C/G
Contig3	223835	A	A/G
Contig3	223841	G	G/A
Contig3	223846	G	G/A
Contig3	223849	A	A/T
Contig3	223850	G	G/T
Contig3	224220	A	A/G
Contig3	224221	C	C/G
Contig3	224222	C	C/T
Contig3	224842	T	T/C
Contig3	225085	G	G/A
Contig3	225168	T	T/G
Contig3	225632	C	C/A
Contig3	225675	C	C/T
Contig3	225679	G	G/A
Contig3	226589	A	A/C
Contig3	226677	T	T/C
Contig3	226827	A	A/G
Contig3	226885	A	A/G
Contig3	226894	T	T/A
Contig3	226948	G	G/T
Contig3	227088	C	C/T
Contig3	227245	G	G/A
Contig3	227559	G	G/A
Contig3	227645	C	C/T
Contig3	228002	G	G/A
Contig3	228007	C	C/T
Contig3	228017	G	G/A
Contig3	228026	C	C/T
Contig3	228029	T	T/G
Contig3	228133	A	A/T
Contig3	228387	C	C/T
Contig3	228400	C	C/G
Contig3	228416	A	A/G
Contig3	228492	T	T/C
Contig3	228706	C	C/T
Contig3	228827	A	A/G
Contig3	228915	T	T/G
Contig3	228937	A	A/T
Contig3	229114	T	T/G
Contig3	229186	A	A/G
Contig3	229294	T	T/G
Contig3	233699	G	G/A
Contig3	233722	T	T/C
Contig3	233732	T	T/A
Contig3	233832	C	C/T
Contig3	233836	A	A/G
Contig3	233849	C	C/T
Contig3	233850	G	G/C
Contig3	233853	T	T/C
Contig3	233895	A	A/T
Contig3	233898	T	T/A
Contig3	233911	T	T/A
Contig3	233913	T	T/G
Contig3	233950	T	T/C
Contig3	233959	C	C/T
Contig3	234880	T	T/G
Contig3	234902	C	C/A
Contig3	235631	A	A/T
Contig3	235800	A	A/C
Contig3	235846	A	A/G
Contig3	236183	C	C/T
Contig3	236870	G	G/A
Contig3	237061	A	A/G
Contig3	237102	A	A/G
Contig3	237187	G	G/A
Contig5	36181	C	C/T
Contig5	36358	G	G/A
Contig5	44974	C	C/T
Contig5	47085	C	C/T
Contig5	47124	C	C/A
Contig5	47157	T	T/C
Contig5	57843	C	C/T
Contig6	5806	A	A/G
Contig6	6339	A	A/C
Contig6	51558	A	A/G
Contig6	58223	G	G/A
Contig6	61881	T	T/C
Contig7	15064	C	C/T
Contig7	17498	G	G/A
Contig7	17509	C	C/T
Contig11	44550	T	T/C
Contig11	46168	T	T/C
Contig11	46184	G	G/A
Contig11	46201	A	A/G
Contig11	48962	G	G/C
Contig18	5684	A	A/G
Contig18	5855	G	G/T
Contig18	5909	C	C/A
Contig18	5921	C	C/T
Contig18	15235	C	C/T
Contig18	15241	G	G/T
Contig18	63599	T	T/C
Contig18	63778	A	A/T
Contig18	64624	T	T/C
Contig18	64625	T	T/C
Contig18	67640	T	T/C
Contig18	68480	G	G/A
Contig18	68503	T	T/C
Contig18	70100	G	G/A
Contig18	70348	G	G/A
Contig18	71609	T	T/C
Contig18	71666	A	A/G
Contig18	71702	G	G/A
Contig18	72381	G	G/C
Contig18	72397	T	T/C
Contig18	72506	G	G/T
Contig18	73444	A	A/C
Contig18	73746	T	T/C
Contig18	105871	C	C/A
Contig18	105886	C	C/A
Contig18	105912	A	A/G
Contig18	105927	G	G/A
Contig18	106735	C	C/T
Contig18	106786	C	C/T
Contig18	106814	G	G/A
Contig18	106851	A	A/T
Contig18	106921	T	T/A
Contig18	107463	C	C/T
Contig18	112969	A	A/G
Contig18	113034	G	G/T
Contig18	113601	A	A/G
Contig18	116014	T	T/C
Contig18	116925	G	G/A
Contig18	116929	G	G/A
Contig18	116931	G	G/A
Contig18	116933	G	G/A
Contig18	116935	G	G/A
Contig18	116963	C	C/T
Contig18	117045	A	A/T
Contig18	122431	G	G/A
Contig18	123035	G	G/A
Contig18	123085	G	G/A
Contig18	124318	A	A/G
Contig18	125482	A	A/C
Contig18	125747	A	A/T
Contig18	138684	C	C/A
Contig18	147068	A	A/G
Contig18	147473	T	T/C
Contig18	149489	A	A/G
Contig18	149625	T	T/C
Contig18	149683	A	A/G
Contig18	150897	T	T/C
Contig18	158942	T	T/C
Contig18	162470	T	T/C
Contig18	163067	G	G/A
Contig18	194836	A	A/C
Contig18	231690	T	T/C
Contig18	231695	G	G/A
Contig18	231696	G	G/C
Contig18	231699	G	G/T
Contig18	231781	C	C/A
Contig18	250136	T	T/G
Contig18	251535	G	G/T
Contig18	251569	A	A/G
Contig18	251587	C	C/G
Contig18	251684	T	T/A
Contig18	251742	G	G/A
Contig18	251881	C	C/T
Contig18	252217	A	A/G
Contig18	254438	T	T/C
Contig18	254454	G	G/A
Contig18	254459	G	G/A
Contig18	254474	A	A/G
Contig18	254492	T	T/A
Contig18	254588	G	G/T
Contig18	254617	C	C/T
Contig18	254620	G	G/T
Contig18	254633	C	C/G
Contig18	254651	C	C/T
Contig18	254688	G	G/A
Contig18	254696	C	C/T
Contig18	254737	A	A/T
Contig18	256546	A	A/T
Contig18	256547	A	A/T
Contig18	256601	A	A/C
Contig18	256666	G	G/A
Contig18	256792	C	C/A
Contig18	256915	A	A/G
Contig18	257423	T	T/C
Contig18	258676	T	T/G
Contig18	260860	T	T/G
Contig18	263749	T	T/C
Contig18	263795	G	G/A
Contig18	263812	T	T/C
Contig18	263940	A	A/G
Contig18	264004	G	G/T
Contig18	303157	A	A/G
Contig18	303394	C	C/A
Contig18	305588	A	A/C
Contig18	311928	C	C/T
Contig18	316727	G	G/A
Contig18	322142	A	A/C
Contig18	322507	C	C/T
Contig18	327155	T	T/G
Contig18	339932	T	T/A
Contig18	339934	C	C/T
Contig18	340317	T	T/C
Contig18	351065	T	T/C
Contig18	351069	A	A/T
Contig18	351074	A	A/C
Contig18	351089	A	A/G
Contig18	353498	C	C/T
Contig18	353559	T	T/C
Contig18	370485	C	C/G
Contig18	370651	C	C/T
Contig18	370882	G	G/T
Contig18	412817	T	T/C
Contig18	412829	G	G/T
Contig18	412882	A	A/T
Contig18	412887	G	G/A
Contig18	412927	C	C/T
Contig18	413162	A	A/G
Contig18	413183	A	A/G
Contig18	420138	T	T/C
Contig18	420175	T	T/G
Contig18	420190	T	T/G
Contig18	420196	A	A/G
Contig18	420209	A	A/C
Contig18	420226	A	A/G
Contig18	420235	G	G/A
Contig18	420253	G	G/A
Contig18	420271	A	A/G
Contig18	420280	A	A/G
Contig18	420358	G	G/A
Contig18	420439	G	G/C
Contig18	420442	A	A/G
Contig18	420451	C	C/T
Contig18	420454	G	G/T
Contig18	420481	C	C/T
Contig18	420487	A	A/T
Contig18	420490	A	A/G
Contig18	420491	C	C/T
Contig18	420496	T	T/C
Contig18	420504	G	G/T
Contig18	420506	T	T/C
Contig18	420517	A	A/T
Contig18	420525	C	C/T
Contig18	420526	T	T/G
Contig18	420529	A	A/G
Contig18	420532	A	A/G
Contig18	420547	A	A/C
Contig18	464064	G	G/A
Contig18	464067	C	C/T
Contig18	464073	G	G/A
Contig18	469642	T	T/A
Contig18	469645	T	T/C
Contig18	469648	C	C/A
Contig18	469666	C	C/T
Contig18	469684	C	C/T
Contig18	469690	C	C/T
Contig18	469705	T	T/A
Contig18	469723	A	A/G
Contig18	469735	T	T/C
Contig18	469747	G	G/A
Contig18	498632	C	C/T
Contig18	498635	C	C/T
Contig18	498870	T	T/C
Contig18	498889	A	A/G
Contig18	499604	T	T/C
Contig18	499705	T	T/C
Contig18	501565	T	T/C
Contig18	501571	G	G/A
Contig18	501999	C	C/G
Contig18	502414	G	G/A
Contig18	502422	A	A/C
Contig18	502431	G	G/C
Contig18	503546	T	T/C
Contig18	503599	A	A/G
Contig18	503797	A	A/T
Contig18	503800	T	T/C
Contig18	503806	C	C/T
Contig18	503809	T	T/C
Contig18	503821	T	T/C
Contig18	514392	G	G/C
Contig18	514473	T	T/C
Contig18	514505	C	C/T
Contig18	514888	G	G/T
Contig18	514916	C	C/G
Contig18	514918	A	A/G
Contig18	514944	G	G/C
Contig18	535057	C	C/T
Contig18	561442	C	C/T
Contig18	561503	C	C/A
Contig18	561504	T	T/C
Contig18	561517	G	G/A
Contig18	561553	G	G/A
Contig18	561571	G	G/A
Contig18	561721	A	A/G
Contig18	561872	G	G/T
Contig18	580997	G	G/A
Contig18	593793	C	C/T
Contig18	593814	G	G/A
Contig18	593846	G	G/A
Contig18	594077	T	T/G
Contig18	594188	G	G/A
Contig18	594461	G	G/T
Contig18	594492	A	A/G
Contig18	594496	T	T/C
Contig18	633662	A	A/G
Contig18	633688	A	A/C
Contig18	634071	T	T/C
Contig18	651346	G	G/A
Contig18	651481	A	A/G
Contig18	651495	T	T/C
Contig18	668552	A	A/G
Contig18	668674	C	C/A
Contig18	668680	A	A/G
Contig18	668706	C	C/T
Contig18	668724	C	C/A
Contig18	668758	G	G/A
Contig18	668773	G	G/A
Contig18	668800	G	G/A
Contig18	668841	G	G/C
Contig18	668842	G	G/A
Contig18	668891	G	G/A
Contig18	668917	G	G/T
Contig18	668923	T	T/C
Contig18	668939	G	G/T
Contig18	681253	T	T/C
Contig18	681329	C	C/T
Contig18	681452	C	C/T
Contig18	681490	T	T/C
Contig18	681659	T	T/C
Contig18	681692	G	G/C
Contig18	697643	C	C/T
Contig18	697699	G	G/T
Contig18	697718	G	G/A
Contig18	697767	T	T/C
Contig18	697822	A	A/T
Contig18	697935	G	G/A
Contig18	697941	A	A/G
Contig18	697962	T	T/G
Contig18	703624	C	C/T
Contig18	703692	C	C/T
Contig18	703830	C	C/T
Contig18	703843	G	G/T
Contig18	706513	G	G/C
Contig18	706533	C	C/T
Contig18	707940	C	C/A
Contig18	708888	A	A/T
Contig18	708894	T	T/C
Contig18	712056	C	C/A
Contig18	712117	T	T/C
Contig18	712147	T	T/C
Contig18	712169	A	A/G
Contig18	713224	C	C/A
Contig18	716254	T	T/C
Contig18	717052	G	G/A
Contig18	717065	T	T/A
Contig18	724825	T	T/C
Contig18	724890	T	T/C
Contig18	728080	C	C/T
Contig18	728185	T	T/C
Contig18	729086	T	T/C
Contig18	729087	G	G/A
Contig18	729387	C	C/T
Contig18	751560	T	T/C
Contig18	751687	A	A/G
Contig18	751856	T	T/A
Contig18	752366	G	G/A
Contig18	753467	G	G/T
Contig18	754346	G	G/A
Contig18	754398	C	C/T
Contig18	754684	A	A/G
Contig18	754728	G	G/A
Contig18	756801	T	T/A
Contig18	758243	G	G/A
Contig18	761372	A	A/C
Contig18	800047	A	A/G
Contig18	800453	T	T/C
Contig18	800477	C	C/T
Contig18	813028	C	C/T
Contig18	813151	G	G/A
Contig18	813161	G	G/T
Contig18	813177	A	A/G
Contig18	813282	G	G/T
Contig18	814440	C	C/G
Contig18	814492	A	A/G
Contig18	816112	T	T/C
Contig18	816141	G	G/A
Contig18	824203	C	C/A
Contig18	824207	A	A/G
Contig18	824253	T	T/A
Contig18	825996	A	A/C
Contig18	826014	T	T/C
Contig18	826023	A	A/G
Contig18	829231	A	A/G
Contig18	829237	A	A/T
Contig18	829269	G	G/A
Contig18	829868	G	G/A
Contig18	829882	C	C/T
Contig18	830526	A	A/T
Contig18	832297	G	G/A
Contig18	857516	T	T/C
Contig18	866051	C	C/G
Contig18	866083	C	C/A
Contig18	866091	T	T/A
Contig18	869457	C	C/T
Contig18	889284	T	T/G
Contig18	889314	T	T/C
Contig18	889594	A	A/G
Contig18	889947	C	C/T
Contig18	890303	C	C/A
Contig18	891287	C	C/T
Contig18	891396	C	C/G
Contig18	891399	C	C/G
Contig18	891402	C	C/G
Contig18	891415	C	C/T
Contig18	892540	T	T/G
Contig18	892741	C	C/T
Contig18	892813	G	G/A
Contig18	893794	G	G/A
Contig18	907252	C	C/T
Contig18	907297	C	C/T
Contig18	907315	C	C/T
Contig18	907508	T	T/C
Contig18	908823	G	G/A
Contig18	908971	G	G/A
Contig18	918667	T	T/C
Contig18	928776	C	C/T
Contig18	928794	T	T/C
Contig18	928815	C	C/T
Contig18	928863	C	C/T
Contig18	928881	C	C/T
Contig18	941177	C	C/T
Contig18	941348	C	C/A
Contig18	941405	T	T/C
Contig18	941591	C	C/T
Contig18	941859	A	A/G
Contig18	942221	G	G/C
Contig18	942256	T	T/A
Contig18	943364	T	T/A
Contig18	943406	T	T/G
Contig18	943424	C	C/A
Contig18	943482	C	C/T
Contig18	943483	G	G/A
Contig18	943543	T	T/C
Contig18	943581	C	C/T
Contig18	943595	C	C/T
Contig18	943602	C	C/A
Contig18	943604	G	G/A
Contig18	943659	T	T/G
Contig18	943825	A	A/G
Contig18	944009	T	T/C
Contig18	944053	A	A/T
Contig18	944434	A	A/C
Contig18	944538	C	C/T
Contig18	944794	G	G/A
Contig18	944840	G	G/T
Contig18	945095	T	T/C
Contig18	947885	T	T/A
Contig18	962886	T	T/C
Contig18	962955	C	C/T
Contig18	962961	T	T/C
Contig18	962985	C	C/G
Contig18	962991	G	G/C
Contig18	963012	G	G/T
Contig18	963018	C	C/T
Contig18	963769	C	C/G
Contig18	963790	T	T/G
Contig18	963791	A	A/T
Contig18	963792	G	G/C
Contig18	963793	C	C/T
Contig18	963799	T	T/A
Contig18	963802	C	C/G
Contig18	963805	C	C/A
Contig18	963814	A	A/G
Contig18	963817	A	A/T
Contig18	963820	T	T/C
Contig18	963823	C	C/T
Contig18	963835	C	C/T
Contig18	963991	A	A/G
Contig18	964144	T	T/A
Contig18	965207	C	C/T
Contig18	966311	C	C/A
Contig18	966341	A	A/T
Contig18	967998	G	G/A
Contig18	976338	C	C/A
Contig18	976342	C	C/T
Contig18	976381	T	T/C
Contig18	976393	G	G/A
Contig18	976504	T	T/C
Contig18	976618	T	T/C
Contig18	976660	G	G/A
Contig18	977162	G	G/C
Contig18	977169	A	A/G
Contig18	977181	G	G/A
Contig18	977187	T	T/G
Contig18	977190	T	T/G
Contig18	977192	C	C/T
Contig18	977196	G	G/A
Contig18	977199	C	C/T
Contig18	977202	A	A/G
Contig18	977214	A	A/G
Contig18	977217	A	A/G
Contig18	977220	G	G/A
Contig18	977226	T	T/G
Contig18	977232	A	A/G
Contig18	977235	G	G/A
Contig18	977241	A	A/G
Contig18	977244	C	C/G
Contig18	977250	A	A/G
Contig18	977253	T	T/G
Contig18	977256	T	T/G
Contig18	977259	G	G/A
Contig18	977262	A	A/G
Contig18	977268	T	T/G
Contig18	977277	T	T/G
Contig18	977280	C	C/G
Contig18	977282	A	A/G
Contig18	977291	A	A/G
Contig18	977295	A	A/T
Contig18	977844	G	G/A
Contig18	977862	G	G/A
Contig18	977865	G	G/A
Contig18	977874	A	A/G
Contig18	977877	A	A/T
Contig18	977879	G	G/A
Contig18	977883	C	C/T
Contig18	977892	G	G/A
Contig18	977895	G	G/A
Contig18	977901	A	A/G
Contig18	977916	T	T/C
Contig18	977919	A	A/C
Contig18	977922	C	C/A
Contig18	977934	C	C/G
Contig18	977943	C	C/T
Contig18	977949	G	G/A
Contig18	977958	C	C/A
Contig18	977964	A	A/T
Contig18	977976	T	T/C
Contig18	977985	G	G/T
Contig18	977994	T	T/G
Contig18	978024	C	C/T
Contig18	978027	T	T/C
Contig18	978030	C	C/T
Contig18	978032	T	T/G
Contig18	978033	T	T/G
Contig18	978039	C	C/T
Contig18	978042	T	T/A
Contig18	978051	T	T/G
Contig18	978054	T	T/G
Contig18	978063	A	A/T
Contig18	978066	T	T/C
Contig18	978069	T	T/G
Contig18	978072	C	C/T
Contig18	978099	A	A/G
Contig18	989602	A	A/T
Contig18	991854	C	C/T
Contig18	993795	C	C/G
Contig18	994057	A	A/G
Contig18	994220	A	A/G
Contig18	1002730	C	C/T
Contig18	1002739	T	T/G
Contig18	1003641	C	C/G
Contig18	1005179	G	G/A
Contig18	1005373	G	G/A
Contig18	1032733	T	T/C
Contig18	1032817	C	C/A
Contig18	1032943	T	T/C
Contig18	1033844	G	G/A
Contig18	1033929	A	A/G
Contig18	1033933	T	T/C
Contig18	1033947	G	G/C
Contig18	1033961	A	A/G
Contig18	1033982	C	C/T
Contig18	1034060	G	G/A
Contig18	1034071	G	G/A
Contig18	1034089	T	T/C
Contig18	1062765	A	A/C
Contig18	1062786	T	T/C
Contig18	1062853	G	G/A
Contig18	1062979	A	A/G
Contig18	1063273	G	G/A
Contig18	1063274	T	T/C
Contig18	1064664	G	G/A
Contig18	1072441	T	T/C
Contig18	1072553	T	T/C
Contig18	1072658	G	G/A
Contig18	1072665	G	G/A
Contig18	1072696	T	T/A
Contig18	1074550	G	G/A
Contig18	1077739	A	A/G
Contig18	1077931	G	G/C
Contig18	1080814	A	A/G
Contig18	1080933	A	A/G
Contig18	1081193	C	C/G
Contig18	1081195	G	G/C
Contig18	1095407	A	A/G
Contig18	1096120	C	C/T
Contig18	1096384	G	G/A
Contig18	1096457	G	G/C
Contig18	1096462	G	G/T
Contig18	1096483	G	G/A
Contig18	1141332	A	A/T
Contig18	1142610	A	A/T
Contig18	1143371	G	G/A
Contig18	1150599	C	C/T
Contig18	1150857	C	C/T
Contig18	1150948	C	C/T
Contig18	1180891	A	A/G
Contig18	1183647	C	C/T
Contig18	1197175	C	C/A
Contig18	1197183	C	C/A
Contig18	1197201	A	A/T
Contig18	1197259	C	C/T
Contig18	1197472	C	C/A
Contig18	1197553	A	A/G
Contig18	1197604	C	C/T
Contig18	1200985	A	A/C
Contig18	1200991	T	T/C
Contig18	1200994	C	C/T
Contig18	1201003	A	A/G
Contig18	1201009	C	C/T
Contig18	1201030	A	A/C
Contig18	1201033	A	A/G
Contig18	1201036	C	C/T
Contig18	1201045	A	A/C
Contig18	1201048	C	C/T
Contig18	1201051	C	C/T
Contig18	1201791	G	G/T
Contig18	1201800	G	G/T
Contig18	1201806	G	G/T
Contig18	1201816	C	C/T
Contig18	1201821	C	C/T
Contig18	1201827	C	C/T
Contig18	1201836	C	C/T
Contig18	1209150	G	G/C
Contig18	1209160	T	T/C
Contig18	1209193	A	A/G
Contig18	1209198	T	T/C
Contig18	1209207	G	G/T
Contig18	1209228	T	T/G
Contig18	1209396	G	G/A
Contig18	1211007	T	T/C
Contig18	1211093	C	C/A
Contig18	1212657	T	T/C
Contig18	1212669	C	C/G
Contig18	1213779	C	C/T
Contig18	1214836	A	A/G
Contig18	1238572	G	G/A
Contig18	1242985	A	A/T
Contig18	1244531	T	T/G
Contig18	1250771	G	G/A
Contig18	1250782	A	A/G
Contig18	1250784	C	C/T
Contig18	1250963	T	T/G
Contig18	1267698	G	G/T
Contig18	1267797	A	A/G
Contig18	1267811	T	T/C
Contig18	1267876	T	T/C
Contig18	1267925	A	A/G
Contig18	1268075	G	G/C
Contig18	1268619	T	T/G
Contig18	1280481	G	G/A
Contig18	1280486	A	A/G
Contig18	1280531	T	T/A
Contig18	1290209	A	A/G
Contig18	1290359	C	C/T
Contig18	1310897	A	A/G
Contig18	1310899	G	G/A
Contig18	1310985	A	A/T
Contig18	1311075	C	C/T
Contig18	1311079	C	C/T
Contig18	1311092	T	T/C
Contig18	1311313	T	T/G
Contig18	1311407	G	G/A
Contig18	1311418	G	G/T
Contig18	1311429	T	T/C
Contig18	1311454	A	A/G
Contig18	1311459	C	C/T
Contig18	1311465	G	G/T
Contig18	1312330	T	T/C
Contig18	1312352	A	A/G
Contig18	1321281	G	G/A
Contig18	1322673	A	A/G
Contig18	1322719	G	G/A
Contig18	1338645	G	G/A
Contig18	1342182	C	C/A
Contig18	1343494	A	A/G
Contig18	1344884	C	C/T
Contig18	1345003	G	G/T
Contig18	1345221	C	C/T
Contig18	1345245	G	G/A
Contig18	1345359	T	T/C
Contig18	1345530	G	G/A
Contig18	1345741	A	A/T
Contig18	1355776	C	C/T
Contig18	1355892	C	C/T
Contig18	1355893	A	A/G
Contig18	1359151	G	G/A
Contig18	1361227	G	G/A
Contig18	1361293	C	C/T
Contig18	1368072	C	C/A
Contig18	1368527	A	A/G
Contig18	1405091	C	C/T
Contig18	1407589	T	T/G
Contig18	1407746	C	C/A
Contig18	1408930	G	G/C
Contig18	1413868	C	C/A
Contig18	1415299	G	G/A
Contig18	1415404	C	C/T
Contig18	1416600	A	A/G
Contig18	1418433	G	G/A
Contig18	1418447	T	T/C
Contig18	1418471	A	A/G
Contig18	1418489	G	G/A
Contig18	1418528	G	G/C
Contig18	1418564	G	G/C
Contig18	1418769	T	T/C
Contig19	90169	G	G/T
Contig19	94032	T	T/C
Contig19	100580	A	A/T
Contig19	247864	A	A/G
Contig19	247872	A	A/G
Contig19	247883	A	A/G
Contig19	247886	C	C/T
Contig19	452205	C	C/T
Contig19	545081	T	T/A
Contig19	545087	T	T/A
Contig19	545102	G	G/A
Contig19	545108	T	T/A
Contig19	545111	G	G/A
Contig19	587538	A	A/G
Contig19	587539	A	A/T
Contig19	610149	T	T/A
Contig19	676504	A	A/G
Contig19	724930	C	C/G
Contig19	783835	A	A/G
Contig19	783848	G	G/T
Contig19	783862	A	A/T
Contig19	808682	T	T/A
Contig19	865977	C	C/A
Contig19	886806	C	C/T
Contig20	454	G	G/C
Contig20	677	G	G/T
Contig20	10751	G	G/A
Contig20	12632	C	C/T
Contig20	12722	A	A/C
Contig20	14143	A	A/G
Contig20	14408	A	A/G
Contig20	16878	G	G/A
Contig20	20569	C	C/T
Contig20	32080	A	A/T
Contig20	32126	T	T/A
Contig20	32252	C	C/T
Contig20	32589	A	A/G
Contig20	41905	T	T/C
Contig20	42101	G	G/A
Contig20	42103	T	T/A
Contig20	42183	T	T/C
Contig20	42189	C	C/T
Contig20	43563	A	A/G
Contig20	43595	T	T/G
[truncated: 54,463 more rows]
