# Supplementary material for: The draft genome of Primula veris yields insights into the molecular basis of heterostyly
Source: Genome Biol. 2015 Jan 24;16(1):12. doi: 10.1186/s13059-014-0567-z (PMC4305239; doi:10.1186/s13059-014-0567-z)
Supplement: Additional file 10: — Tab-delimited files showing the position of all SNPs identified by mapping RNAseq reads from P. veris L-morph flower buds, L-morph leaves, S-morph flower buds, and S-morph leaves, respectively, to the P. veris genome assembly. [file 13059_2014_567_MOESM10_ESM.zip › 1434205378130196_add7.tab]

#CHROM	POS	REF	20130523.A-4
Contig0	41609	T	T/C
Contig0	41615	C	C/T
Contig0	41617	C	C/T
Contig0	41619	C	C/T
Contig0	41621	C	C/T
Contig0	47944	C	C/T
Contig0	47964	C	C/T
Contig0	47974	C	C/T
Contig0	49197	C	C/A
Contig0	49199	G	G/A
Contig0	73047	T	T/C
Contig0	73254	C	C/A
Contig0	77267	A	A/T
Contig0	77268	C	C/A
Contig0	77335	G	G/A
Contig0	98184	G	G/A
Contig0	105766	C	C/T
Contig0	110097	A	A/G
Contig0	125617	A	A/G
Contig0	125710	G	G/A
Contig0	125740	A	A/C
Contig0	125840	G	G/A
Contig0	125879	G	G/A
Contig0	125977	A	A/G
Contig0	126046	A	A/T
Contig0	126047	A	A/T
Contig0	126070	C	C/T
Contig0	126099	C	C/T
Contig0	126152	C	C/T
Contig0	126237	C	C/G
Contig0	126368	G	G/A
Contig0	126369	C	C/T
Contig0	128323	G	G/T
Contig0	128483	C	C/G
Contig0	128519	G	G/A
Contig0	128640	C	C/A
Contig0	134339	T	T/A
Contig0	134341	A	A/C
Contig0	137976	T	T/C
Contig0	139353	G	G/A
Contig0	141823	C	C/T
Contig0	141897	G	G/C
Contig0	148156	C	C/A
Contig0	148165	A	A/C
Contig0	148438	C	C/G
Contig0	148574	G	G/A
Contig0	148599	C	C/T
Contig0	148613	G	G/A
Contig0	148636	G	G/A
Contig0	148643	G	G/A
Contig0	148723	A	A/G
Contig0	148743	T	T/C
Contig0	148753	C	C/T
Contig0	149038	G	G/T
Contig0	149057	G	G/A
Contig0	149067	A	A/G
Contig0	149068	T	T/C
Contig0	149070	G	G/A
Contig0	149089	G	G/T
Contig0	154238	G	G/A
Contig0	154482	T	T/C
Contig0	154543	G	G/T
Contig0	155443	G	G/A
Contig0	155500	C	C/T
Contig0	155640	G	G/T
Contig0	155659	G	G/A
Contig0	155692	T	T/C
Contig0	155707	A	A/T
Contig0	158633	G	G/A
Contig0	164566	T	T/C
Contig0	164583	T	T/A
Contig0	164632	A	A/T
Contig0	164699	C	C/T
Contig0	164719	C	C/T
Contig0	164806	C	C/T
Contig0	164938	C	C/A
Contig0	165011	A	A/C
Contig0	166687	C	C/T
Contig0	166780	G	G/A
Contig0	168641	C	C/T
Contig0	169883	G	G/C
Contig0	169891	T	T/C
Contig0	169896	G	G/T
Contig0	169927	T	T/C
Contig0	180107	C	C/T
Contig0	180115	C	C/T
Contig0	184216	A	A/G
Contig0	184243	G	G/A
Contig0	184285	A	A/T
Contig0	203054	A	A/T
Contig0	203063	T	T/A
Contig0	203223	T	T/C
Contig0	203269	T	T/C
Contig0	204796	G	G/A
Contig0	207533	T	T/C
Contig0	207589	T	T/A
Contig0	207598	C	C/A
Contig0	207599	C	C/A
Contig0	207681	A	A/C
Contig0	207698	G	G/A
Contig0	212785	G	G/T
Contig0	212825	T	T/C
Contig0	212832	T	T/C
Contig0	212855	T	T/C
Contig0	212856	G	G/A
Contig0	213443	T	T/C
Contig0	213459	G	G/T
Contig0	213468	C	C/T
Contig0	214496	T	T/A
Contig0	214505	T	T/C
Contig0	214511	T	T/C
Contig0	214512	G	G/A
Contig0	214517	G	G/C
Contig0	214575	G	G/C
Contig0	214580	C	C/T
Contig0	215130	G	G/A
Contig0	215170	G	G/A
Contig0	215179	T	T/C
Contig0	215191	T	T/A
Contig0	215332	A	A/G
Contig0	215365	A	A/T
Contig0	215368	T	T/C
Contig0	215404	A	A/G
Contig0	215533	C	C/T
Contig0	215702	G	G/T
Contig0	215724	A	A/G
Contig0	215733	G	G/A
Contig0	215751	A	A/G
Contig0	215759	A	A/G
Contig0	216331	G	G/T
Contig0	216354	A	A/C
Contig0	216375	C	C/T
Contig0	216969	A	A/G
Contig0	216970	C	C/T
Contig0	216985	T	T/A
Contig0	216994	T	T/C
Contig0	217027	A	A/T
Contig0	217069	T	T/C
Contig0	217105	C	C/G
Contig0	217497	T	T/C
Contig0	217507	C	C/A
Contig0	217525	C	C/T
Contig0	217532	A	A/C
Contig0	217534	C	C/A
Contig0	217553	A	A/T
Contig0	217566	C	C/T
Contig0	217569	T	T/C
Contig0	217579	C	C/T
Contig0	242941	C	C/T
Contig0	242992	G	G/T
Contig0	247280	G	G/A
Contig0	248756	A	A/T
Contig0	248801	T	T/C
Contig0	248893	A	A/G
Contig0	249018	A	A/T
Contig0	249110	A	A/G
Contig0	253849	C	C/A
Contig0	253950	A	A/T
Contig0	254380	A	A/T
Contig0	254513	C	C/T
Contig0	254526	A	A/T
Contig0	254534	C	C/T
Contig0	262679	T	T/C
Contig0	262837	T	T/A
Contig0	263977	T	T/C
Contig0	264113	C	C/T
Contig0	264127	G	G/A
Contig0	264581	T	T/C
Contig0	264804	G	G/A
Contig0	264845	G	G/A
Contig0	264861	G	G/A
Contig0	264951	T	T/A
Contig0	266644	G	G/A
Contig0	267304	G	G/A
Contig0	267307	T	T/G
Contig0	267342	C	C/T
Contig0	267400	G	G/A
Contig0	267639	G	G/A
Contig0	268162	T	T/G
Contig0	268194	C	C/T
Contig0	269731	C	C/T
Contig0	269777	G	G/A
Contig0	269819	C	C/T
Contig0	270220	C	C/T
Contig0	270523	T	T/A
Contig0	270779	C	C/T
Contig0	271729	G	G/A
Contig0	271765	A	A/G
Contig0	272572	A	A/G
Contig0	272624	T	T/C
Contig0	273158	G	G/A
Contig0	273161	G	G/T
Contig0	273273	T	T/C
Contig0	273296	C	C/T
Contig0	280202	T	T/G
Contig0	280203	G	G/T
Contig0	288266	A	A/G
Contig0	288609	A	A/G
Contig0	288652	G	G/A
Contig0	351527	A	A/C
Contig0	351531	A	A/T
Contig0	351536	T	T/C
Contig0	451014	G	G/A
Contig0	451018	G	G/A
Contig0	451023	T	T/C
Contig0	451032	G	G/A
Contig0	451064	A	A/G
Contig0	451127	G	G/A
Contig0	451135	T	T/A
Contig0	451138	G	G/T
Contig0	451148	C	C/T
Contig0	451151	A	A/G
Contig0	451180	T	T/C
Contig0	451184	G	G/T
Contig0	451186	A	A/G
Contig0	451190	G	G/T
Contig0	451198	A	A/G
Contig0	451199	C	C/A
Contig0	451201	T	T/G
Contig0	451244	C	C/A
Contig0	451247	G	G/T
Contig0	451248	G	G/C
Contig0	451249	G	G/A
Contig0	451254	T	T/C
Contig0	451259	G	G/A
Contig0	451445	A	A/G
Contig0	451451	G	G/T
Contig0	451481	G	G/A
Contig0	451492	G	G/A
Contig0	451527	A	A/G
Contig0	451541	G	G/A
Contig0	451584	G	G/T
Contig0	451622	G	G/A
Contig0	451626	C	C/G
Contig0	451656	C	C/T
Contig0	503126	T	T/C
Contig0	504961	T	T/C
Contig0	529865	T	T/C
Contig0	530467	T	T/C
Contig0	530489	G	G/C
Contig0	530497	A	A/G
Contig0	534297	G	G/A
Contig0	536156	T	T/A
Contig0	537416	T	T/G
Contig0	538541	G	G/T
Contig0	540882	G	G/A
Contig0	546262	A	A/C
Contig0	546382	G	G/A
Contig0	549510	G	G/A
Contig0	550382	G	G/A
Contig0	564413	C	C/T
Contig0	564618	C	C/T
Contig0	598122	T	T/C
Contig0	629764	G	G/A
Contig0	630835	G	G/A
Contig0	704308	A	A/G
Contig0	704325	T	T/C
Contig0	704360	C	C/G
Contig0	704368	C	C/T
Contig0	704410	T	T/C
Contig0	704689	T	T/C
Contig0	705253	A	A/G
Contig0	723892	A	A/T
Contig0	723895	G	G/C
Contig0	724037	G	G/A
Contig0	724042	C	C/T
Contig0	724058	C	C/T
Contig0	724082	C	C/T
Contig0	724093	G	G/A
Contig0	724110	T	T/C
Contig0	724136	G	G/A
Contig0	724154	C	C/T
Contig0	724163	G	G/A
Contig0	724181	G	G/C
Contig0	724207	C	C/A
Contig0	724248	G	G/A
Contig0	724256	A	A/G
Contig0	724293	C	C/A
Contig0	724301	G	G/A
Contig0	724302	C	C/A
Contig0	724310	G	G/A
Contig0	724371	T	T/A
Contig0	724405	T	T/C
Contig0	724454	A	A/T
Contig0	724525	A	A/T
Contig0	724567	G	G/A
Contig0	724588	G	G/A
Contig0	725600	G	G/A
Contig0	725651	C	C/T
Contig0	725669	G	G/A
Contig0	725684	C	C/T
Contig0	725699	G	G/A
Contig0	725705	T	T/C
Contig0	725717	C	C/T
Contig0	725719	C	C/T
Contig0	727916	C	C/T
Contig0	735563	A	A/G
Contig0	735600	A	A/G
Contig0	737290	C	C/T
Contig0	738783	G	G/A
Contig0	739572	G	G/A
Contig0	739727	T	T/C
Contig0	739824	T	T/A
Contig0	741734	A	A/G
Contig0	741791	C	C/G
Contig0	741793	C	C/A
Contig0	741833	C	C/T
Contig0	741840	C	C/T
Contig0	741843	A	A/C
Contig0	741880	G	G/A
Contig0	741940	G	G/A
Contig0	743196	C	C/T
Contig0	745057	C	C/T
Contig0	745409	A	A/G
Contig0	745806	G	G/A
Contig0	746284	G	G/A
Contig0	746428	G	G/A
Contig0	746511	C	C/T
Contig0	746512	C	C/A
Contig0	746551	G	G/T
Contig0	747620	G	G/T
Contig0	747739	G	G/A
Contig0	753669	G	G/A
Contig0	753706	G	G/A
Contig0	753798	G	G/T
Contig0	753853	C	C/T
Contig0	753862	G	G/A
Contig0	753874	C	C/T
Contig0	753883	C	C/A
Contig0	754995	C	C/G
Contig0	755899	C	C/T
Contig0	755957	T	T/A
Contig0	777290	T	T/A
Contig0	777394	G	G/A
Contig0	778497	G	G/A
Contig0	779103	G	G/C
Contig0	779109	G	G/A
Contig0	779238	G	G/A
Contig0	779253	G	G/A
Contig0	781629	A	A/G
Contig0	781792	C	C/A
Contig0	783752	G	G/A
Contig0	783797	G	G/T
Contig0	783887	G	G/A
Contig0	783986	C	C/T
Contig0	784571	A	A/G
Contig0	784672	T	T/C
Contig0	784684	T	T/A
Contig0	784686	G	G/A
Contig0	784693	C	C/T
Contig0	804639	G	G/T
Contig0	804710	C	C/G
Contig0	804738	A	A/C
Contig0	804770	T	T/C
Contig0	804807	C	C/T
Contig0	814520	A	A/C
Contig0	814671	C	C/T
Contig0	815793	T	T/C
Contig0	886320	G	G/T
Contig0	886395	A	A/G
Contig0	886560	G	G/T
Contig0	886562	C	C/T
Contig0	886563	G	G/A
Contig0	886566	C	C/T
Contig0	886569	C	C/A
Contig0	886575	C	C/T
Contig0	887100	G	G/T
Contig0	887103	T	T/C
Contig0	887118	A	A/C
Contig0	887127	A	A/T
Contig0	887130	T	T/G
Contig0	887145	T	T/C
Contig0	887148	C	C/A
Contig0	887356	C	C/T
Contig0	887359	C	C/T
Contig0	887365	A	A/G
Contig0	887383	C	C/G
Contig0	887385	A	A/G
Contig0	887386	A	A/T
Contig0	887395	A	A/G
Contig0	887410	G	G/T
Contig0	887425	T	T/A
Contig0	887555	A	A/T
Contig0	887564	C	C/T
Contig0	887566	G	G/T
Contig0	887567	T	T/C
Contig0	887570	C	C/T
Contig0	887579	G	G/A
Contig0	887591	C	C/T
Contig0	887602	T	T/G
Contig0	888332	A	A/G
Contig0	888338	G	G/A
Contig0	888341	G	G/A
Contig0	888347	G	G/A
Contig0	888350	A	A/G
Contig0	888353	T	T/C
Contig0	888362	A	A/T
Contig0	888368	C	C/T
Contig0	888369	C	C/A
Contig0	888370	A	A/G
Contig0	888376	T	T/G
Contig0	888389	T	T/G
Contig0	888398	G	G/A
Contig0	888401	A	A/T
Contig0	888413	C	C/A
Contig0	888431	T	T/A
Contig0	888433	G	G/T
Contig0	888440	T	T/C
Contig0	888443	C	C/T
Contig0	888464	G	G/A
Contig0	888470	T	T/A
Contig0	890790	G	G/A
Contig0	892890	T	T/A
Contig0	892892	T	T/A
Contig0	896464	A	A/G
Contig0	896494	A	A/G
Contig0	896503	T	T/A
Contig0	896584	G	G/C
Contig0	896635	T	T/A
Contig0	896647	G	G/C
Contig0	912055	G	G/A
Contig0	912331	G	G/A
Contig0	913581	A	A/C
Contig0	914474	C	C/T
Contig0	914619	C	C/A
Contig0	914624	T	T/A
Contig0	914637	G	G/A
Contig0	914763	T	T/A
Contig0	916176	T	T/C
Contig0	917723	A	A/G
Contig0	917803	G	G/A
Contig0	917828	T	T/C
Contig0	921001	A	A/G
Contig0	921045	A	A/G
Contig0	921152	G	G/A
Contig0	921200	C	C/A
Contig0	921251	A	A/C
Contig0	921308	G	G/A
Contig0	921336	A	A/G
Contig0	921337	T	T/C
Contig0	921375	A	A/G
Contig0	921376	C	C/T
Contig0	921422	G	G/A
Contig0	921470	A	A/T
Contig0	921480	G	G/A
Contig0	921500	G	G/A
Contig0	921514	T	T/C
Contig0	921531	T	T/C
Contig0	921536	A	A/T
Contig0	921538	T	T/C
Contig0	922558	A	A/T
Contig0	922570	T	T/C
Contig0	922619	A	A/G
Contig0	961586	T	T/C
Contig0	966394	C	C/A
Contig0	966395	C	C/A
Contig0	966515	A	A/C
Contig0	966517	A	A/C
Contig0	972158	C	C/T
Contig0	973073	T	T/C
Contig0	977570	T	T/C
Contig0	987123	C	C/T
Contig0	987133	C	C/G
Contig0	987134	A	A/G
Contig0	995823	T	T/C
Contig0	1029693	A	A/G
Contig0	1029726	G	G/A
Contig0	1030270	C	C/A
Contig0	1030787	G	G/T
Contig0	1031485	A	A/G
Contig0	1033735	T	T/C
Contig0	1033849	T	T/G
Contig0	1033866	T	T/C
Contig0	1034056	C	C/A
Contig0	1034476	G	G/A
Contig0	1034672	G	G/T
Contig0	1034948	T	T/A
Contig0	1034981	A	A/G
Contig0	1035903	C	C/T
Contig0	1036243	C	C/T
Contig0	1037578	G	G/T
Contig0	1037579	G	G/C
Contig0	1037591	C	C/T
Contig0	1037860	A	A/G
Contig0	1040907	C	C/A
Contig0	1041545	C	C/A
Contig0	1042339	C	C/T
Contig0	1045390	G	G/A
Contig0	1070141	T	T/A
Contig0	1099645	G	G/A
Contig0	1099658	C	C/T
Contig0	1099755	T	T/G
Contig0	1101487	G	G/T
Contig0	1103949	G	G/A
Contig0	1107874	G	G/A
Contig0	1113484	C	C/T
Contig0	1126768	G	G/A
Contig0	1126792	C	C/A
Contig0	1126793	A	A/G
Contig0	1126828	C	C/T
Contig0	1126886	T	T/A
Contig0	1126918	T	T/A
Contig0	1126920	C	C/A
Contig0	1126924	A	A/T
Contig0	1141554	A	A/G
Contig0	1141587	A	A/G
Contig0	1141620	T	T/A
Contig0	1141623	C	C/T
Contig0	1141666	T	T/C
Contig0	1141689	T	T/A
Contig0	1173162	T	T/C
Contig0	1174877	T	T/A
Contig0	1174886	T	T/G
Contig0	1174951	C	C/A
Contig0	1174991	G	G/A
Contig0	1175049	C	C/T
Contig0	1181849	G	G/A
Contig0	1186171	C	C/A
Contig0	1186538	C	C/T
Contig0	1195786	T	T/C
Contig0	1199973	C	C/T
Contig0	1200222	T	T/C
Contig0	1200355	T	T/G
Contig0	1200415	T	T/C
Contig0	1208370	A	A/G
Contig0	1209654	G	G/A
Contig0	1210908	G	G/A
Contig0	1212475	A	A/G
Contig0	1212481	G	G/A
Contig0	1212495	A	A/G
Contig0	1212502	T	T/G
Contig0	1212504	T	T/G
Contig0	1212506	T	T/G
Contig0	1212515	A	A/G
Contig0	1212521	A	A/G
Contig0	1225776	C	C/G
Contig0	1225780	C	C/T
Contig0	1225786	T	T/C
Contig0	1225796	G	G/C
Contig0	1229040	G	G/A
Contig0	1229168	G	G/A
Contig0	1229741	C	C/T
Contig0	1230664	C	C/T
Contig0	1230705	A	A/T
Contig0	1232615	C	C/G
Contig0	1232829	T	T/C
Contig0	1241417	A	A/G
Contig0	1241489	A	A/T
Contig0	1241675	C	C/T
Contig0	1241741	C	C/T
Contig0	1242204	C	C/T
Contig0	1242354	G	G/A
Contig0	1242415	G	G/C
Contig0	1243381	C	C/T
Contig0	1243396	A	A/G
Contig0	1243490	G	G/A
Contig0	1243681	G	G/A
Contig0	1243693	T	T/A
Contig0	1243790	A	A/G
Contig0	1243794	T	T/G
Contig0	1243920	A	A/G
Contig0	1245155	C	C/T
Contig0	1272293	C	C/T
Contig0	1272300	A	A/C
Contig0	1304542	T	T/C
Contig0	1367038	G	G/A
Contig0	1367087	A	A/G
Contig0	1367164	C	C/T
Contig0	1368844	A	A/G
Contig0	1369961	T	T/G
Contig0	1369993	C	C/T
Contig0	1370015	A	A/T
Contig0	1373700	T	T/C
Contig0	1373715	A	A/T
Contig0	1373860	C	C/A
Contig0	1376216	G	G/A
Contig0	1378107	A	A/G
Contig0	1378246	G	G/A
Contig0	1381143	C	C/A
Contig0	1381536	T	T/C
Contig0	1385660	C	C/T
Contig0	1385661	A	A/T
Contig0	1385679	C	C/A
Contig0	1389500	A	A/G
Contig0	1389512	G	G/A
Contig0	1389575	G	G/A
Contig0	1389621	T	T/C
Contig0	1389624	C	C/G
Contig0	1389625	G	G/A
Contig0	1389641	C	C/G
Contig0	1389732	C	C/T
Contig0	1390373	C	C/T
Contig0	1390436	C	C/T
Contig0	1390598	A	A/G
Contig0	1390604	G	G/A
Contig0	1390672	T	T/C
Contig0	1390673	G	G/A
Contig0	1390743	A	A/G
Contig0	1390748	G	G/T
Contig0	1390799	T	T/C
Contig0	1390828	C	C/T
Contig0	1391005	A	A/G
Contig0	1391210	A	A/T
Contig0	1398220	G	G/A
Contig0	1399537	G	G/A
Contig0	1401965	A	A/C
Contig0	1401967	A	A/C
Contig0	1401972	A	A/G
Contig0	1402117	G	G/A
Contig0	1502146	A	A/T
Contig0	1503790	G	G/A
Contig0	1530073	A	A/G
Contig0	1543468	T	T/G
Contig0	1543470	T	T/G
Contig0	1643137	G	G/A
Contig0	1647789	G	G/A
Contig0	1647813	G	G/T
Contig0	1660300	C	C/T
Contig0	1698278	G	G/A
Contig0	1705625	A	A/G
Contig0	1705635	C	C/T
Contig0	1705665	T	T/C
Contig0	1722285	C	C/A
Contig0	1724023	A	A/T
Contig0	1724496	C	C/T
Contig0	1734525	T	T/C
Contig0	1734562	T	T/C
Contig0	1734652	T	T/A
Contig0	1734653	G	G/T
Contig0	1734813	C	C/T
Contig0	1765295	G	G/A
Contig0	1833277	G	G/A
Contig0	1833291	G	G/C
Contig0	1836166	T	T/C
Contig0	1839003	C	C/G
Contig0	1839012	T	T/C
Contig0	1872349	A	A/G
Contig0	1872674	T	T/A
Contig0	1890442	T	T/G
Contig0	1902650	A	A/C
Contig0	1902795	A	A/T
Contig0	1947377	G	G/A
Contig0	1948802	C	C/T
Contig0	1948867	G	G/A
Contig0	1950611	C	C/A
Contig0	1950749	G	G/C
Contig0	1950812	G	G/A
Contig0	1953230	G	G/A
Contig0	1961962	A	A/T
Contig0	1963501	A	A/G
Contig0	1973073	A	A/T
Contig0	1991489	A	A/G
Contig0	1996674	A	A/G
Contig0	2012333	A	A/T
Contig0	2030809	T	T/A
Contig0	2030923	T	T/C
Contig0	2085995	A	A/C
Contig0	2087082	C	C/T
Contig0	2087214	G	G/A
Contig0	2087215	T	T/C
Contig0	2087223	T	T/A
Contig0	2087304	A	A/G
Contig0	2087436	G	G/A
Contig0	2087999	T	T/C
Contig0	2089851	C	C/T
Contig0	2096162	G	G/T
Contig0	2096246	G	G/A
Contig0	2135132	A	A/G
Contig0	2135206	G	G/C
Contig1	28931	C	C/A
Contig1	31188	C	C/T
Contig1	31192	T	T/G
Contig1	100857	A	A/C
Contig1	118856	C	C/T
Contig1	118874	A	A/C
Contig1	133937	T	T/C
Contig1	136675	C	C/A
Contig1	159916	G	G/T
Contig1	160911	A	A/T
Contig1	161021	G	G/A
Contig1	161183	C	C/A
Contig1	161260	G	G/T
Contig1	186698	A	A/C
Contig1	187371	G	G/A
Contig2	4395	G	G/A
Contig2	8911	A	A/G
Contig2	9170	A	A/G
Contig2	61342	A	A/C
Contig2	61344	T	T/C
Contig2	62253	A	A/C
Contig2	62288	C	C/G
Contig2	67767	G	G/A
Contig2	67989	T	T/C
Contig2	68004	A	A/G
Contig2	68015	C	C/G
Contig2	68097	T	T/C
Contig2	68107	A	A/G
Contig2	185797	G	G/T
Contig2	185973	G	G/A
Contig2	190333	G	G/A
Contig2	190337	G	G/A
Contig3	688	T	T/C
Contig3	694	A	A/T
Contig3	768	C	C/T
Contig3	901	C	C/T
Contig3	920	G	G/C
Contig3	2229	T	T/G
Contig3	2355	T	T/A
Contig3	12801	G	G/A
Contig3	17845	G	G/C
Contig3	21061	C	C/T
Contig3	24965	G	G/A
Contig3	29823	T	T/G
Contig3	30034	A	A/T
Contig3	34452	G	G/A
Contig3	35451	G	G/A
Contig3	68354	G	G/A
Contig3	69336	G	G/A
Contig3	121961	G	G/A
Contig3	137416	C	C/T
Contig3	152633	C	C/T
Contig3	167261	A	A/G
Contig3	194636	T	T/C
Contig3	194638	C	C/T
Contig3	194650	T	T/C
Contig3	194656	T	T/C
Contig3	202604	C	C/T
Contig3	222859	A	A/T
Contig3	222862	T	T/G
Contig3	229294	T	T/G
Contig3	233672	A	A/C
Contig3	233675	T	T/A
Contig3	233680	T	T/G
Contig3	233692	A	A/G
Contig3	233693	G	G/A
Contig3	233694	G	G/T
Contig3	233732	T	T/A
Contig3	233832	C	C/T
Contig3	233836	A	A/G
Contig3	233849	C	C/T
Contig3	233850	G	G/C
Contig3	233853	T	T/C
Contig3	233895	A	A/T
Contig3	233898	T	T/A
Contig3	233911	T	T/A
Contig3	233913	T	T/G
Contig3	233950	T	T/C
Contig3	233959	C	C/T
Contig3	236598	G	G/A
Contig3	260836	T	T/A
Contig3	260841	T	T/C
Contig3	260847	T	T/C
Contig3	260862	T	T/C
Contig3	260870	C	C/T
Contig3	260876	C	C/T
Contig4	29420	T	T/C
Contig4	128868	G	G/A
Contig4	129181	C	C/T
Contig4	129257	T	T/C
Contig4	132610	C	C/T
Contig4	132677	G	G/A
Contig4	132864	T	T/C
Contig4	132933	A	A/G
Contig4	133426	C	C/T
Contig4	143577	T	T/C
Contig4	151639	A	A/G
Contig4	155493	C	C/T
Contig4	169010	G	G/A
Contig5	23434	A	A/G
Contig5	43966	T	T/A
Contig5	44042	C	C/T
Contig5	44974	C	C/T
Contig5	45273	T	T/C
Contig5	45462	C	C/T
Contig5	47124	C	C/A
Contig5	47157	T	T/C
Contig6	4474	C	C/T
Contig6	4870	G	G/A
Contig6	4878	C	C/T
Contig6	6014	G	G/A
Contig6	6028	T	T/C
Contig6	6072	A	A/T
Contig6	6092	C	C/A
Contig6	6104	C	C/T
Contig6	6416	A	A/G
Contig6	25669	A	A/C
Contig7	17498	G	G/A
Contig7	20940	G	G/T
Contig7	45362	T	T/G
Contig7	52511	T	T/G
Contig7	55484	A	A/G
Contig7	79239	A	A/G
Contig7	92960	C	C/T
Contig7	93161	G	G/T
Contig8	18863	A	A/G
Contig8	18871	C	C/T
Contig8	19204	G	G/A
Contig8	19264	A	A/G
Contig8	19270	A	A/G
Contig8	19305	G	G/A
Contig8	19370	G	G/T
Contig8	19392	A	A/T
Contig8	19782	T	T/C
Contig8	19861	G	G/C
Contig9	53967	T	T/C
Contig10	11362	G	G/A
Contig10	26757	C	C/G
Contig10	26765	G	G/A
Contig11	43327	A	A/G
Contig11	43434	A	A/G
Contig11	44278	A	A/G
Contig11	44572	A	A/G
Contig11	46129	T	T/A
Contig11	46135	C	C/T
Contig11	46168	T	T/C
Contig11	46180	T	T/C
Contig11	46184	G	G/A
Contig11	46201	A	A/G
Contig11	48939	A	A/G
Contig11	49011	C	C/G
Contig11	61611	T	T/C
Contig12	7162	G	G/A
Contig12	9820	A	A/T
Contig12	9928	T	T/C
Contig12	10326	T	T/A
Contig12	10361	G	G/C
Contig13	20114	A	A/G
Contig13	20238	G	G/A
Contig13	35616	C	C/T
Contig13	40028	A	A/C
Contig13	40979	G	G/A
Contig18	9415	A	A/C
Contig18	9418	A	A/C
Contig18	11018	T	T/G
Contig18	14651	G	G/A
Contig18	14671	C	C/G
Contig18	14674	G	G/T
Contig18	15235	C	C/T
Contig18	15241	G	G/T
Contig18	15253	A	A/C
Contig18	15259	C	C/A
Contig18	15260	C	C/T
Contig18	15310	T	T/C
Contig18	28468	G	G/A
Contig18	28850	T	T/C
Contig18	28865	T	T/C
Contig18	29659	G	G/A
Contig18	29715	G	G/A
Contig18	29734	A	A/G
Contig18	29740	C	C/T
Contig18	29748	G	G/T
Contig18	29761	G	G/T
Contig18	29939	T	T/A
Contig18	29951	T	T/A
Contig18	31327	G	G/A
Contig18	31372	G	G/A
Contig18	31417	G	G/T
Contig18	31438	A	A/G
Contig18	31501	T	T/A
Contig18	31556	C	C/T
Contig18	31570	T	T/G
Contig18	31576	T	T/G
Contig18	31611	T	T/A
Contig18	31620	C	C/A
Contig18	31669	A	A/T
Contig18	31670	A	A/G
Contig18	31673	G	G/A
Contig18	63776	A	A/T
Contig18	116896	C	C/T
Contig18	116897	T	T/A
Contig18	116921	G	G/A
Contig18	123035	G	G/A
Contig18	142817	G	G/A
Contig18	147235	G	G/T
Contig18	162602	G	G/C
Contig18	191393	T	T/C
Contig18	194771	C	C/T
Contig18	194793	A	A/G
Contig18	195813	G	G/A
Contig18	197472	C	C/T
Contig18	197473	A	A/G
Contig18	197631	A	A/C
Contig18	250136	T	T/G
Contig18	250141	A	A/T
Contig18	251427	T	T/C
Contig18	251481	G	G/A
Contig18	251486	G	G/T
Contig18	251493	C	C/T
Contig18	251513	A	A/C
Contig18	251519	C	C/T
Contig18	251535	G	G/T
Contig18	251569	A	A/G
Contig18	251587	C	C/G
Contig18	251684	T	T/A
Contig18	251715	T	T/A
Contig18	251742	G	G/A
Contig18	251985	A	A/G
Contig18	252042	C	C/T
Contig18	252683	C	C/T
Contig18	253305	C	C/T
Contig18	254349	G	G/A
Contig18	254363	C	C/T
Contig18	254428	A	A/G
Contig18	254432	A	A/T
Contig18	254438	T	T/C
Contig18	254454	G	G/A
Contig18	254459	G	G/A
Contig18	254474	A	A/G
Contig18	254588	G	G/T
Contig18	254617	C	C/T
Contig18	254633	C	C/G
Contig18	254651	C	C/T
Contig18	254688	G	G/A
Contig18	254736	T	T/C
Contig18	254737	A	A/T
Contig18	255470	C	C/T
Contig18	256546	A	A/T
Contig18	256547	A	A/T
Contig18	256601	A	A/C
Contig18	256773	C	C/T
Contig18	256792	C	C/A
Contig18	256915	A	A/G
Contig18	258676	T	T/G
Contig18	260860	T	T/G
Contig18	270600	T	T/C
Contig18	309790	T	T/C
Contig18	317876	A	A/G
Contig18	319313	A	A/C
Contig18	320334	G	G/A
Contig18	321715	A	A/G
Contig18	342314	T	T/C
Contig18	342425	G	G/A
Contig18	413303	G	G/T
Contig18	420138	T	T/C
Contig18	420175	T	T/G
Contig18	420190	T	T/G
Contig18	420196	A	A/G
Contig18	420209	A	A/C
Contig18	420226	A	A/G
Contig18	420229	C	C/T
Contig18	420235	G	G/A
Contig18	420271	A	A/G
Contig18	420325	C	C/T
Contig18	420481	C	C/T
Contig18	420487	A	A/T
Contig18	420490	A	A/G
Contig18	420491	C	C/T
Contig18	420496	T	T/C
Contig18	420504	G	G/T
Contig18	420506	T	T/C
Contig18	420517	A	A/T
Contig18	420525	C	C/T
Contig18	420526	T	T/G
Contig18	420529	A	A/G
Contig18	420532	A	A/G
Contig18	420589	C	C/T
Contig18	420595	A	A/T
Contig18	420637	G	G/A
Contig18	464037	T	T/C
Contig18	464043	T	T/C
Contig18	464064	G	G/A
Contig18	464067	C	C/T
Contig18	464257	C	C/T
Contig18	465643	A	A/G
Contig18	469475	G	G/C
Contig18	469714	T	T/C
Contig18	469747	G	G/A
Contig18	502431	G	G/C
Contig18	503546	T	T/C
Contig18	503599	A	A/G
Contig18	503797	A	A/T
Contig18	503800	T	T/C
Contig18	503806	C	C/T
Contig18	503809	T	T/C
Contig18	503821	T	T/C
Contig18	514375	T	T/C
Contig18	514707	T	T/A
Contig18	514716	T	T/C
Contig18	514944	G	G/C
Contig18	535084	G	G/A
Contig18	535109	G	G/T
Contig18	535237	A	A/C
Contig18	539473	A	A/T
Contig18	554110	A	A/G
Contig18	554127	G	G/C
Contig18	554136	C	C/G
Contig18	554137	A	A/T
Contig18	558292	T	T/C
Contig18	558295	T	T/C
Contig18	558351	T	T/G
Contig18	558359	A	A/T
Contig18	558378	T	T/A
Contig18	558382	G	G/A
Contig18	558383	A	A/T
Contig18	558392	G	G/A
Contig18	558507	G	G/A
Contig18	558508	G	G/C
Contig18	558514	T	T/G
Contig18	558537	C	C/G
Contig18	558539	A	A/G
Contig18	558543	G	G/A
Contig18	558570	A	A/T
Contig18	558578	A	A/G
Contig18	558596	C	C/A
Contig18	558611	T	T/G
Contig18	561359	G	G/T
Contig18	561442	C	C/T
Contig18	561592	G	G/A
Contig18	561721	A	A/G
Contig18	561805	C	C/T
Contig18	572341	C	C/T
Contig18	572350	G	G/A
Contig18	572437	G	G/A
Contig18	572446	G	G/A
Contig18	572455	C	C/T
Contig18	572476	G	G/A
Contig18	572491	A	A/G
Contig18	572548	G	G/A
Contig18	580775	G	G/A
Contig18	580784	T	T/C
Contig18	649970	A	A/C
Contig18	681416	C	C/T
Contig18	692626	T	T/C
Contig18	703830	C	C/T
Contig18	704976	C	C/T
Contig18	706489	G	G/A
Contig18	708048	T	T/C
Contig18	713380	T	T/A
Contig18	724778	A	A/C
Contig18	752082	G	G/A
Contig18	763246	G	G/A
Contig18	767211	A	A/T
Contig18	767216	G	G/A
Contig18	767226	G	G/T
Contig18	814422	C	C/T
Contig18	814457	A	A/G
Contig18	820907	G	G/A
Contig18	820910	G	G/A
Contig18	820993	T	T/C
Contig18	821006	C	C/T
Contig18	822581	A	A/G
Contig18	822588	T	T/C
Contig18	822589	T	T/C
Contig18	822590	T	T/A
Contig18	822627	C	C/T
Contig18	822635	A	A/G
Contig18	822728	G	G/A
Contig18	822775	T	T/C
Contig18	824028	G	G/A
Contig18	825127	G	G/A
Contig18	829269	G	G/A
Contig18	867458	G	G/A
Contig18	867564	G	G/A
Contig18	872464	C	C/A
Contig18	885420	T	T/C
Contig18	885494	T	T/A
Contig18	891333	G	G/C
Contig18	891396	C	C/G
Contig18	891399	C	C/G
Contig18	928758	G	G/A
Contig18	928767	C	C/T
Contig18	928776	C	C/T
Contig18	928872	G	G/A
Contig18	941669	G	G/A
Contig18	942256	T	T/A
Contig18	943424	C	C/A
Contig18	943483	G	G/A
Contig18	943536	G	G/T
Contig18	943552	T	T/G
Contig18	943696	T	T/G
Contig18	943704	C	C/T
Contig18	959603	C	C/A
Contig18	959611	T	T/C
Contig18	959638	C	C/T
Contig18	959644	A	A/T
Contig18	959648	T	T/C
Contig18	959650	G	G/A
Contig18	961903	G	G/A
Contig18	962985	C	C/G
Contig18	962991	G	G/C
Contig18	963012	G	G/T
Contig18	963018	C	C/T
Contig18	963769	C	C/G
Contig18	965063	G	G/A
Contig18	965072	A	A/G
Contig18	976310	A	A/C
Contig18	976381	T	T/C
Contig18	976504	T	T/C
Contig18	976597	G	G/A
Contig18	976618	T	T/C
Contig18	977061	A	A/G
Contig18	977076	A	A/G
Contig18	977097	G	G/T
Contig18	977103	C	C/T
Contig18	977109	A	A/G
Contig18	977115	A	A/T
Contig18	977124	T	T/C
Contig18	977130	A	A/G
Contig18	977142	A	A/G
Contig18	977148	G	G/A
Contig18	977157	T	T/A
Contig18	977162	G	G/C
Contig18	977169	A	A/G
Contig18	977181	G	G/T
Contig18	977187	T	T/G
Contig18	977190	T	T/G
Contig18	977192	C	C/T
Contig18	977196	G	G/A
Contig18	977199	C	C/G
Contig18	977202	A	A/T
Contig18	977205	G	G/C
Contig18	977208	T	T/C
Contig18	977211	G	G/T
Contig18	977214	A	A/G
Contig18	977217	A	A/G
Contig18	977220	G	G/A
Contig18	977226	T	T/G
Contig18	977232	A	A/G
Contig18	977235	G	G/A
Contig18	977241	A	A/G
Contig18	977244	C	C/T
Contig18	977250	A	A/G
Contig18	977253	T	T/G
Contig18	977256	T	T/G
Contig18	977259	G	G/A
Contig18	977262	A	A/G
Contig18	977268	T	T/G
Contig18	977277	T	T/G
Contig18	977280	C	C/G
Contig18	977282	A	A/G
Contig18	977283	A	A/G
Contig18	977291	A	A/G
Contig18	977295	A	A/T
Contig18	977844	G	G/A
Contig18	977862	G	G/A
Contig18	977865	G	G/A
Contig18	977868	A	A/G
Contig18	977874	A	A/G
Contig18	977877	A	A/T
Contig18	977879	G	G/A
Contig18	977883	C	C/T
Contig18	977886	A	A/G
Contig18	977889	G	G/A
Contig18	977892	G	G/A
Contig18	977895	G	G/A
Contig18	977901	A	A/G
Contig18	977910	T	T/C
Contig18	977916	T	T/C
Contig18	977919	A	A/C
Contig18	977922	C	C/A
Contig18	977934	C	C/G
Contig18	977943	C	C/T
Contig18	977949	G	G/A
Contig18	977958	C	C/A
Contig18	977964	A	A/T
Contig18	977976	T	T/C
Contig18	977985	G	G/T
Contig18	977994	T	T/G
Contig18	977997	G	G/A
Contig18	978003	G	G/A
Contig18	978014	T	T/G
Contig18	978015	A	A/G
Contig18	978024	C	C/T
Contig18	978027	T	T/C
Contig18	978030	C	C/T
Contig18	978033	T	T/G
Contig18	978042	T	T/A
Contig18	978051	T	T/G
Contig18	978054	T	T/G
Contig18	978063	A	A/T
Contig18	978066	T	T/C
Contig18	978069	T	T/G
Contig18	978072	C	C/T
Contig18	978099	A	A/G
Contig18	989670	C	C/T
Contig18	989703	C	C/A
Contig18	990746	G	G/A
Contig18	991490	G	G/A
Contig18	991928	C	C/G
Contig18	992138	G	G/A
Contig18	992215	C	C/T
Contig18	998192	C	C/T
Contig18	1007274	T	T/C
Contig18	1017277	T	T/A
Contig18	1018579	G	G/T
Contig18	1033709	C	C/T
Contig18	1057716	T	T/C
Contig18	1058100	C	C/T
Contig18	1058420	G	G/A
Contig18	1058729	C	C/T
Contig18	1059682	C	C/T
Contig18	1062735	C	C/A
Contig18	1062765	A	A/C
Contig18	1062792	C	C/A
Contig18	1062814	G	G/A
Contig18	1062853	G	G/A
Contig18	1062937	A	A/T
Contig18	1062940	T	T/C
Contig18	1062943	C	C/T
Contig18	1062979	A	A/G
Contig18	1072553	T	T/C
Contig18	1072648	C	C/T
Contig18	1072744	A	A/G
Contig18	1072791	G	G/A
Contig18	1074550	G	G/A
Contig18	1095469	C	C/G
Contig18	1141194	C	C/T
Contig18	1141359	G	G/A
Contig18	1141479	C	C/T
Contig18	1141484	T	T/C
Contig18	1142610	A	A/T
Contig18	1143557	G	G/T
Contig18	1146456	C	C/T
Contig18	1163194	T	T/G
Contig18	1163251	C	C/A
Contig18	1175287	C	C/G
Contig18	1180342	A	A/G
Contig18	1180357	C	C/T
Contig18	1180360	T	T/C
Contig18	1180375	A	A/G
Contig18	1180379	C	C/T
Contig18	1180381	G	G/A
Contig18	1186772	G	G/A
Contig18	1188923	C	C/G
Contig18	1192961	G	G/A
Contig18	1193193	G	G/T
Contig18	1193284	C	C/T
Contig18	1197201	A	A/T
Contig18	1201003	A	A/G
Contig18	1201009	C	C/T
Contig18	1201030	A	A/C
Contig18	1201033	A	A/G
Contig18	1201036	C	C/T
Contig18	1201045	A	A/C
Contig18	1201048	C	C/T
Contig18	1201051	C	C/T
Contig18	1201078	C	C/T
Contig18	1201081	C	C/A
Contig18	1201086	C	C/G
Contig18	1201087	T	T/A
Contig18	1201093	T	T/A
Contig18	1201099	C	C/T
Contig18	1201104	G	G/A
Contig18	1201120	C	C/T
Contig18	1201782	C	C/G
Contig18	1201791	G	G/T
Contig18	1201806	G	G/T
Contig18	1201816	C	C/T
Contig18	1201821	C	C/T
Contig18	1201827	C	C/T
Contig18	1201836	C	C/T
Contig18	1201839	G	G/A
Contig18	1201848	T	T/C
Contig18	1209073	T	T/G
Contig18	1209198	T	T/C
Contig18	1209228	T	T/G
Contig18	1209258	C	C/T
Contig18	1211061	C	C/T
Contig18	1243458	G	G/A
Contig18	1243562	A	A/T
Contig18	1243664	T	T/C
Contig18	1243666	G	G/C
Contig18	1243715	A	A/G
Contig18	1244827	G	G/A
Contig18	1244830	G	G/A
Contig18	1244833	G	G/T
Contig18	1244845	C	C/T
Contig18	1244856	A	A/C
Contig18	1244857	G	G/C
Contig18	1244859	A	A/T
Contig18	1244866	C	C/A
Contig18	1244880	A	A/G
Contig18	1244886	G	G/A
Contig18	1245691	C	C/T
Contig18	1245694	C	C/T
Contig18	1245697	C	C/G
Contig18	1245704	C	C/A
Contig18	1245709	A	A/T
Contig18	1245715	T	T/C
Contig18	1245718	G	G/A
Contig18	1245721	T	T/C
Contig18	1245748	T	T/C
Contig18	1245760	G	G/A
Contig18	1245763	T	T/C
Contig18	1267916	C	C/T
Contig18	1280486	A	A/G
Contig18	1286173	A	A/G
Contig18	1338497	A	A/T
Contig18	1345004	C	C/T
Contig18	1345726	T	T/C
Contig18	1355910	C	C/G
Contig18	1357594	G	G/A
Contig18	1359930	G	G/A
Contig18	1368214	C	C/G
Contig18	1368252	A	A/T
Contig18	1389490	A	A/G
Contig18	1390187	C	C/T
Contig18	1390217	C	C/A
Contig18	1397738	A	A/G
Contig18	1397776	A	A/T
Contig18	1397784	G	G/T
Contig18	1397786	C	C/T
Contig18	1397802	T	T/C
Contig18	1416600	A	A/G
Contig18	1416613	T	T/C
Contig18	1418417	C	C/T
Contig18	1418441	G	G/T
Contig18	1418471	A	A/G
Contig18	1418476	C	C/T
Contig18	1418489	G	G/A
Contig18	1418528	G	G/A
Contig18	1418546	C	C/T
Contig19	68031	A	A/G
Contig19	181969	C	C/A
Contig19	183226	G	G/C
Contig19	186596	T	T/C
Contig19	186966	G	G/A
Contig19	225674	A	A/G
Contig19	225954	G	G/A
Contig19	239091	G	G/C
Contig19	243351	T	T/A
Contig19	243721	G	G/A
Contig19	243722	T	T/C
Contig19	244055	G	G/A
Contig19	244175	A	A/G
Contig19	246337	G	G/A
Contig19	247056	A	A/C
Contig19	274359	A	A/G
Contig19	274361	T	T/C
Contig19	287380	T	T/G
Contig19	292891	G	G/T
Contig19	292905	G	G/C
Contig19	293748	A	A/C
Contig19	293772	A	A/C
Contig19	326349	A	A/G
Contig19	398462	C	C/T
Contig19	398639	G	G/T
Contig19	398691	C	C/A
Contig19	403561	T	T/A
Contig19	403594	G	G/A
Contig19	442565	G	G/T
Contig19	448802	T	T/C
Contig19	448822	A	A/T
Contig19	448831	C	C/T
Contig19	452205	C	C/T
Contig19	455686	G	G/A
Contig19	459191	G	G/T
Contig19	459472	G	G/C
Contig19	459715	T	T/C
Contig19	460664	G	G/A
Contig19	460751	C	C/T
Contig19	463098	C	C/T
Contig19	470972	C	C/A
Contig19	470976	A	A/C
Contig19	470978	A	A/C
Contig19	496520	T	T/G
Contig19	496522	T	T/G
Contig19	501775	T	T/C
Contig19	532164	G	G/A
Contig19	535004	C	C/A
Contig19	537957	G	G/A
Contig19	539257	G	G/A
Contig19	542153	G	G/A
Contig19	543889	T	T/A
Contig19	544151	C	C/T
Contig19	544361	G	G/A
Contig19	544393	T	T/G
Contig19	544415	G	G/A
Contig19	544445	A	A/G
Contig19	544465	C	C/T
Contig19	544510	G	G/T
Contig19	545081	T	T/A
Contig19	545087	T	T/A
Contig19	545102	G	G/A
Contig19	545108	T	T/A
Contig19	545111	G	G/A
Contig19	547779	C	C/T
Contig19	627115	C	C/A
Contig19	627263	A	A/G
Contig19	627566	T	T/C
Contig19	642727	C	C/A
Contig19	643352	A	A/G
Contig19	643694	C	C/T
Contig19	719380	T	T/G
Contig19	728295	A	A/T
Contig19	744387	C	C/G
Contig19	748170	A	A/G
Contig19	748392	C	C/A
Contig19	748394	C	C/A
Contig19	770222	A	A/T
Contig19	770280	T	T/C
Contig19	770401	T	T/C
Contig19	770402	G	G/A
Contig19	770409	C	C/A
Contig19	786282	G	G/C
Contig19	786289	A	A/G
Contig19	786300	G	G/A
Contig19	786301	T	T/G
Contig19	786303	C	C/A
Contig19	786352	A	A/G
Contig19	786386	C	C/G
Contig19	786481	G	G/A
Contig19	786521	G	G/T
Contig19	786542	C	C/A
Contig19	786557	A	A/G
Contig19	787688	C	C/G
Contig19	788427	A	A/T
Contig19	788430	A	A/T
Contig19	800002	A	A/G
Contig19	809488	C	C/T
Contig19	814019	C	C/T
Contig19	814079	T	T/C
Contig19	814086	A	A/G
Contig19	815583	C	C/T
Contig19	815616	G	G/A
Contig19	816093	A	A/G
Contig19	817331	G	G/A
Contig19	817432	A	A/G
Contig19	833167	T	T/G
Contig19	836744	G	G/A
Contig19	836831	G	G/T
Contig19	836870	A	A/G
Contig19	836871	G	G/T
Contig19	836885	A	A/G
Contig19	863655	G	G/A
Contig19	863699	C	C/A
Contig19	863705	T	T/G
Contig19	863716	T	T/C
Contig19	863772	A	A/G
Contig19	871143	A	A/C
Contig19	885938	T	T/C
Contig19	885959	T	T/C
Contig19	885962	A	A/G
Contig19	885981	G	G/A
Contig19	885983	A	A/G
Contig19	885988	C	C/T
Contig19	885998	T	T/C
Contig19	886010	A	A/T
Contig19	886806	C	C/T
Contig20	677	G	G/T
Contig20	679	G	G/T
Contig20	16799	G	G/A
Contig20	16820	A	A/C
Contig20	16889	T	T/C
Contig20	32186	A	A/T
Contig20	32222	C	C/A
Contig20	32486	G	G/A
Contig20	32561	C	C/T
Contig20	32625	T	T/C
Contig20	53580	G	G/A
Contig20	86023	G	G/A
Contig20	87603	T	T/G
Contig20	87791	G	G/A
Contig20	88129	G	G/A
Contig20	88223	G	G/T
Contig20	88285	T	T/C
Contig20	92845	C	C/A
Contig20	101308	G	G/A
Contig20	103165	A	A/T
Contig20	103223	G	G/A
Contig20	103286	T	T/A
Contig20	103288	A	A/G
Contig20	166872	G	G/A
Contig20	166889	C	C/T
Contig20	173508	A	A/C
Contig20	178062	G	G/A
Contig20	179697	C	C/T
Contig20	185158	C	C/T
Contig20	189133	T	T/C
Contig20	189474	C	C/T
Contig20	189476	A	A/G
Contig20	189477	A	A/T
Contig20	189483	G	G/T
Contig20	189485	C	C/T
Contig20	189494	T	T/C
Contig20	189495	A	A/C
Contig20	189498	G	G/A
Contig20	189528	T	T/G
Contig20	189534	C	C/T
Contig20	189537	C	C/T
Contig20	189540	G	G/C
Contig20	189552	C	C/T
Contig20	189561	C	C/T
Contig20	189955	A	A/G
Contig20	189959	G	G/A
Contig20	189962	T	T/C
Contig20	189986	C	C/T
Contig20	189989	C	C/T
Contig20	189995	A	A/T
Contig20	190010	A	A/T
Contig20	190016	G	G/T
Contig20	190027	G	G/T
Contig20	190028	T	T/C
Contig20	190039	A	A/C
Contig20	190054	A	A/T
Contig20	190059	A	A/G
Contig20	190060	C	C/T
Contig20	190064	C	C/T
Contig20	190073	T	T/C
Contig20	190088	A	A/G
Contig20	190249	G	G/A
Contig20	190250	A	A/C
Contig20	190259	A	A/T
Contig20	190298	C	C/T
Contig20	190325	T	T/G
Contig20	190741	T	T/G
Contig20	190743	G	G/C
Contig20	190747	T	T/C
Contig20	190752	A	A/G
Contig20	190759	G	G/A
Contig20	190794	G	G/A
Contig20	190795	G	G/T
Contig20	190803	A	A/G
Contig20	190804	T	T/A
Contig20	190807	C	C/T
Contig20	190816	A	A/T
Contig20	190819	T	T/A
Contig20	190822	A	A/G
Contig20	190825	C	C/T
Contig20	190834	G	G/T
Contig20	192511	G	G/A
Contig20	211484	G	G/A
Contig20	213023	G	G/A
Contig20	214450	C	C/A
Contig20	230525	C	C/G
Contig20	253323	G	G/A
Contig20	253400	C	C/A
Contig20	253600	T	T/C
Contig20	253670	T	T/A
Contig20	253773	G	G/A
Contig20	253830	G	G/A
Contig20	255668	C	C/A
Contig20	281978	C	C/A
Contig20	282319	A	A/G
Contig20	282757	T	T/C
Contig20	283420	C	C/T
Contig20	295487	A	A/G
Contig20	352875	C	C/T
Contig20	352924	C	C/T
Contig20	352927	C	C/T
Contig20	352943	T	T/C
Contig20	352947	T	T/C
Contig20	356959	C	C/T
Contig20	357854	G	G/C
Contig20	357862	C	C/A
Contig20	372864	C	C/T
Contig20	372875	T	T/C
Contig20	372923	A	A/T
Contig20	372976	G	G/A
Contig20	373014	G	G/A
Contig20	373042	C	C/A
Contig20	373054	G	G/T
Contig20	379935	C	C/T
Contig20	380377	T	T/C
Contig20	396431	C	C/T
Contig20	396723	C	C/T
Contig20	410924	C	C/T
Contig20	423901	G	G/C
Contig20	423994	G	G/A
Contig20	435764	C	C/A
Contig20	439359	G	G/A
Contig20	454868	G	G/A
Contig20	460152	G	G/A
Contig20	495555	T	T/G
Contig20	496862	G	G/A
Contig20	497071	G	G/A
Contig20	498866	T	T/C
Contig20	498869	A	A/T
Contig20	546287	T	T/A
Contig20	547750	C	C/T
Contig20	547849	A	A/T
Contig20	547855	C	C/T
Contig20	548031	C	C/A
Contig20	548035	G	G/A
Contig20	548058	C	C/T
Contig20	548104	G	G/C
Contig20	548124	C	C/A
Contig20	548131	G	G/T
Contig20	548213	T	T/G
Contig20	548235	T	T/G
Contig20	553080	G	G/A
Contig20	553252	T	T/A
Contig20	553514	A	A/C
Contig20	555162	A	A/G
Contig20	560114	T	T/C
Contig20	578114	T	T/C
Contig20	578264	G	G/A
Contig20	606504	C	C/A
Contig20	607438	T	T/C
Contig20	607439	C	C/T
Contig20	639302	G	G/T
Contig20	649509	G	G/A
Contig20	649928	G	G/A
Contig20	651639	G	G/A
Contig20	653451	G	G/A
Contig20	654579	G	G/T
Contig20	654714	C	C/T
Contig20	654771	C	C/G
Contig20	670476	G	G/T
Contig20	670573	C	C/G
Contig20	671740	G	G/A
Contig20	671752	C	C/T
Contig20	672847	G	G/A
Contig20	672865	T	T/C
Contig20	683266	A	A/G
Contig20	683576	G	G/A
Contig20	700035	C	C/T
Contig20	701625	T	T/C
Contig20	701842	C	C/T
Contig20	732946	G	G/A
Contig20	733284	G	G/A
Contig20	733408	C	C/T
Contig20	733488	C	C/T
Contig20	735479	C	C/T
Contig20	735720	T	T/C
Contig20	737777	G	G/A
Contig20	739181	T	T/C
Contig20	739380	T	T/C
Contig20	741598	T	T/C
Contig20	748706	A	A/C
Contig20	785788	G	G/C
Contig20	785919	G	G/A
Contig20	788013	G	G/T
Contig20	788295	G	G/A
Contig20	788486	T	T/C
Contig20	788566	G	G/A
Contig20	788985	T	T/G
Contig20	788987	T	T/G
Contig20	789018	C	C/T
Contig20	789613	G	G/C
Contig20	789704	G	G/A
Contig20	789722	T	T/C
Contig20	797093	C	C/T
Contig20	797116	C	C/T
Contig20	808122	C	C/T
Contig21	8140	C	C/T
Contig21	8167	T	T/C
Contig21	45495	G	G/A
Contig21	45583	T	T/C
Contig21	67135	C	C/T
Contig21	98265	G	G/A
Contig21	103071	C	C/G
Contig21	124869	C	C/T
Contig21	124914	T	T/C
Contig21	133549	A	A/G
Contig21	133589	C	C/T
Contig21	133593	C	C/A
Contig21	133637	A	A/G
Contig21	134244	G	G/C
Contig21	134335	T	T/C
Contig21	134336	C	C/T
Contig21	142882	C	C/A
Contig21	142971	G	G/C
Contig21	143128	G	G/C
Contig21	145882	G	G/A
Contig21	145888	G	G/A
Contig21	193319	G	G/A
Contig21	203369	G	G/A
Contig21	204104	G	G/A
Contig21	204128	G	G/T
Contig21	204140	T	T/A
Contig21	204146	T	T/A
Contig21	204167	T	T/C
Contig21	204173	C	C/A
Contig21	204179	A	A/G
Contig21	204191	C	C/T
Contig21	204197	T	T/A
Contig21	204221	T	T/C
Contig21	204224	G	G/A
Contig21	204230	C	C/A
Contig21	204236	G	G/T
Contig21	204239	A	A/G
Contig21	204243	C	C/T
Contig21	204254	T	T/G
Contig21	204284	G	G/A
Contig21	204299	C	C/A
Contig21	204866	C	C/T
Contig21	204878	C	C/G
Contig21	204884	C	C/T
Contig21	204887	T	T/C
Contig21	204890	C	C/G
Contig21	204914	A	A/T
Contig21	204915	G	G/C
Contig21	204917	C	C/T
Contig21	204920	T	T/C
Contig21	204921	G	G/T
Contig21	204927	T	T/G
Contig21	204936	T	T/G
Contig21	204941	A	A/C
Contig21	204944	G	G/T
Contig21	204947	A	A/T
Contig21	204956	G	G/A
Contig21	204959	C	C/T
Contig21	204962	A	A/T
Contig21	204965	T	T/C
Contig21	204968	C	C/T
Contig21	204971	C	C/T
Contig21	204980	C	C/T
Contig21	204984	A	A/C
Contig21	204986	A	A/G
Contig21	205007	A	A/G
Contig21	205016	C	C/G
Contig21	205019	G	G/A
Contig21	205031	A	A/T
Contig21	205040	T	T/C
Contig21	205046	A	A/C
Contig21	205058	G	G/A
Contig21	205070	C	C/A
Contig21	205073	G	G/A
Contig21	205088	A	A/G
Contig21	205094	T	T/C
Contig21	205118	C	C/A
Contig21	205127	G	G/A
Contig21	205130	T	T/C
Contig21	205133	T	T/C
Contig21	205136	C	C/T
Contig21	205160	A	A/G
Contig21	205163	C	C/T
Contig21	205169	T	T/C
Contig21	205172	T	T/G
Contig21	205181	G	G/T
Contig21	205184	C	C/T
Contig21	205550	T	T/C
Contig21	205563	T	T/C
Contig21	205565	T	T/G
Contig21	205601	T	T/C
Contig21	205613	G	G/A
Contig21	205619	A	A/T
Contig21	205625	T	T/C
Contig21	205634	A	A/G
Contig21	205640	T	T/C
Contig21	206135	G	G/A
Contig21	206459	C	C/T
Contig21	206522	A	A/G
Contig21	206574	G	G/A
Contig21	206603	A	A/T
Contig21	206717	A	A/T
Contig21	206724	T	T/C
Contig21	206817	C	C/A
Contig21	206826	A	A/C
Contig21	214472	T	T/A
Contig21	214552	A	A/G
Contig21	214574	C	C/A
Contig21	216372	C	C/T
Contig21	243515	T	T/C
Contig21	243559	C	C/T
Contig21	243598	A	A/G
Contig21	243791	G	G/A
Contig21	244826	A	A/G
Contig21	244843	C	C/G
Contig21	244853	A	A/G
Contig21	244884	C	C/A
Contig21	244895	T	T/C
Contig21	245012	C	C/T
Contig21	246674	T	T/C
Contig21	246932	A	A/G
Contig21	248815	G	G/T
Contig21	248929	A	A/G
Contig21	248958	G	G/T
Contig21	248973	T	T/C
Contig21	250574	A	A/T
Contig21	256343	A	A/T
Contig21	256415	G	G/T
Contig21	282576	A	A/G
Contig21	284888	C	C/T
Contig21	284915	A	A/G
Contig21	284918	G	G/T
Contig21	284920	G	G/A
Contig21	284924	A	A/C
Contig21	284927	C	C/G
Contig21	285365	C	C/A
Contig21	285367	T	T/G
Contig21	285368	A	A/T
Contig21	285377	A	A/G
Contig21	285380	A	A/G
Contig21	285398	T	T/C
Contig21	285401	A	A/T
Contig21	285404	G	G/A
Contig21	285410	T	T/A
Contig21	285412	A	A/T
Contig21	308114	A	A/T
Contig21	308615	G	G/A
Contig21	322977	G	G/T
Contig21	324423	G	G/T
Contig21	324557	G	G/A
Contig21	324963	G	G/A
Contig21	325742	A	A/T
Contig21	325972	T	T/C
Contig21	326571	A	A/T
Contig21	339851	G	G/T
Contig21	339875	T	T/G
Contig21	339884	A	A/T
Contig21	349673	T	T/C
Contig21	349776	C	C/T
Contig21	349811	T	T/C
Contig21	349827	C	C/T
Contig21	349904	A	A/G
Contig21	350052	G	G/A
Contig21	350613	A	A/G
Contig21	378230	C	C/T
Contig21	378248	A	A/G
Contig21	378638	G	G/A
Contig21	379299	C	C/G
Contig21	389572	G	G/T
Contig21	390510	T	T/C
Contig21	392477	G	G/A
Contig21	392482	G	G/A
Contig21	392948	G	G/T
Contig21	392953	G	G/A
Contig21	393052	T	T/C
Contig21	393827	G	G/C
Contig21	393861	G	G/A
Contig21	393865	A	A/G
Contig21	393867	G	G/A
Contig21	393873	G	G/A
Contig21	393879	A	A/G
Contig21	393891	A	A/G
Contig21	393892	G	G/C
Contig21	393895	T	T/G
Contig21	393896	G	G/T
Contig21	393902	G	G/A
Contig21	394078	G	G/A
Contig21	401028	T	T/A
Contig21	401053	T	T/C
Contig21	401055	G	G/C
Contig21	401059	C	C/A
Contig21	401082	A	A/T
Contig21	401091	C	C/T
Contig21	401092	T	T/A
Contig21	401095	G	G/A
Contig21	401097	C	C/T
Contig21	401106	A	A/C
Contig21	401110	A	A/G
Contig21	401125	T	T/A
Contig21	401128	A	A/G
Contig21	401154	C	C/T
Contig21	407093	G	G/T
Contig21	407944	C	C/T
Contig21	407959	T	T/C
Contig21	408019	T	T/G
Contig21	408131	A	A/T
Contig21	408132	A	A/G
Contig21	408137	A	A/G
Contig21	408147	G	G/A
Contig21	408213	C	C/G
Contig21	408232	C	C/T
Contig21	408237	C	C/T
Contig21	409447	T	T/C
Contig21	409481	A	A/G
Contig21	414746	C	C/A
Contig21	415885	G	G/A
Contig21	415973	C	C/A
Contig21	415979	C	C/T
Contig21	432064	G	G/A
Contig21	432105	G	G/A
Contig21	432215	G	G/T
Contig21	432285	A	A/C
Contig21	434706	C	C/T
Contig21	434715	C	C/T
Contig21	436896	G	G/T
Contig21	441531	G	G/A
Contig21	444892	C	C/T
Contig21	445872	C	C/A
Contig21	450708	G	G/A
Contig21	453461	G	G/A
Contig21	453470	A	A/T
Contig21	454057	T	T/G
Contig21	457821	C	C/A
Contig21	457849	T	T/G
Contig21	457859	G	G/T
Contig21	473557	C	C/A
Contig21	473949	T	T/C
Contig21	473957	C	C/A
Contig21	479596	G	G/A
Contig21	504358	G	G/A
Contig21	504442	T	T/C
Contig21	540266	C	C/T
Contig21	540417	A	A/C
Contig21	541043	T	T/C
Contig21	541818	A	A/G
Contig21	541927	C	C/T
Contig21	542440	A	A/T
Contig21	545625	T	T/G
Contig21	558306	G	G/C
Contig21	559949	T	T/C
Contig21	560113	A	A/G
Contig21	564772	A	A/G
Contig21	564892	G	G/A
Contig21	590897	G	G/A
Contig21	590918	A	A/T
Contig21	612168	G	G/A
Contig21	612866	A	A/G
Contig21	622368	C	C/T
Contig21	622428	A	A/T
Contig21	627237	C	C/T
Contig21	627815	G	G/A
Contig21	631248	G	G/T
Contig21	646137	A	A/G
Contig21	649048	G	G/A
Contig21	664930	G	G/A
Contig21	665560	G	G/A
Contig21	665656	C	C/T
Contig21	677104	A	A/C
Contig21	682381	G	G/A
Contig21	682821	G	G/C
Contig21	682828	C	C/T
Contig21	682829	C	C/T
Contig21	682834	T	T/A
Contig21	683273	C	C/T
Contig21	683274	G	G/T
Contig21	685335	C	C/T
Contig21	686569	A	A/C
Contig21	686607	A	A/G
Contig21	689684	A	A/G
Contig21	690582	C	C/T
Contig21	713511	C	C/T
Contig21	714263	C	C/T
Contig21	748728	T	T/C
Contig21	748829	A	A/T
Contig21	772177	A	A/T
Contig21	788675	C	C/T
Contig21	801231	T	T/C
Contig21	801263	T	T/A
Contig21	801270	C	C/A
Contig21	801306	A	A/G
Contig21	801951	C	C/T
Contig21	802680	G	G/A
Contig21	802857	G	G/A
Contig21	814878	T	T/C
Contig21	815913	C	C/G
Contig21	817496	T	T/C
Contig21	817773	G	G/A
Contig21	818596	C	C/G
Contig21	818653	C	C/T
Contig22	161	T	T/A
Contig22	209	A	A/G
Contig22	4927	G	G/A
Contig22	6483	C	C/A
Contig22	6523	T	T/G
Contig22	6773	G	G/A
Contig22	6844	T	T/C
Contig22	35023	C	C/G
Contig22	50611	T	T/C
Contig22	51516	G	G/A
Contig22	73728	T	T/C
Contig22	74035	A	A/G
Contig22	87961	C	C/T
Contig22	87981	A	A/G
Contig22	90146	G	G/A
Contig22	90275	C	C/T
Contig22	90447	C	C/T
Contig22	90542	A	A/T
Contig22	90584	A	A/G
Contig22	92862	C	C/G
Contig22	92897	C	C/T
Contig22	97942	T	T/A
Contig22	100595	A	A/T
Contig22	100596	A	A/C
Contig22	113355	A	A/G
Contig22	113364	G	G/A
Contig22	113366	T	T/C
Contig22	113409	C	C/T
Contig22	113717	G	G/A
Contig22	113908	G	G/C
Contig22	113935	C	C/G
Contig22	113946	A	A/C
Contig22	113970	G	G/T
Contig22	114005	C	C/G
Contig22	114023	A	A/G
Contig22	114040	T	T/G
Contig22	114059	G	G/A
Contig22	114096	T	T/G
Contig22	114103	G	G/C
Contig22	135632	T	T/C
Contig22	138844	T	T/C
Contig22	142801	C	C/T
Contig22	153691	G	G/T
Contig22	154097	T	T/A
Contig22	154150	G	G/A
Contig22	155245	G	G/A
Contig22	158246	C	C/T
Contig22	164078	T	T/C
Contig22	164492	A	A/G
Contig22	164501	A	A/G
Contig22	164504	G	G/A
Contig22	164591	C	C/T
Contig22	164810	A	A/G
Contig22	164897	T	T/A
Contig22	165013	A	A/G
Contig22	165017	A	A/C
Contig22	165020	A	A/T
Contig22	165096	C	C/G
Contig22	165103	C	C/A
Contig22	165105	A	A/G
Contig22	165111	T	T/G
Contig22	165314	C	C/T
Contig22	165354	T	T/G
Contig22	191711	T	T/G
Contig22	197413	G	G/A
[truncated: 64,407 more rows]
