# Supplementary material for: The draft genome of Primula veris yields insights into the molecular basis of heterostyly
Source: Genome Biol. 2015 Jan 24;16(1):12. doi: 10.1186/s13059-014-0567-z (PMC4305239; doi:10.1186/s13059-014-0567-z)
Supplement: Additional file 10: — Tab-delimited files showing the position of all SNPs identified by mapping RNAseq reads from P. veris L-morph flower buds, L-morph leaves, S-morph flower buds, and S-morph leaves, respectively, to the P. veris genome assembly. [file 13059_2014_567_MOESM10_ESM.zip › 1434205378130196_add8.tab]

#CHROM	POS	REF	20130523.A-3
Contig0	43603	G	G/C
Contig0	47944	C	C/T
Contig0	47964	C	C/T
Contig0	47974	C	C/T
Contig0	48097	T	T/C
Contig0	73047	T	T/C
Contig0	73254	C	C/A
Contig0	77267	A	A/T
Contig0	77268	C	C/A
Contig0	77335	G	G/A
Contig0	77420	C	C/A
Contig0	96474	A	A/T
Contig0	97296	G	G/A
Contig0	97299	C	C/T
Contig0	98184	G	G/A
Contig0	105766	C	C/T
Contig0	109374	G	G/C
Contig0	109375	G	G/C
Contig0	109388	T	T/A
Contig0	109391	T	T/C
Contig0	110097	A	A/G
Contig0	118936	C	C/A
Contig0	127054	T	T/C
Contig0	127060	A	A/G
Contig0	127068	C	C/A
Contig0	127083	G	G/T
Contig0	128323	G	G/T
Contig0	128483	C	C/G
Contig0	128519	G	G/A
Contig0	128640	C	C/A
Contig0	130382	G	G/A
Contig0	134202	G	G/T
Contig0	134203	C	C/A
Contig0	134339	T	T/A
Contig0	134341	A	A/C
Contig0	137976	T	T/C
Contig0	139353	G	G/A
Contig0	141823	C	C/T
Contig0	141897	G	G/C
Contig0	145361	T	T/A
Contig0	148156	C	C/A
Contig0	148165	A	A/C
Contig0	148438	C	C/G
Contig0	148574	G	G/A
Contig0	148599	C	C/T
Contig0	148613	G	G/A
Contig0	148636	G	G/A
Contig0	148643	G	G/A
Contig0	148723	A	A/G
Contig0	148743	T	T/C
Contig0	148753	C	C/T
Contig0	149038	G	G/T
Contig0	149057	G	G/A
Contig0	149067	A	A/G
Contig0	149068	T	T/C
Contig0	149070	G	G/A
Contig0	149089	G	G/T
Contig0	154238	G	G/A
Contig0	154482	T	T/C
Contig0	154543	G	G/T
Contig0	154990	G	G/T
Contig0	155080	C	C/T
Contig0	155443	G	G/A
Contig0	155500	C	C/T
Contig0	155576	G	G/C
Contig0	155605	T	T/G
Contig0	155640	G	G/T
Contig0	155659	G	G/A
Contig0	155692	T	T/C
Contig0	155707	A	A/T
Contig0	155755	C	C/G
Contig0	158633	G	G/A
Contig0	158708	C	C/T
Contig0	164566	T	T/C
Contig0	164583	T	T/A
Contig0	164632	A	A/T
Contig0	164699	C	C/T
Contig0	164719	C	C/T
Contig0	164806	C	C/T
Contig0	164938	C	C/A
Contig0	165011	A	A/C
Contig0	166687	C	C/T
Contig0	166780	G	G/A
Contig0	168641	C	C/T
Contig0	169883	G	G/C
Contig0	169891	T	T/C
Contig0	169896	G	G/T
Contig0	169927	T	T/C
Contig0	180107	C	C/T
Contig0	180115	C	C/T
Contig0	184216	A	A/G
Contig0	184243	G	G/A
Contig0	184285	A	A/T
Contig0	203223	T	T/C
Contig0	203269	T	T/C
Contig0	204796	G	G/A
Contig0	207533	T	T/C
Contig0	207589	T	T/A
Contig0	207598	C	C/A
Contig0	207599	C	C/A
Contig0	207681	A	A/C
Contig0	207694	G	G/T
Contig0	207698	G	G/A
Contig0	212785	G	G/T
Contig0	213443	T	T/C
Contig0	213459	G	G/T
Contig0	213468	C	C/T
Contig0	214505	T	T/C
Contig0	214511	T	T/C
Contig0	214512	G	G/A
Contig0	214517	G	G/C
Contig0	214575	G	G/C
Contig0	214580	C	C/T
Contig0	214841	G	G/A
Contig0	215130	G	G/A
Contig0	215170	G	G/A
Contig0	215179	T	T/C
Contig0	215191	T	T/A
Contig0	215332	A	A/G
Contig0	215365	A	A/T
Contig0	215368	T	T/C
Contig0	215533	C	C/T
Contig0	215691	C	C/T
Contig0	215702	G	G/T
Contig0	215724	A	A/G
Contig0	215733	G	G/A
Contig0	215751	A	A/G
Contig0	215759	A	A/G
Contig0	216026	G	G/T
Contig0	216041	T	T/C
Contig0	216043	G	G/A
Contig0	216059	A	A/G
Contig0	216331	G	G/T
Contig0	216354	A	A/C
Contig0	216969	A	A/G
Contig0	216985	T	T/A
Contig0	216994	T	T/C
Contig0	217027	A	A/T
Contig0	217069	T	T/C
Contig0	217105	C	C/G
Contig0	217497	T	T/C
Contig0	217507	C	C/A
Contig0	217525	C	C/T
Contig0	217534	C	C/A
Contig0	217553	A	A/T
Contig0	217566	C	C/T
Contig0	217569	T	T/C
Contig0	217579	C	C/T
Contig0	242941	C	C/T
Contig0	242992	G	G/T
Contig0	247280	G	G/A
Contig0	248756	A	A/T
Contig0	248801	T	T/C
Contig0	248893	A	A/G
Contig0	249018	A	A/T
Contig0	253849	C	C/A
Contig0	253950	A	A/T
Contig0	254380	A	A/T
Contig0	254513	C	C/T
Contig0	254526	A	A/T
Contig0	254534	C	C/T
Contig0	262679	T	T/C
Contig0	262837	T	T/A
Contig0	263977	T	T/C
Contig0	264113	C	C/T
Contig0	264127	G	G/A
Contig0	264581	T	T/C
Contig0	264804	G	G/A
Contig0	264845	G	G/A
Contig0	264861	G	G/A
Contig0	264951	T	T/A
Contig0	266644	G	G/A
Contig0	267304	G	G/A
Contig0	267307	T	T/G
Contig0	267342	C	C/T
Contig0	267400	G	G/A
Contig0	268162	T	T/G
Contig0	268194	C	C/T
Contig0	269731	C	C/T
Contig0	269777	G	G/A
Contig0	269819	C	C/T
Contig0	270220	C	C/T
Contig0	270523	T	T/A
Contig0	270779	C	C/T
Contig0	271729	G	G/A
Contig0	271765	A	A/G
Contig0	272572	A	A/G
Contig0	272624	T	T/C
Contig0	273158	G	G/A
Contig0	273161	G	G/T
Contig0	273273	T	T/C
Contig0	273296	C	C/T
Contig0	273394	T	T/C
Contig0	276099	C	C/T
Contig0	276442	G	G/A
Contig0	278916	G	G/A
Contig0	278951	T	T/C
Contig0	280202	T	T/G
Contig0	280203	G	G/T
Contig0	288266	A	A/G
Contig0	288609	A	A/G
Contig0	288652	G	G/A
Contig0	298325	A	A/T
Contig0	298326	T	T/A
Contig0	351527	A	A/C
Contig0	351531	A	A/T
Contig0	351536	T	T/C
Contig0	351547	G	G/A
Contig0	351549	G	G/A
Contig0	351551	G	G/T
Contig0	429118	G	G/A
Contig0	451541	G	G/A
Contig0	451626	C	C/G
Contig0	503126	T	T/C
Contig0	509020	G	G/A
Contig0	534297	G	G/A
Contig0	536156	T	T/A
Contig0	537416	T	T/G
Contig0	538541	G	G/T
Contig0	540882	G	G/A
Contig0	546262	A	A/C
Contig0	546382	G	G/A
Contig0	549510	G	G/A
Contig0	550382	G	G/A
Contig0	551349	T	T/A
Contig0	564618	C	C/T
Contig0	569578	T	T/G
Contig0	569590	G	G/T
Contig0	598122	T	T/C
Contig0	600604	T	T/G
Contig0	600608	T	T/G
Contig0	600612	T	T/G
Contig0	600616	T	T/G
Contig0	600632	T	T/G
Contig0	629764	G	G/A
Contig0	699054	T	T/A
Contig0	700886	G	G/T
Contig0	723886	C	C/T
Contig0	723892	A	A/T
Contig0	723895	G	G/C
Contig0	724037	G	G/A
Contig0	724042	C	C/T
Contig0	724058	C	C/T
Contig0	724082	C	C/T
Contig0	724093	G	G/A
Contig0	724110	T	T/C
Contig0	724136	G	G/A
Contig0	724154	C	C/T
Contig0	724163	G	G/A
Contig0	724181	G	G/C
Contig0	724206	C	C/T
Contig0	724207	C	C/A
Contig0	724248	G	G/A
Contig0	724256	A	A/G
Contig0	724293	C	C/A
Contig0	724301	G	G/A
Contig0	724302	C	C/A
Contig0	724310	G	G/A
Contig0	724405	T	T/C
Contig0	724454	A	A/T
Contig0	724525	A	A/T
Contig0	724529	C	C/T
Contig0	724588	G	G/A
Contig0	724729	A	A/C
Contig0	724797	T	T/C
Contig0	724823	C	C/T
Contig0	724848	G	G/A
Contig0	724860	T	T/A
Contig0	724880	G	G/T
Contig0	724881	C	C/A
Contig0	725006	T	T/A
Contig0	725007	G	G/A
Contig0	725018	C	C/G
Contig0	725266	G	G/C
Contig0	725600	G	G/A
Contig0	725651	C	C/T
Contig0	725669	G	G/A
Contig0	725684	C	C/T
Contig0	725699	G	G/A
Contig0	725705	T	T/C
Contig0	725717	C	C/T
Contig0	725719	C	C/T
Contig0	727722	A	A/C
Contig0	727916	C	C/T
Contig0	728313	T	T/C
Contig0	735563	A	A/G
Contig0	735600	A	A/G
Contig0	737290	C	C/T
Contig0	738783	G	G/A
Contig0	739572	G	G/A
Contig0	739727	T	T/C
Contig0	739824	T	T/A
Contig0	741880	G	G/A
Contig0	741940	G	G/A
Contig0	746428	G	G/A
Contig0	746511	C	C/T
Contig0	746512	C	C/A
Contig0	746551	G	G/T
Contig0	753669	G	G/A
Contig0	753706	G	G/A
Contig0	753798	G	G/T
Contig0	753853	C	C/T
Contig0	753862	G	G/A
Contig0	753874	C	C/T
Contig0	753883	C	C/A
Contig0	754995	C	C/G
Contig0	755899	C	C/T
Contig0	755957	T	T/A
Contig0	777290	T	T/A
Contig0	777394	G	G/A
Contig0	778497	G	G/A
Contig0	779103	G	G/C
Contig0	779109	G	G/A
Contig0	779238	G	G/A
Contig0	779253	G	G/A
Contig0	781629	A	A/G
Contig0	781792	C	C/A
Contig0	783752	G	G/A
Contig0	783797	G	G/T
Contig0	783887	G	G/A
Contig0	783986	C	C/T
Contig0	784571	A	A/G
Contig0	784672	T	T/C
Contig0	784684	T	T/A
Contig0	784686	G	G/A
Contig0	784693	C	C/T
Contig0	804639	G	G/T
Contig0	804710	C	C/G
Contig0	804738	A	A/C
Contig0	804770	T	T/C
Contig0	804807	C	C/T
Contig0	814007	A	A/G
Contig0	814520	A	A/C
Contig0	814671	C	C/T
Contig0	815204	A	A/G
Contig0	815793	T	T/C
Contig0	816126	G	G/C
Contig0	869195	G	G/A
Contig0	869210	C	C/G
Contig0	869226	T	T/C
Contig0	869258	C	C/G
Contig0	886320	G	G/T
Contig0	886395	A	A/G
Contig0	886575	C	C/T
Contig0	887100	G	G/T
Contig0	887103	T	T/C
Contig0	887118	A	A/C
Contig0	887127	A	A/T
Contig0	887130	T	T/G
Contig0	887145	T	T/C
Contig0	887148	C	C/A
Contig0	887356	C	C/T
Contig0	887359	C	C/T
Contig0	887365	A	A/G
Contig0	887383	C	C/G
Contig0	887385	A	A/G
Contig0	887386	A	A/T
Contig0	887395	A	A/G
Contig0	887410	G	G/T
Contig0	887425	T	T/A
Contig0	887555	A	A/T
Contig0	887564	C	C/T
Contig0	887566	G	G/T
Contig0	887567	T	T/C
Contig0	887570	C	C/T
Contig0	887579	G	G/A
Contig0	887591	C	C/T
Contig0	887602	T	T/G
Contig0	888332	A	A/G
Contig0	888338	G	G/A
Contig0	888376	T	T/G
Contig0	888389	T	T/G
Contig0	888398	G	G/A
Contig0	888401	A	A/T
Contig0	888413	C	C/A
Contig0	888431	T	T/A
Contig0	888433	G	G/T
Contig0	888440	T	T/C
Contig0	888443	C	C/T
Contig0	888464	G	G/A
Contig0	888470	T	T/A
Contig0	892879	C	C/G
Contig0	892881	C	C/A
Contig0	892890	T	T/A
Contig0	892892	T	T/A
Contig0	896464	A	A/G
Contig0	896494	A	A/G
Contig0	896503	T	T/A
Contig0	896584	G	G/C
Contig0	896635	T	T/A
Contig0	896647	G	G/C
Contig0	912055	G	G/A
Contig0	912331	G	G/A
Contig0	913581	A	A/C
Contig0	914474	C	C/T
Contig0	914619	C	C/A
Contig0	914624	T	T/A
Contig0	914637	G	G/A
Contig0	914763	T	T/A
Contig0	916176	T	T/C
Contig0	917723	A	A/G
Contig0	917803	G	G/A
Contig0	917828	T	T/C
Contig0	920854	G	G/A
Contig0	920876	C	C/T
Contig0	920893	A	A/G
Contig0	920998	G	G/T
Contig0	921001	A	A/G
Contig0	921035	C	C/T
Contig0	921145	G	G/T
Contig0	921221	C	C/T
Contig0	921251	A	A/C
Contig0	921258	C	C/T
Contig0	921308	G	G/A
Contig0	921336	A	A/G
Contig0	921337	T	T/C
Contig0	921375	A	A/G
Contig0	921422	G	G/A
Contig0	921441	T	T/G
Contig0	921470	A	A/T
Contig0	921480	G	G/A
Contig0	921500	G	G/A
Contig0	921531	T	T/C
Contig0	921536	A	A/T
Contig0	921538	T	T/C
Contig0	921592	T	T/C
Contig0	937858	C	C/G
Contig0	939798	G	G/A
Contig0	939851	G	G/A
Contig0	939899	T	T/G
Contig0	939933	C	C/T
Contig0	961586	T	T/C
Contig0	966394	C	C/A
Contig0	966395	C	C/A
Contig0	966515	A	A/C
Contig0	966517	A	A/C
Contig0	972158	C	C/T
Contig0	973073	T	T/C
Contig0	977570	T	T/C
Contig0	987123	C	C/T
Contig0	987133	C	C/G
Contig0	987134	A	A/G
Contig0	999708	A	A/G
Contig0	1021147	G	G/A
Contig0	1028795	G	G/A
Contig0	1028822	G	G/A
Contig0	1029693	A	A/G
Contig0	1029726	G	G/A
Contig0	1030270	C	C/A
Contig0	1030787	G	G/T
Contig0	1031485	A	A/G
Contig0	1031673	G	G/C
Contig0	1033641	T	T/C
Contig0	1033735	T	T/C
Contig0	1033849	T	T/G
Contig0	1033866	T	T/C
Contig0	1034056	C	C/A
Contig0	1034476	G	G/A
Contig0	1034672	G	G/T
Contig0	1034948	T	T/A
Contig0	1034981	A	A/G
Contig0	1035118	T	T/G
Contig0	1035120	A	A/G
Contig0	1035126	C	C/G
Contig0	1035130	T	T/G
Contig0	1035903	C	C/T
Contig0	1037578	G	G/T
Contig0	1037579	G	G/C
Contig0	1037591	C	C/T
Contig0	1037860	A	A/G
Contig0	1040907	C	C/A
Contig0	1041545	C	C/A
Contig0	1042339	C	C/T
Contig0	1045390	G	G/A
Contig0	1069767	G	G/A
Contig0	1069775	T	T/C
Contig0	1069776	A	A/G
Contig0	1069816	C	C/T
Contig0	1069858	C	C/T
Contig0	1069860	C	C/T
Contig0	1070094	C	C/T
Contig0	1070141	T	T/A
Contig0	1070153	A	A/G
Contig0	1070174	T	T/G
Contig0	1070175	T	T/C
Contig0	1070176	G	G/A
Contig0	1070179	C	C/T
Contig0	1070183	A	A/G
Contig0	1070185	A	A/G
Contig0	1070192	G	G/T
Contig0	1070201	T	T/G
Contig0	1070202	T	T/C
Contig0	1070212	T	T/C
Contig0	1099645	G	G/A
Contig0	1099658	C	C/T
Contig0	1099755	T	T/G
Contig0	1100694	G	G/A
Contig0	1100697	A	A/G
Contig0	1100702	G	G/A
Contig0	1100707	G	G/A
Contig0	1101487	G	G/T
Contig0	1103949	G	G/A
Contig0	1107874	G	G/A
Contig0	1113484	C	C/T
Contig0	1121613	A	A/G
Contig0	1126768	G	G/A
Contig0	1126792	C	C/A
Contig0	1126793	A	A/G
Contig0	1126828	C	C/T
Contig0	1126886	T	T/A
Contig0	1126918	T	T/A
Contig0	1126920	C	C/A
Contig0	1126924	A	A/T
Contig0	1141554	A	A/G
Contig0	1141587	A	A/G
Contig0	1141620	T	T/A
Contig0	1141623	C	C/T
Contig0	1141666	T	T/C
Contig0	1141689	T	T/A
Contig0	1154828	C	C/A
Contig0	1154830	C	C/A
Contig0	1154832	C	C/A
Contig0	1154834	A	A/C
Contig0	1154836	A	A/C
Contig0	1173162	T	T/C
Contig0	1174886	T	T/G
Contig0	1174951	C	C/A
Contig0	1174991	G	G/A
Contig0	1176482	C	C/T
Contig0	1176573	T	T/C
Contig0	1178337	A	A/G
Contig0	1179371	G	G/A
Contig0	1181849	G	G/A
Contig0	1183008	C	C/T
Contig0	1183011	C	C/G
Contig0	1184943	G	G/A
Contig0	1186171	C	C/A
Contig0	1186538	C	C/T
Contig0	1187434	T	T/C
Contig0	1195252	A	A/T
Contig0	1195786	T	T/C
Contig0	1199973	C	C/T
Contig0	1200222	T	T/C
Contig0	1200355	T	T/G
Contig0	1200415	T	T/C
Contig0	1208370	A	A/G
Contig0	1209654	G	G/A
Contig0	1210908	G	G/A
Contig0	1212475	A	A/G
Contig0	1212481	G	G/A
Contig0	1212493	A	A/G
Contig0	1212495	A	A/G
Contig0	1212502	T	T/G
Contig0	1212504	T	T/G
Contig0	1212506	T	T/G
Contig0	1212515	A	A/G
Contig0	1212521	A	A/G
Contig0	1241417	A	A/G
Contig0	1241489	A	A/T
Contig0	1241675	C	C/T
Contig0	1241741	C	C/T
Contig0	1242204	C	C/T
Contig0	1242354	G	G/A
Contig0	1242415	G	G/C
Contig0	1243381	C	C/T
Contig0	1243396	A	A/G
Contig0	1243490	G	G/A
Contig0	1243681	G	G/A
Contig0	1243693	T	T/A
Contig0	1243790	A	A/G
Contig0	1243794	T	T/G
Contig0	1243920	A	A/G
Contig0	1272293	C	C/T
Contig0	1272300	A	A/C
Contig0	1295026	C	C/T
Contig0	1304542	T	T/C
Contig0	1367038	G	G/A
Contig0	1367087	A	A/G
Contig0	1367164	C	C/T
Contig0	1369961	T	T/G
Contig0	1369993	C	C/T
Contig0	1370015	A	A/T
Contig0	1373700	T	T/C
Contig0	1373715	A	A/T
Contig0	1373860	C	C/A
Contig0	1376216	G	G/A
Contig0	1378107	A	A/G
Contig0	1378246	G	G/A
Contig0	1378942	T	T/A
Contig0	1379068	A	A/G
Contig0	1379170	C	C/A
Contig0	1379409	G	G/T
Contig0	1379414	G	G/A
Contig0	1379417	T	T/G
Contig0	1379418	G	G/A
Contig0	1379431	T	T/C
Contig0	1379433	G	G/T
Contig0	1379455	C	C/T
Contig0	1379506	A	A/G
Contig0	1379510	G	G/A
Contig0	1379511	A	A/C
Contig0	1379535	A	A/G
Contig0	1379538	T	T/C
Contig0	1379581	A	A/C
Contig0	1379583	C	C/A
Contig0	1379586	G	G/C
Contig0	1379596	G	G/T
Contig0	1379598	T	T/C
Contig0	1379625	C	C/T
Contig0	1379626	G	G/A
Contig0	1379650	T	T/C
Contig0	1379655	A	A/T
Contig0	1379675	G	G/A
Contig0	1379686	A	A/G
Contig0	1379709	C	C/T
Contig0	1379718	A	A/G
Contig0	1379958	T	T/A
Contig0	1379969	T	T/A
Contig0	1379988	T	T/A
Contig0	1379993	T	T/A
Contig0	1380006	A	A/C
Contig0	1380012	G	G/A
Contig0	1380014	T	T/C
Contig0	1380032	G	G/A
Contig0	1380067	C	C/T
Contig0	1380076	C	C/A
Contig0	1380112	G	G/A
Contig0	1380138	T	T/G
Contig0	1380208	A	A/G
Contig0	1380215	C	C/A
Contig0	1380219	A	A/T
Contig0	1380341	A	A/G
Contig0	1380374	C	C/G
Contig0	1380604	G	G/C
Contig0	1380608	T	T/C
Contig0	1380615	C	C/T
Contig0	1380621	T	T/A
Contig0	1380625	A	A/G
Contig0	1380630	T	T/A
Contig0	1380645	T	T/C
Contig0	1380653	T	T/A
Contig0	1380654	A	A/C
Contig0	1380666	G	G/T
Contig0	1380675	G	G/A
Contig0	1380684	A	A/G
Contig0	1380702	T	T/A
Contig0	1380703	A	A/G
Contig0	1380708	A	A/C
Contig0	1380719	T	T/C
Contig0	1380735	T	T/G
Contig0	1380867	G	G/A
Contig0	1380872	G	G/T
Contig0	1381143	C	C/A
Contig0	1381536	T	T/C
Contig0	1385660	C	C/T
Contig0	1385661	A	A/T
Contig0	1385679	C	C/A
Contig0	1389500	A	A/G
Contig0	1389512	G	G/A
Contig0	1389575	G	G/A
Contig0	1389621	T	T/C
Contig0	1389624	C	C/G
Contig0	1389625	G	G/A
Contig0	1389732	C	C/T
Contig0	1390016	T	T/C
Contig0	1390040	A	A/G
Contig0	1390373	C	C/T
Contig0	1390436	C	C/T
Contig0	1390598	A	A/G
Contig0	1390604	G	G/A
Contig0	1390672	T	T/C
Contig0	1390673	G	G/A
Contig0	1390748	G	G/T
Contig0	1390799	T	T/C
Contig0	1390828	C	C/T
Contig0	1391005	A	A/G
Contig0	1391210	A	A/T
Contig0	1392545	T	T/G
Contig0	1398220	G	G/A
Contig0	1399537	G	G/A
Contig0	1401965	A	A/C
Contig0	1401967	A	A/C
Contig0	1401972	A	A/G
Contig0	1402117	G	G/A
Contig0	1502146	A	A/T
Contig0	1503790	G	G/A
Contig0	1530073	A	A/G
Contig0	1543468	T	T/G
Contig0	1543470	T	T/G
Contig0	1556285	A	A/G
Contig0	1556323	C	C/T
Contig0	1556753	C	C/T
Contig0	1556771	T	T/G
Contig0	1556772	G	G/A
Contig0	1556805	T	T/G
Contig0	1556845	T	T/C
Contig0	1556977	T	T/C
Contig0	1556995	T	T/C
Contig0	1575081	C	C/T
Contig0	1585633	A	A/T
Contig0	1643137	G	G/A
Contig0	1647789	G	G/A
Contig0	1647813	G	G/T
Contig0	1647817	T	T/A
Contig0	1660300	C	C/T
Contig0	1698278	G	G/A
Contig0	1705635	C	C/T
Contig0	1722285	C	C/A
Contig0	1724023	A	A/T
Contig0	1724496	C	C/T
Contig0	1734525	T	T/C
Contig0	1734562	T	T/C
Contig0	1734652	T	T/A
Contig0	1734653	G	G/T
Contig0	1734813	C	C/T
Contig0	1764155	C	C/T
Contig0	1765295	G	G/A
Contig0	1833277	G	G/A
Contig0	1833291	G	G/C
Contig0	1890420	T	T/G
Contig0	1890442	T	T/G
Contig0	1902650	A	A/C
Contig0	1902795	A	A/T
Contig0	1947377	G	G/A
Contig0	1948802	C	C/T
Contig0	1948867	G	G/A
Contig0	1950611	C	C/A
Contig0	1950749	G	G/C
Contig0	1950812	G	G/A
Contig0	1953230	G	G/A
Contig0	1955201	C	C/T
Contig0	1961962	A	A/T
Contig0	1963501	A	A/G
Contig0	1991489	A	A/G
Contig0	2012333	A	A/T
Contig0	2017995	G	G/A
Contig0	2029349	G	G/A
Contig0	2029350	T	T/A
Contig0	2030809	T	T/A
Contig0	2030923	T	T/C
Contig0	2085917	A	A/C
Contig0	2085918	G	G/C
Contig0	2085928	G	G/A
Contig0	2085931	C	C/T
Contig0	2085995	A	A/C
Contig0	2087082	C	C/T
Contig0	2087214	G	G/A
Contig0	2087215	T	T/C
Contig0	2087223	T	T/A
Contig0	2087304	A	A/G
Contig0	2087436	G	G/A
Contig0	2087999	T	T/C
Contig0	2089851	C	C/T
Contig0	2096162	G	G/T
Contig0	2096246	G	G/A
Contig0	2106998	A	A/T
Contig0	2135132	A	A/G
Contig0	2135206	G	G/C
Contig1	28920	T	T/C
Contig1	28931	C	C/A
Contig1	47514	T	T/C
Contig1	47532	T	T/C
Contig1	100857	A	A/C
Contig1	118874	A	A/C
Contig1	133937	T	T/C
Contig1	135484	C	C/G
Contig1	136675	C	C/A
Contig1	159916	G	G/T
Contig1	160911	A	A/T
Contig1	161021	G	G/A
Contig1	161183	C	C/A
Contig1	161260	G	G/T
Contig1	169268	A	A/G
Contig1	169310	G	G/T
Contig1	169313	A	A/T
Contig1	169323	A	A/T
Contig1	186698	A	A/C
Contig1	187371	G	G/A
Contig2	4395	G	G/A
Contig2	8631	G	G/A
Contig2	8911	A	A/G
Contig2	9170	A	A/G
Contig2	61342	A	A/C
Contig2	61344	T	T/C
Contig2	62253	A	A/C
Contig2	62288	C	C/G
Contig2	67767	G	G/A
Contig2	68070	G	G/A
Contig2	68091	G	G/T
Contig2	68110	C	C/T
Contig2	185797	G	G/T
Contig2	185973	G	G/A
Contig2	187485	C	C/G
Contig2	187606	C	C/T
Contig2	187699	T	T/C
Contig2	187705	T	T/C
Contig2	187718	G	G/T
Contig2	187775	A	A/G
Contig2	187798	T	T/C
Contig2	190333	G	G/A
Contig2	190337	G	G/A
Contig3	12801	G	G/A
Contig3	17845	G	G/C
Contig3	21061	C	C/T
Contig3	24949	A	A/T
Contig3	24965	G	G/A
Contig3	29823	T	T/G
Contig3	30034	A	A/T
Contig3	34452	G	G/A
Contig3	35451	G	G/A
Contig3	68215	A	A/G
Contig3	68274	A	A/T
Contig3	68354	G	G/A
Contig3	69336	G	G/A
Contig3	107823	C	C/T
Contig3	117866	C	C/A
Contig3	136423	C	C/T
Contig3	137416	C	C/T
Contig3	139478	T	T/C
Contig3	152255	C	C/T
Contig3	152633	C	C/T
Contig3	152658	A	A/G
Contig3	167261	A	A/G
Contig3	194650	T	T/C
Contig3	194656	T	T/C
Contig3	202120	C	C/T
Contig3	202122	A	A/T
Contig3	202604	C	C/T
Contig3	222859	A	A/T
Contig3	222862	T	T/G
Contig3	222868	A	A/G
Contig3	233680	T	T/G
Contig3	233692	A	A/G
Contig3	233693	G	G/A
Contig3	233694	G	G/T
Contig3	233732	T	T/A
Contig3	233832	C	C/T
Contig3	233836	A	A/G
Contig3	233849	C	C/T
Contig3	233850	G	G/C
Contig3	233853	T	T/C
Contig3	233895	A	A/T
Contig3	233898	T	T/A
Contig3	233908	C	C/A
Contig3	233911	T	T/A
Contig3	233913	T	T/G
Contig3	235632	T	T/A
Contig3	236598	G	G/A
Contig3	260841	T	T/C
Contig4	29420	T	T/C
Contig4	65771	G	G/A
Contig4	81444	T	T/G
Contig4	81445	C	C/T
Contig4	81448	A	A/G
Contig4	81480	T	T/C
Contig4	81486	T	T/A
Contig4	81487	G	G/T
Contig4	81490	C	C/G
Contig4	81513	T	T/C
Contig4	81517	T	T/C
Contig4	81543	T	T/C
Contig4	81552	C	C/T
Contig4	81553	C	C/T
Contig4	81562	C	C/T
Contig4	81578	T	T/C
Contig4	81597	G	G/A
Contig4	81605	G	G/A
Contig4	81610	G	G/A
Contig4	81641	C	C/A
Contig4	81644	C	C/T
Contig4	81645	G	G/A
Contig4	81666	T	T/C
Contig4	81670	A	A/C
Contig4	81677	T	T/C
Contig4	81683	T	T/G
Contig4	128868	G	G/A
Contig4	129181	C	C/T
Contig4	129257	T	T/C
Contig4	132610	C	C/T
Contig4	132677	G	G/A
Contig4	132864	T	T/C
Contig4	132933	A	A/G
Contig4	133426	C	C/T
Contig4	143577	T	T/C
Contig4	151639	A	A/G
Contig4	155493	C	C/T
Contig4	167913	C	C/A
Contig4	169010	G	G/A
Contig5	43966	T	T/A
Contig5	43971	G	G/A
Contig5	43978	T	T/A
Contig5	44042	C	C/T
Contig5	44974	C	C/T
Contig5	45273	T	T/C
Contig5	45462	C	C/T
Contig5	47124	C	C/A
Contig5	47157	T	T/C
Contig6	4474	C	C/T
Contig6	4593	C	C/T
Contig6	4635	T	T/C
Contig6	4743	G	G/A
Contig6	4870	G	G/A
Contig6	4878	C	C/T
Contig6	5048	G	G/A
Contig6	5076	G	G/A
Contig6	5630	G	G/T
Contig6	5675	T	T/C
Contig6	6014	G	G/A
Contig6	6028	T	T/C
Contig6	6072	A	A/T
Contig6	6092	C	C/A
Contig6	6104	C	C/T
Contig6	25669	A	A/C
Contig6	25682	A	A/T
Contig6	25801	C	C/T
Contig6	48381	A	A/G
Contig7	17498	G	G/A
Contig7	20940	G	G/T
Contig7	45362	T	T/G
Contig7	52511	T	T/G
Contig7	55484	A	A/G
Contig7	79239	A	A/G
Contig7	92960	C	C/T
Contig7	93161	G	G/T
Contig7	115745	G	G/A
Contig8	18798	G	G/A
Contig8	18863	A	A/G
Contig8	18871	C	C/T
Contig8	18997	G	G/A
Contig8	19152	A	A/G
Contig8	19204	G	G/A
Contig8	19264	A	A/G
Contig8	19270	A	A/G
Contig8	19305	G	G/A
Contig8	19370	G	G/T
Contig8	19392	A	A/T
Contig8	19492	C	C/T
Contig8	19782	T	T/C
Contig9	53967	T	T/C
Contig9	56917	G	G/T
Contig10	9267	C	C/A
Contig10	9355	C	C/T
Contig10	26757	C	C/G
Contig10	26765	G	G/A
Contig11	43327	A	A/G
Contig11	43434	A	A/G
Contig11	44278	A	A/G
Contig11	44550	T	T/C
Contig11	44572	A	A/G
Contig11	45373	G	G/A
Contig11	45382	C	C/T
Contig11	45386	C	C/T
Contig11	45412	T	T/C
Contig11	45415	T	T/C
Contig11	45418	C	C/T
Contig11	45424	T	T/A
Contig11	46129	T	T/A
Contig11	46135	C	C/T
Contig11	46147	A	A/T
Contig11	46150	A	A/T
Contig11	46151	T	T/C
Contig11	46153	A	A/T
Contig11	46156	T	T/A
Contig11	46157	G	G/A
Contig11	46159	A	A/G
Contig11	46168	T	T/C
Contig11	46180	T	T/C
Contig11	46184	G	G/A
Contig11	46201	A	A/G
Contig11	48939	A	A/G
Contig11	59329	T	T/C
Contig11	59804	A	A/G
Contig11	59982	T	T/C
Contig11	61575	A	A/G
Contig11	61599	A	A/C
Contig11	61611	T	T/C
Contig11	61638	A	A/G
Contig11	61650	T	T/G
Contig11	61863	T	T/C
Contig11	61893	G	G/A
Contig11	61905	T	T/C
Contig11	61908	T	T/C
Contig11	61923	G	G/T
Contig11	62084	T	T/C
Contig11	62610	G	G/C
Contig11	62744	A	A/C
Contig11	62887	G	G/C
Contig11	62987	C	C/A
Contig11	63090	C	C/G
Contig11	63207	C	C/T
Contig11	63212	T	T/C
Contig11	63333	A	A/G
Contig11	63385	C	C/T
Contig11	63404	A	A/G
Contig11	63596	C	C/T
Contig12	219	C	C/T
Contig12	225	T	T/A
Contig12	263	A	A/G
Contig12	279	C	C/T
Contig12	291	T	T/C
Contig12	306	T	T/C
Contig12	402	A	A/G
Contig12	444	A	A/G
Contig12	536	T	T/G
Contig12	643	T	T/C
Contig12	941	G	G/A
Contig12	942	C	C/A
Contig12	980	C	C/A
Contig12	1024	C	C/A
Contig12	1045	C	C/G
Contig12	1051	A	A/G
Contig12	1054	A	A/G
Contig12	1059	C	C/T
Contig12	1072	A	A/G
Contig12	1075	G	G/A
Contig12	1078	T	T/G
Contig12	1081	C	C/T
Contig12	1092	T	T/C
Contig12	1147	A	A/G
Contig12	1153	G	G/A
Contig12	1174	G	G/T
Contig12	1183	G	G/A
Contig12	1195	G	G/T
Contig12	1213	T	T/A
Contig12	1214	T	T/G
Contig12	1225	A	A/G
Contig12	1234	A	A/C
Contig12	1261	A	A/G
Contig12	1272	T	T/G
Contig12	1274	C	C/T
Contig13	20114	A	A/G
Contig13	20238	G	G/A
Contig13	35616	C	C/T
Contig13	40028	A	A/C
Contig13	40979	G	G/A
Contig18	9415	A	A/C
Contig18	9418	A	A/C
Contig18	11018	T	T/G
Contig18	63776	A	A/T
Contig18	116896	C	C/T
Contig18	116897	T	T/A
Contig18	116921	G	G/A
Contig18	116931	G	G/A
Contig18	123035	G	G/A
Contig18	123203	T	T/A
Contig18	142817	G	G/A
Contig18	145890	G	G/A
Contig18	147235	G	G/T
Contig18	150935	G	G/A
Contig18	159983	A	A/C
Contig18	162602	G	G/C
Contig18	184137	G	G/T
Contig18	184139	G	G/T
Contig18	184141	G	G/T
Contig18	188036	G	G/C
Contig18	189027	G	G/A
Contig18	191393	T	T/C
Contig18	194107	C	C/T
Contig18	194771	C	C/T
Contig18	194793	A	A/G
Contig18	195789	C	C/T
Contig18	195813	G	G/A
Contig18	197472	C	C/T
Contig18	197473	A	A/G
Contig18	197515	A	A/T
Contig18	205577	T	T/C
Contig18	212559	A	A/C
Contig18	221404	A	A/G
Contig18	250114	T	T/C
Contig18	250116	A	A/T
Contig18	250136	T	T/G
Contig18	250141	A	A/T
Contig18	251481	G	G/A
Contig18	251486	G	G/T
Contig18	251493	C	C/T
Contig18	251513	A	A/C
Contig18	251519	C	C/T
Contig18	251535	G	G/T
Contig18	251569	A	A/G
Contig18	251587	C	C/G
Contig18	251684	T	T/A
Contig18	251715	T	T/A
Contig18	251742	G	G/A
Contig18	251786	C	C/G
Contig18	251985	A	A/G
Contig18	252042	C	C/T
Contig18	252683	C	C/T
Contig18	253305	C	C/T
Contig18	254349	G	G/A
Contig18	254363	C	C/T
Contig18	254428	A	A/G
Contig18	254432	A	A/T
Contig18	254438	T	T/C
Contig18	254454	G	G/A
Contig18	254459	G	G/A
Contig18	254474	A	A/G
Contig18	254588	G	G/T
Contig18	254617	C	C/T
Contig18	254633	C	C/G
Contig18	254651	C	C/T
Contig18	254688	G	G/A
Contig18	254736	T	T/C
Contig18	254737	A	A/T
Contig18	255470	C	C/T
Contig18	255521	A	A/G
Contig18	256546	A	A/T
Contig18	256547	A	A/T
Contig18	256601	A	A/C
Contig18	256773	C	C/T
Contig18	256792	C	C/A
Contig18	256915	A	A/G
Contig18	258676	T	T/G
Contig18	260860	T	T/G
Contig18	261025	A	A/G
Contig18	261035	G	G/C
Contig18	261073	C	C/T
Contig18	261075	G	G/A
Contig18	261329	T	T/C
Contig18	261341	T	T/A
Contig18	261350	T	T/G
Contig18	261353	T	T/C
Contig18	261377	T	T/A
Contig18	261380	G	G/A
Contig18	261389	T	T/A
Contig18	261401	C	C/A
Contig18	270600	T	T/C
Contig18	304408	C	C/T
Contig18	309790	T	T/C
Contig18	309798	T	T/A
Contig18	309900	T	T/C
Contig18	311342	T	T/C
Contig18	317876	A	A/G
Contig18	319313	A	A/C
Contig18	320334	G	G/A
Contig18	321715	A	A/G
Contig18	326268	C	C/T
Contig18	342314	T	T/C
Contig18	342425	G	G/A
Contig18	357853	C	C/T
Contig18	405312	A	A/T
Contig18	413081	A	A/G
Contig18	413303	G	G/T
Contig18	420030	C	C/A
Contig18	420138	T	T/C
Contig18	420175	T	T/G
Contig18	420190	T	T/G
Contig18	420196	A	A/G
Contig18	420209	A	A/C
Contig18	420226	A	A/G
Contig18	420235	G	G/A
Contig18	420271	A	A/G
Contig18	420325	C	C/T
Contig18	420466	G	G/T
Contig18	420481	C	C/T
Contig18	420487	A	A/T
Contig18	420491	C	C/T
Contig18	420496	T	T/C
Contig18	420504	G	G/T
Contig18	420506	T	T/C
Contig18	420517	A	A/T
Contig18	420525	C	C/T
Contig18	420526	T	T/G
Contig18	420529	A	A/G
Contig18	420532	A	A/G
Contig18	420568	C	C/T
Contig18	420571	C	C/T
Contig18	420574	T	T/C
Contig18	420580	A	A/C
Contig18	420589	C	C/T
Contig18	420595	A	A/T
Contig18	420637	G	G/A
Contig18	420671	A	A/C
Contig18	420672	C	C/A
Contig18	464037	T	T/C
Contig18	464043	T	T/C
Contig18	464064	G	G/A
Contig18	464067	C	C/T
Contig18	464257	C	C/T
Contig18	465643	A	A/G
Contig18	469475	G	G/C
Contig18	469666	C	C/T
Contig18	469714	T	T/C
Contig18	469747	G	G/A
Contig18	498051	G	G/A
Contig18	498870	T	T/C
Contig18	498889	A	A/G
Contig18	503546	T	T/C
Contig18	503599	A	A/G
Contig18	503797	A	A/T
Contig18	503800	T	T/C
Contig18	503806	C	C/T
Contig18	503809	T	T/C
Contig18	503821	T	T/C
Contig18	514375	T	T/C
Contig18	514707	T	T/A
Contig18	514716	T	T/C
Contig18	514944	G	G/C
Contig18	529418	T	T/C
Contig18	529778	G	G/A
Contig18	535084	G	G/A
Contig18	535109	G	G/T
Contig18	535237	A	A/C
Contig18	539473	A	A/T
Contig18	553429	T	T/A
Contig18	554110	A	A/G
Contig18	558248	A	A/T
Contig18	558249	C	C/T
Contig18	558264	A	A/G
Contig18	558271	T	T/G
Contig18	558292	T	T/C
Contig18	558295	T	T/C
Contig18	558351	T	T/G
Contig18	558359	A	A/T
Contig18	558378	T	T/A
Contig18	558382	G	G/A
Contig18	558383	A	A/T
Contig18	558392	G	G/A
Contig18	558507	G	G/A
Contig18	558508	G	G/C
Contig18	558514	T	T/G
Contig18	558537	C	C/G
Contig18	558539	A	A/G
Contig18	558543	G	G/A
Contig18	558570	A	A/T
Contig18	558578	A	A/G
Contig18	558596	C	C/A
Contig18	558611	T	T/G
Contig18	561359	G	G/T
Contig18	561442	C	C/T
Contig18	561592	G	G/A
Contig18	561721	A	A/G
Contig18	561805	C	C/T
Contig18	564822	T	T/C
Contig18	564832	T	T/C
Contig18	569989	A	A/G
Contig18	572341	C	C/T
Contig18	572437	G	G/A
Contig18	572446	G	G/A
Contig18	572455	C	C/T
Contig18	572548	G	G/A
Contig18	580784	T	T/C
Contig18	649970	A	A/C
Contig18	669875	A	A/C
Contig18	669997	C	C/T
Contig18	670002	G	G/A
Contig18	670018	G	G/A
Contig18	670034	C	C/T
Contig18	670070	C	C/G
Contig18	672695	T	T/C
Contig18	681416	C	C/T
Contig18	692626	T	T/C
Contig18	695541	A	A/G
Contig18	703830	C	C/T
Contig18	704976	C	C/T
Contig18	706489	G	G/A
Contig18	708048	T	T/C
Contig18	713224	C	C/A
Contig18	713380	T	T/A
Contig18	724778	A	A/C
Contig18	752082	G	G/A
Contig18	763246	G	G/A
Contig18	767211	A	A/T
Contig18	767216	G	G/A
Contig18	767226	G	G/T
Contig18	767267	A	A/G
Contig18	814422	C	C/T
Contig18	814457	A	A/G
Contig18	820888	C	C/T
Contig18	820907	G	G/A
Contig18	820910	G	G/A
Contig18	820993	T	T/C
Contig18	821006	C	C/T
Contig18	822581	A	A/G
Contig18	822588	T	T/C
Contig18	822589	T	T/C
Contig18	822590	T	T/A
Contig18	822627	C	C/T
Contig18	822635	A	A/G
Contig18	822728	G	G/A
Contig18	822775	T	T/C
Contig18	824028	G	G/A
Contig18	824908	C	C/T
Contig18	825127	G	G/A
Contig18	825130	G	G/A
Contig18	826014	T	T/C
Contig18	826023	A	A/G
Contig18	828045	T	T/C
Contig18	829468	G	G/A
Contig18	830589	G	G/A
Contig18	832231	C	C/T
Contig18	832421	A	A/G
Contig18	845528	C	C/A
Contig18	867458	G	G/A
Contig18	867564	G	G/A
Contig18	872464	C	C/A
Contig18	891333	G	G/C
Contig18	891396	C	C/G
Contig18	891399	C	C/G
Contig18	918589	C	C/A
Contig18	928872	G	G/A
Contig18	935806	G	G/A
Contig18	935816	T	T/C
Contig18	935824	C	C/A
Contig18	935826	G	G/C
Contig18	941669	G	G/A
Contig18	942256	T	T/A
Contig18	943336	A	A/G
Contig18	943424	C	C/A
Contig18	943483	G	G/A
Contig18	943536	G	G/T
Contig18	943552	T	T/G
Contig18	943696	T	T/G
Contig18	943704	C	C/T
Contig18	943788	T	T/G
Contig18	944009	T	T/C
Contig18	947812	C	C/G
Contig18	959603	C	C/A
Contig18	959611	T	T/C
Contig18	959638	C	C/T
Contig18	959644	A	A/T
Contig18	959648	T	T/C
Contig18	959650	G	G/A
Contig18	959656	G	G/A
Contig18	961903	G	G/A
Contig18	962486	A	A/G
Contig18	962498	C	C/T
Contig18	962507	G	G/A
Contig18	962913	A	A/T
Contig18	962931	T	T/A
Contig18	962937	C	C/T
Contig18	962949	A	A/G
Contig18	962955	C	C/T
Contig18	962956	A	A/G
Contig18	962957	C	C/T
Contig18	962958	T	T/A
Contig18	962961	T	T/C
Contig18	962964	T	T/C
Contig18	962979	C	C/T
Contig18	962985	C	C/T
Contig18	962991	G	G/T
Contig18	963012	G	G/T
Contig18	963018	C	C/T
Contig18	963769	C	C/G
Contig18	963770	C	C/T
Contig18	963790	T	T/G
Contig18	963791	A	A/T
Contig18	963792	G	G/C
Contig18	963793	C	C/T
Contig18	963796	C	C/T
Contig18	963799	T	T/C
Contig18	963802	C	C/G
Contig18	963805	C	C/A
Contig18	963811	C	C/T
Contig18	963814	A	A/G
Contig18	963817	A	A/G
Contig18	963820	T	T/C
Contig18	963823	C	C/T
Contig18	963826	C	C/A
Contig18	963829	G	G/T
Contig18	963835	C	C/T
Contig18	965072	A	A/G
Contig18	965093	C	C/T
Contig18	967949	T	T/C
Contig18	967998	G	G/A
Contig18	976310	A	A/C
Contig18	976381	T	T/C
Contig18	976504	T	T/C
Contig18	976597	G	G/A
Contig18	976618	T	T/C
Contig18	977076	A	A/G
Contig18	977162	G	G/C
Contig18	977169	A	A/G
Contig18	977181	G	G/A
Contig18	977187	T	T/G
Contig18	977190	T	T/G
Contig18	977192	C	C/T
Contig18	977199	C	C/T
Contig18	977202	A	A/G
Contig18	977211	G	G/T
Contig18	977214	A	A/G
Contig18	977217	A	A/G
Contig18	977226	T	T/G
Contig18	977232	A	A/G
Contig18	977235	G	G/A
Contig18	977241	A	A/G
Contig18	977244	C	C/G
Contig18	977250	A	A/G
Contig18	977253	T	T/G
Contig18	977256	T	T/G
Contig18	977259	G	G/A
Contig18	977262	A	A/G
Contig18	977268	T	T/G
Contig18	977277	T	T/G
Contig18	977280	C	C/G
Contig18	977282	A	A/G
Contig18	977283	A	A/G
Contig18	977291	A	A/G
Contig18	977295	A	A/T
Contig18	977844	G	G/A
Contig18	977862	G	G/A
Contig18	977865	G	G/A
Contig18	977874	A	A/G
Contig18	977877	A	A/T
Contig18	977879	G	G/A
Contig18	977883	C	C/T
Contig18	977892	G	G/A
Contig18	977895	G	G/A
Contig18	977901	A	A/G
Contig18	977916	T	T/C
Contig18	977919	A	A/C
Contig18	977922	C	C/A
Contig18	977934	C	C/G
Contig18	977943	C	C/T
Contig18	977949	G	G/A
Contig18	977958	C	C/A
Contig18	977964	A	A/T
Contig18	977976	T	T/C
Contig18	977985	G	G/T
Contig18	977994	T	T/G
Contig18	977997	G	G/A
Contig18	978024	C	C/T
Contig18	978027	T	T/C
Contig18	978030	C	C/T
Contig18	978032	T	T/G
Contig18	978033	T	T/G
Contig18	978039	C	C/T
Contig18	978042	T	T/A
Contig18	978051	T	T/G
Contig18	978054	T	T/G
Contig18	978063	A	A/T
Contig18	978066	T	T/C
Contig18	978069	T	T/G
Contig18	978072	C	C/T
Contig18	978099	A	A/G
Contig18	989670	C	C/T
Contig18	989703	C	C/A
Contig18	990746	G	G/A
Contig18	991490	G	G/A
Contig18	991928	C	C/G
Contig18	992138	G	G/A
Contig18	992215	C	C/T
Contig18	997199	T	T/C
Contig18	998192	C	C/T
Contig18	1007274	T	T/C
Contig18	1017104	G	G/A
Contig18	1017277	T	T/A
Contig18	1018579	G	G/T
Contig18	1019316	A	A/G
Contig18	1027234	G	G/A
Contig18	1033709	C	C/T
Contig18	1062680	T	T/C
Contig18	1062692	G	G/C
Contig18	1062735	C	C/A
Contig18	1062765	A	A/C
Contig18	1062792	C	C/A
Contig18	1062814	G	G/A
Contig18	1062853	G	G/A
Contig18	1062937	A	A/T
Contig18	1062940	T	T/C
Contig18	1062979	A	A/G
Contig18	1067621	G	G/A
Contig18	1070475	A	A/G
Contig18	1072553	T	T/C
Contig18	1072648	C	C/T
Contig18	1072744	A	A/G
Contig18	1072791	G	G/A
Contig18	1074550	G	G/A
Contig18	1095469	C	C/G
Contig18	1141194	C	C/T
Contig18	1141359	G	G/A
Contig18	1141479	C	C/T
Contig18	1141484	T	T/C
Contig18	1142610	A	A/T
Contig18	1143557	G	G/T
Contig18	1146456	C	C/T
Contig18	1148893	C	C/T
Contig18	1148970	A	A/G
Contig18	1180312	G	G/T
Contig18	1180315	A	A/G
Contig18	1180342	A	A/G
Contig18	1180357	C	C/T
Contig18	1180360	T	T/C
Contig18	1180375	A	A/G
Contig18	1180379	C	C/T
Contig18	1180381	G	G/A
Contig18	1197201	A	A/T
Contig18	1201030	A	A/C
Contig18	1201033	A	A/G
Contig18	1201036	C	C/T
Contig18	1201045	A	A/C
Contig18	1201048	C	C/T
Contig18	1201051	C	C/T
Contig18	1201086	C	C/G
Contig18	1201087	T	T/A
Contig18	1201093	T	T/A
Contig18	1201099	C	C/T
Contig18	1201104	G	G/A
Contig18	1201120	C	C/T
Contig18	1201791	G	G/T
Contig18	1209073	T	T/G
Contig18	1209198	T	T/C
Contig18	1209228	T	T/G
Contig18	1209258	C	C/T
Contig18	1211061	C	C/T
Contig18	1241430	C	C/A
Contig18	1242864	T	T/C
Contig18	1243458	G	G/A
Contig18	1243562	A	A/T
Contig18	1267684	A	A/T
Contig18	1267916	C	C/T
Contig18	1268165	G	G/C
Contig18	1268372	C	C/T
Contig18	1280486	A	A/G
Contig18	1297506	C	C/T
Contig18	1297619	T	T/C
Contig18	1297721	T	T/C
Contig18	1297779	G	G/A
Contig18	1297793	A	A/G
Contig18	1297818	A	A/G
Contig18	1316653	T	T/C
Contig18	1338497	A	A/T
Contig18	1345004	C	C/T
Contig18	1345726	T	T/C
Contig18	1355910	C	C/G
Contig18	1357594	G	G/A
Contig18	1359930	G	G/A
Contig18	1368214	C	C/G
Contig18	1368252	A	A/T
Contig18	1416600	A	A/G
Contig18	1416613	T	T/C
Contig18	1418417	C	C/T
Contig18	1418441	G	G/T
Contig18	1418471	A	A/G
Contig18	1418476	C	C/T
Contig18	1418489	G	G/A
Contig18	1418528	G	G/A
Contig18	1418546	C	C/T
Contig18	1418585	A	A/G
Contig18	1418605	A	A/G
Contig19	2912	C	C/T
Contig19	2914	T	T/A
Contig19	24000	G	G/A
Contig19	68031	A	A/G
Contig19	150439	T	T/C
Contig19	150615	G	G/A
Contig19	150620	T	T/G
Contig19	150623	A	A/G
Contig19	150632	T	T/C
Contig19	150633	G	G/T
Contig19	150645	A	A/C
Contig19	150740	A	A/G
Contig19	160388	G	G/A
Contig19	160389	A	A/G
Contig19	188844	C	C/G
Contig19	243351	T	T/A
Contig19	243721	G	G/A
Contig19	243722	T	T/C
Contig19	244055	G	G/A
Contig19	244175	A	A/G
Contig19	246337	G	G/A
Contig19	247056	A	A/C
Contig19	247864	A	A/G
Contig19	249114	G	G/C
Contig19	265088	C	C/T
Contig19	265091	T	T/G
Contig19	265737	C	C/T
Contig19	265742	C	C/T
Contig19	266961	A	A/T
Contig19	267577	A	A/G
Contig19	267580	G	G/A
Contig19	267651	C	C/G
Contig19	267654	T	T/G
Contig19	267661	G	G/A
Contig19	267665	C	C/A
Contig19	267783	C	C/T
Contig19	267888	G	G/A
Contig19	267890	T	T/C
Contig19	274336	A	A/G
Contig19	274359	A	A/G
Contig19	274361	T	T/C
Contig19	286737	C	C/T
Contig19	287339	C	C/T
Contig19	287380	T	T/G
Contig19	292861	G	G/A
Contig19	292864	C	C/T
Contig19	292870	T	T/G
Contig19	292881	C	C/T
Contig19	292891	G	G/T
Contig19	292905	G	G/C
Contig19	292922	T	T/A
Contig19	292924	T	T/A
Contig19	292932	G	G/T
Contig19	292939	C	C/T
Contig19	292942	A	A/G
Contig19	292951	T	T/C
Contig19	292954	C	C/T
Contig19	292960	T	T/C
Contig19	293681	G	G/A
Contig19	293691	C	C/T
Contig19	293698	G	G/C
Contig19	293715	C	C/T
Contig19	293730	A	A/T
Contig19	293748	A	A/C
Contig19	293756	C	C/T
Contig19	293770	G	G/T
Contig19	293772	A	A/C
Contig19	293778	G	G/T
Contig19	293786	T	T/C
Contig19	293791	G	G/A
Contig19	326349	A	A/G
Contig19	388482	G	G/T
Contig19	398462	C	C/T
Contig19	398639	G	G/T
Contig19	398691	C	C/A
Contig19	403561	T	T/A
Contig19	403594	G	G/A
Contig19	411825	G	G/A
Contig19	442296	C	C/T
Contig19	442565	G	G/T
Contig19	442692	G	G/A
Contig19	442814	C	C/T
Contig19	443004	T	T/A
Contig19	452205	C	C/T
Contig19	455686	G	G/A
Contig19	459191	G	G/T
Contig19	459397	G	G/A
Contig19	459472	G	G/C
Contig19	459715	T	T/C
Contig19	460664	G	G/A
Contig19	460751	C	C/T
Contig19	461231	C	C/T
Contig19	461534	G	G/A
Contig19	461606	G	G/A
Contig19	461684	T	T/A
Contig19	461704	T	T/A
Contig19	461792	A	A/T
Contig19	461798	G	G/A
Contig19	461907	A	A/G
Contig19	463098	C	C/T
Contig19	470972	C	C/A
Contig19	470978	A	A/C
Contig19	496520	T	T/G
Contig19	496522	T	T/G
Contig19	496524	T	T/G
Contig19	532164	G	G/A
Contig19	535004	C	C/A
Contig19	543889	T	T/A
Contig19	544151	C	C/T
Contig19	544298	G	G/A
Contig19	544361	G	G/A
Contig19	544393	T	T/G
Contig19	544415	G	G/A
Contig19	544445	A	A/G
Contig19	544465	C	C/T
Contig19	544510	G	G/T
Contig19	544708	T	T/G
Contig19	544796	G	G/A
Contig19	544808	T	T/A
Contig19	544922	G	G/T
Contig19	545071	G	G/T
Contig19	545081	T	T/A
Contig19	545087	T	T/A
Contig19	545102	G	G/A
Contig19	545108	T	T/A
Contig19	545111	G	G/A
Contig19	545253	A	A/G
Contig19	547779	C	C/T
Contig19	554180	A	A/T
Contig19	627115	C	C/A
Contig19	627263	A	A/G
Contig19	627566	T	T/C
Contig19	643352	A	A/G
Contig19	643694	C	C/T
Contig19	719380	T	T/G
Contig19	728295	A	A/T
Contig19	741855	C	C/T
Contig19	748158	A	A/G
Contig19	748392	C	C/A
Contig19	748394	C	C/A
Contig19	748428	G	G/A
Contig19	770222	A	A/T
Contig19	770280	T	T/C
Contig19	770409	C	C/A
Contig19	800002	A	A/G
Contig19	808113	G	G/A
Contig19	809488	C	C/T
Contig19	814019	C	C/T
Contig19	814079	T	T/C
Contig19	814086	A	A/G
Contig19	815583	C	C/T
Contig19	815616	G	G/A
Contig19	816093	A	A/G
Contig19	817331	G	G/A
Contig19	817432	A	A/G
Contig19	829779	C	C/T
Contig19	830451	G	G/A
Contig19	830574	G	G/A
Contig19	833167	T	T/G
Contig19	833802	C	C/G
Contig19	834037	G	G/T
Contig19	834440	C	C/T
Contig19	836744	G	G/A
Contig19	836831	G	G/T
Contig19	836870	A	A/G
Contig19	836871	G	G/T
Contig19	836885	A	A/G
Contig19	863374	T	T/C
Contig19	863655	G	G/A
Contig19	863699	C	C/A
Contig19	863705	T	T/G
Contig19	863716	T	T/C
Contig19	863772	A	A/G
Contig19	875281	C	C/T
Contig19	875283	G	G/A
Contig19	875303	A	A/T
Contig19	885938	T	T/C
Contig19	885941	T	T/A
Contig19	885953	C	C/A
Contig19	885954	T	T/C
Contig19	885959	T	T/C
Contig19	885962	A	A/G
Contig19	885981	G	G/A
Contig19	885983	A	A/G
Contig19	885988	C	C/T
Contig19	885998	T	T/C
Contig19	886010	A	A/T
Contig19	886022	T	T/G
Contig19	886025	T	T/C
Contig19	886639	C	C/G
Contig19	886641	T	T/G
Contig19	886647	G	G/A
Contig19	886652	G	G/T
Contig19	886656	C	C/T
Contig19	886806	C	C/T
Contig20	677	G	G/T
Contig20	679	G	G/T
Contig20	16799	G	G/A
Contig20	16820	A	A/C
Contig20	16889	T	T/C
Contig20	19844	T	T/C
Contig20	31250	A	A/G
Contig20	32186	A	A/T
Contig20	32222	C	C/A
Contig20	32486	G	G/A
Contig20	32561	C	C/T
Contig20	32625	T	T/C
Contig20	51734	T	T/C
Contig20	53580	G	G/A
Contig20	58367	G	G/A
Contig20	85536	C	C/T
Contig20	86023	G	G/A
Contig20	87603	T	T/G
Contig20	87791	G	G/A
Contig20	88129	G	G/A
Contig20	88223	G	G/T
Contig20	88426	C	C/T
Contig20	101308	G	G/A
Contig20	103165	A	A/T
Contig20	103223	G	G/A
Contig20	103286	T	T/A
Contig20	103288	A	A/G
Contig20	103326	A	A/G
Contig20	103345	G	G/T
Contig20	103349	G	G/A
Contig20	103351	G	G/A
Contig20	148732	T	T/A
Contig20	150411	G	G/T
Contig20	166378	C	C/T
Contig20	166397	C	C/T
Contig20	166411	C	C/A
Contig20	166425	C	C/T
Contig20	166515	G	G/A
Contig20	166787	C	C/A
Contig20	166839	G	G/A
Contig20	166842	G	G/A
Contig20	166868	C	C/T
Contig20	173508	A	A/C
Contig20	178062	G	G/A
Contig20	179697	C	C/T
Contig20	179786	T	T/C
Contig20	181419	C	C/T
Contig20	182034	G	G/A
Contig20	182229	G	G/A
Contig20	182247	A	A/G
Contig20	185158	C	C/T
Contig20	189067	G	G/A
Contig20	189070	A	A/G
Contig20	189073	G	G/A
Contig20	189076	A	A/G
Contig20	189098	T	T/G
Contig20	189103	T	T/C
Contig20	189106	T	T/C
Contig20	189115	T	T/A
Contig20	189127	C	C/T
Contig20	189130	T	T/C
Contig20	189133	T	T/C
Contig20	189139	T	T/A
Contig20	189528	T	T/G
Contig20	189534	C	C/T
Contig20	189537	C	C/T
Contig20	189540	G	G/C
Contig20	189552	C	C/T
Contig20	189561	C	C/T
Contig20	189955	A	A/G
Contig20	189959	G	G/A
Contig20	189962	T	T/C
Contig20	189986	C	C/T
Contig20	189989	C	C/T
Contig20	189995	A	A/T
Contig20	190010	A	A/T
Contig20	190016	G	G/T
Contig20	190027	G	G/T
Contig20	190028	T	T/C
Contig20	190039	A	A/C
Contig20	190054	A	A/T
Contig20	190059	A	A/G
Contig20	190060	C	C/T
Contig20	190064	C	C/T
Contig20	190073	T	T/C
Contig20	190249	G	G/A
Contig20	190250	A	A/C
Contig20	190259	A	A/T
Contig20	190298	C	C/T
Contig20	190325	T	T/G
Contig20	190759	G	G/A
Contig20	192511	G	G/A
Contig20	211484	G	G/A
Contig20	213023	G	G/A
Contig20	214450	C	C/A
Contig20	220438	A	A/G
Contig20	234518	T	T/C
Contig20	244094	C	C/T
Contig20	246976	C	C/G
Contig20	246986	T	T/G
Contig20	253323	G	G/A
Contig20	253400	C	C/A
Contig20	253600	T	T/C
Contig20	253670	T	T/A
Contig20	253773	G	G/A
Contig20	253830	G	G/A
Contig20	255668	C	C/A
Contig20	281978	C	C/A
Contig20	282319	A	A/G
Contig20	282757	T	T/C
Contig20	283138	A	A/G
Contig20	283420	C	C/T
Contig20	301201	C	C/T
Contig20	351624	C	C/T
Contig20	352875	C	C/T
Contig20	352924	C	C/T
Contig20	352927	C	C/T
Contig20	352943	T	T/C
Contig20	352947	T	T/C
Contig20	356959	C	C/T
Contig20	357854	G	G/C
Contig20	357862	C	C/A
Contig20	372864	C	C/T
Contig20	372875	T	T/C
Contig20	372923	A	A/T
Contig20	372976	G	G/A
Contig20	373014	G	G/A
Contig20	373042	C	C/A
Contig20	373054	G	G/T
Contig20	379935	C	C/T
Contig20	380377	T	T/C
Contig20	396431	C	C/T
Contig20	396723	C	C/T
Contig20	401122	T	T/C
Contig20	401123	T	T/C
Contig20	401125	G	G/C
Contig20	401131	G	G/A
Contig20	402123	G	G/A
Contig20	402816	A	A/G
Contig20	402822	T	T/A
Contig20	402828	G	G/T
Contig20	402831	G	G/A
Contig20	402837	G	G/C
Contig20	403600	T	T/A
Contig20	403606	G	G/T
Contig20	403609	G	G/A
Contig20	403615	G	G/C
Contig20	403633	G	G/A
Contig20	403638	C	C/A
Contig20	403651	A	A/G
Contig20	410924	C	C/T
Contig20	423901	G	G/C
Contig20	423994	G	G/A
Contig20	435764	C	C/A
Contig20	439359	G	G/A
Contig20	454868	G	G/A
Contig20	459635	T	T/C
Contig20	460152	G	G/A
Contig20	460596	G	G/A
Contig20	475022	C	C/T
Contig20	495489	C	C/T
Contig20	495519	A	A/C
Contig20	496862	G	G/A
Contig20	497071	G	G/A
Contig20	547849	A	A/T
Contig20	547855	C	C/T
Contig20	548031	C	C/A
Contig20	548035	G	G/A
Contig20	548058	C	C/T
Contig20	548104	G	G/C
Contig20	548124	C	C/A
Contig20	548131	G	G/T
Contig20	548213	T	T/G
Contig20	553080	G	G/A
Contig20	553252	T	T/A
Contig20	553514	A	A/C
Contig20	555162	A	A/G
Contig20	560114	T	T/C
Contig20	560363	C	C/T
Contig20	560368	C	C/G
Contig20	578114	T	T/C
Contig20	578264	G	G/A
Contig20	606504	C	C/A
Contig20	607438	T	T/C
Contig20	607439	C	C/T
Contig20	649509	G	G/A
Contig20	649928	G	G/A
Contig20	670476	G	G/T
Contig20	670573	C	C/G
Contig20	671740	G	G/A
Contig20	671752	C	C/T
Contig20	672847	G	G/A
Contig20	672865	T	T/C
Contig20	673308	A	A/T
Contig20	683266	A	A/G
Contig20	683576	G	G/A
Contig20	700035	C	C/T
Contig20	700686	T	T/A
Contig20	701842	C	C/T
Contig20	709345	C	C/T
Contig20	732813	T	T/C
Contig20	732820	T	T/G
Contig20	732946	G	G/A
Contig20	733408	C	C/T
Contig20	733488	C	C/T
Contig20	735479	C	C/T
Contig20	735720	T	T/C
Contig20	737777	G	G/A
Contig20	739181	T	T/C
Contig20	739380	T	T/C
Contig20	741598	T	T/C
Contig20	777405	A	A/C
Contig20	778221	G	G/A
Contig20	785788	G	G/C
Contig20	785919	G	G/A
Contig20	788013	G	G/T
Contig20	788295	G	G/A
Contig20	788486	T	T/C
Contig20	788566	G	G/A
Contig20	788985	T	T/G
Contig20	788987	T	T/G
Contig20	789018	C	C/T
Contig20	789184	C	C/T
Contig20	789613	G	G/C
Contig20	789704	G	G/A
Contig20	789722	T	T/C
Contig20	789872	G	G/A
Contig20	790109	T	T/G
Contig20	797093	C	C/T
Contig20	797116	C	C/T
Contig20	799570	C	C/A
Contig20	808122	C	C/T
Contig20	860275	C	C/A
Contig20	860308	C	C/T
Contig20	860324	C	C/A
Contig20	860355	A	A/C
Contig20	868214	C	C/G
Contig20	871130	T	T/A
Contig21	8140	C	C/T
Contig21	8167	T	T/C
Contig21	36267	A	A/T
Contig21	40689	G	G/A
Contig21	44483	T	T/A
Contig21	44484	T	T/A
Contig21	45198	G	G/A
Contig21	45495	G	G/A
Contig21	45583	T	T/C
Contig21	47906	T	T/A
Contig21	66516	A	A/G
Contig21	67135	C	C/T
Contig21	96276	G	G/A
Contig21	96277	G	G/T
Contig21	97050	G	G/T
Contig21	97106	C	C/A
Contig21	97206	G	G/T
Contig21	98096	T	T/C
Contig21	98265	G	G/A
Contig21	103071	C	C/G
Contig21	104134	G	G/A
Contig21	117349	G	G/A
Contig21	117512	A	A/G
Contig21	133549	A	A/G
Contig21	133589	C	C/T
Contig21	133593	C	C/A
Contig21	133637	A	A/G
[truncated: 77,060 more rows]
